# Supplementary material for: Spatiotemporal dissemination of ESBL-producing Enterobacterales in municipal sewer systems: a prospective, longitudinal study in the city of Basel, Switzerland
Source: Front Microbiol. 2023 May 12;14:1174336. doi: 10.3389/fmicb.2023.1174336 (PMC10213686; doi:10.3389/fmicb.2023.1174336)
Supplement: Supplementary file 2 [file Table_1.xlsx]

## Sheet: Description
Table S1. The different tabs identify the sampling sites and denote those receiving hospital water (Sites_summary_table), indicate the population size (population_size) and display different catchment areas and addresses per sampling point (last 21 tabs).

## Sheet: Sites_summary_table
Postcode ID	Postcode	Areas (consisting of boroughs)	Sampling site ID	sewer/1	Postcode/2	sewer/2	Postcode/3	sewer/3
1	4001	Altstadt Grossbasel	4001/1	KS0382.203	4001/2	KS0141.001
2	4051	Vorstädte, Am Ring, Am Totentanz	4051/1	KS0010.001	4051/2	KS0392.001	4051/3	KS0291.003
3	4052	Breite, St. Alban	4052/1	KS0130.201	4052/2	KS0009.008
4	4053	Gundeldingen	4053/1	KS0357.205	4053/2	KS0220.001
5	4054	Gotthelf, Bachletten	4054/1	KS0083.001	4054/2	KS0031.001
6	4055	Iselin	4055/1	KS0098.020	4055/2	KS0301.108
7	4056	St. Johann	4056/1	KS0628.212	4056/2	KS0290.023
8	4057	Matthäus, Klybeck, Kleinhünigen	4057/1	KS1779.007	4057/2	KS1947.205
9	4058	Altstadt Kleinbasel, Clara, Wettstein, Hirzbrunnen, Rosental	4058/1	KS1843.001	4058/2	KS1904.137
10	4059	Bruderholz	4059/1	KS0203.102	4059/2	KS0218.101
sites receiving hospital ww (hospitals considered relevant):
4051/3	USB
4056/2	UKBB
4056/1	UPK (Hauptcampus)
	REHAB
	Felix Platter Spital
4058/2	St. Claraspital
Legend: The sewer ID represents the unique identifier code of the sewers deduced from the Geoviewer 5.4 map of the Civil Engineering Office.

## Sheet: Population_size
Number of residents at the end of the year																						0.999009
Includes hospital water	urban	urban	urban	urban	mixed	urban	urban	urban	urban	urban	urban	urban	urban	mixed	mixed	urban	urban	urban	mixed	urban	urban
Site	4001/1	4001/2	4051/1	4051/2	4051/3	4052/1	4052/2	4053/1	4053/2	4054/1	4054/2	4055/1	4055/2	4056/1	4056/2	4057/1	4057/2	4058/1	4058/2	4059/1	4059/2
Year	382.203	141.001	10.001	392.001	291.004	130.201	9.008	357.205	220.001	83.001	31.001	98.02	301.108	628.212	290.006 (STJOHANN)	1779.01	1947.2	1843	1904.14	203.102	218.001 (GRAIN)	Average pop
2017	806	1025	399	55	1545	688	830	7237	8681	3724	515	2787	855	16619	3073	41	18831	273	5693	845	2652	77174
2018	788	993	455	62	1491	724	895	7218	9053	3708	523	2779	876	18214	3308	42	18670	273	5911	876	2723	79582
2019	772	972	448	72	1520	744	897	7127	9198	3727	514	2730	913	18186	3294	39	18727	273	6069	873	2746	79841
Average 2017/2019	788.667	996.667	434	63	1518.67	718.667	874	7194	8977.33	3719.67	517.333	2765.33	881.333	17673	3225	40.6667	18742.7	273	5891	864.667	2707
median 2017/2019	788	993	448	62	1520	724	895	7218	9053	3724	515	2779	876	18186	3294	41	18727	273	5911	873	2723	78865.7	Average population included along sampling period (2017/2019)
Median mixed sites	4558
Median urban sites	874
t01.1.02		Resident population in the city of Basel by place of origin and sex for the study years
Year		Switzerland				Foreign population				Total population
		Male	Female	Total		Male	Female	Total		Male	Female	Total
2017		51488	59445	110933		35132	32137	67269		86620	91582	178202
2018		51521	59236	110757		35928	32716	68644		87449	91952	179401
2019		51745	59221	110966		36381	33221	69602		88126	92442	180568
												179390	Average along sampling period (2017/2019)
43.9632	Population covered

## Sheet: 4001.1_0382.203
Street	House number
Barfüsserplatz	1		Barfüsserplatz 1
Barfüsserplatz	10		Barfüsserplatz 10
Barfüsserplatz	12		Barfüsserplatz 12
Barfüsserplatz	14		Barfüsserplatz 14
Barfüsserplatz	15		Barfüsserplatz 15
Barfüsserplatz	16		Barfüsserplatz 16
Barfüsserplatz	17		Barfüsserplatz 17
Barfüsserplatz	18		Barfüsserplatz 18
Barfüsserplatz	20		Barfüsserplatz 20
Barfüsserplatz	21		Barfüsserplatz 21
Barfüsserplatz	22		Barfüsserplatz 22
Barfüsserplatz	24		Barfüsserplatz 24
Barfüsserplatz	6		Barfüsserplatz 6
Birsig-Parkplatz	4		Birsig-Parkplatz 4
Falknerstrasse	12		Falknerstrasse 12
Falknerstrasse	16		Falknerstrasse 16
Falknerstrasse	18		Falknerstrasse 18
Falknerstrasse	2		Falknerstrasse 2
Falknerstrasse	24		Falknerstrasse 24
Falknerstrasse	26		Falknerstrasse 26
Falknerstrasse	30		Falknerstrasse 30
Falknerstrasse	32		Falknerstrasse 32
Falknerstrasse	34		Falknerstrasse 34
Falknerstrasse	36		Falknerstrasse 36
Falknerstrasse	4		Falknerstrasse 4
Falknerstrasse	40		Falknerstrasse 40
Falknerstrasse	42		Falknerstrasse 42
Falknerstrasse	44		Falknerstrasse 44
Falknerstrasse	46		Falknerstrasse 46
Falknerstrasse	50		Falknerstrasse 50
Falknerstrasse	52		Falknerstrasse 52
Falknerstrasse	54		Falknerstrasse 54
Falknerstrasse	8		Falknerstrasse 8
Gemsberg	1		Gemsberg 1
Gemsberg	7A		Gemsberg 7A
Gerbergasse	1		Gerbergasse 1
Gerbergasse	11		Gerbergasse 11
Gerbergasse	12		Gerbergasse 12
Gerbergasse	13		Gerbergasse 13
Gerbergasse	14		Gerbergasse 14
Gerbergasse	16		Gerbergasse 16
Gerbergasse	2		Gerbergasse 2
Gerbergasse	20		Gerbergasse 20
Gerbergasse	24		Gerbergasse 24
Gerbergasse	25		Gerbergasse 25
Gerbergasse	26		Gerbergasse 26
Gerbergasse	29		Gerbergasse 29
Gerbergasse	3		Gerbergasse 3
Gerbergasse	30		Gerbergasse 30
Gerbergasse	35		Gerbergasse 35
Gerbergasse	39		Gerbergasse 39
Gerbergasse	4		Gerbergasse 4
Gerbergasse	40		Gerbergasse 40
Gerbergasse	41		Gerbergasse 41
Gerbergasse	42		Gerbergasse 42
Gerbergasse	43		Gerbergasse 43
Gerbergasse	44		Gerbergasse 44
Gerbergasse	45		Gerbergasse 45
Gerbergasse	48		Gerbergasse 48
Gerbergasse	5		Gerbergasse 5
Gerbergasse	50		Gerbergasse 50
Gerbergasse	51		Gerbergasse 51
Gerbergasse	52		Gerbergasse 52
Gerbergasse	53		Gerbergasse 53
Gerbergasse	54		Gerbergasse 54
Gerbergasse	55		Gerbergasse 55
Gerbergasse	56		Gerbergasse 56
Gerbergasse	57		Gerbergasse 57
Gerbergasse	58		Gerbergasse 58
Gerbergasse	59		Gerbergasse 59
Gerbergasse	60		Gerbergasse 60
Gerbergasse	62		Gerbergasse 62
Gerbergasse	63		Gerbergasse 63
Gerbergasse	65		Gerbergasse 65
Gerbergasse	66		Gerbergasse 66
Gerbergasse	67		Gerbergasse 67
Gerbergasse	69		Gerbergasse 69
Gerbergasse	7		Gerbergasse 7
Gerbergasse	70		Gerbergasse 70
Gerbergasse	71		Gerbergasse 71
Gerbergasse	73		Gerbergasse 73
Gerbergasse	74		Gerbergasse 74
Gerbergasse	75		Gerbergasse 75
Gerbergasse	76		Gerbergasse 76
Gerbergasse	77		Gerbergasse 77
Gerbergasse	78		Gerbergasse 78
Gerbergasse	79		Gerbergasse 79
Gerbergasse	81		Gerbergasse 81
Gerbergasse	82		Gerbergasse 82
Gerbergasse	83		Gerbergasse 83
Gerbergasse	84		Gerbergasse 84
Gerbergasse	85		Gerbergasse 85
Gerbergasse	87		Gerbergasse 87
Gerbergasse	89		Gerbergasse 89
Gerbergasse	91		Gerbergasse 91
Gerbergässlein	15		Gerbergässlein 15
Gerbergässlein	21		Gerbergässlein 21
Gerbergässlein	23		Gerbergässlein 23
Gerbergässlein	25		Gerbergässlein 25
Gerbergässlein	27		Gerbergässlein 27
Gerbergässlein	29		Gerbergässlein 29
Gerbergässlein	3		Gerbergässlein 3
Gerbergässlein	31		Gerbergässlein 31
Gerbergässlein	33		Gerbergässlein 33
Gerbergässlein	35		Gerbergässlein 35
Gerbergässlein	41		Gerbergässlein 41
Gerbergässlein	5		Gerbergässlein 5
Gerbergässlein	9		Gerbergässlein 9
Grünpfahlgasse	4		Grünpfahlgasse 4
Grünpfahlgasse	8		Grünpfahlgasse 8
Heuberg	17		Heuberg 17
Heuberg	19		Heuberg 19
Heuberg	21		Heuberg 21
Heuberg	23		Heuberg 23
Heuberg	25		Heuberg 25
Hutgasse	1		Hutgasse 1
Hutgasse	10		Hutgasse 10
Hutgasse	15		Hutgasse 15
Hutgasse	19		Hutgasse 19
Hutgasse	2		Hutgasse 2
Hutgasse	21		Hutgasse 21
Im Lohnhof	3		Im Lohnhof 3
Im Lohnhof	4		Im Lohnhof 4
Im Lohnhof	5		Im Lohnhof 5
Im Lohnhof	6		Im Lohnhof 6
Im Lohnhof	7		Im Lohnhof 7
Im Lohnhof	8		Im Lohnhof 8
Kanonengasse	1		Kanonengasse 1
Kanonengasse	10		Kanonengasse 10
Kanonengasse	19		Kanonengasse 19
Kanonengasse	9		Kanonengasse 9
Klosterberg	17		Klosterberg 17
Klosterberg	19		Klosterberg 19
Klosterberg	21		Klosterberg 21
Klosterberg	23		Klosterberg 23
Klosterberg	8		Klosterberg 8
Klostergasse	5		Klostergasse 5
Kohlenberg	1		Kohlenberg 1
Kohlenberg	10		Kohlenberg 10
Kohlenberg	11		Kohlenberg 11
Kohlenberg	13		Kohlenberg 13
Kohlenberg	20		Kohlenberg 20
Kohlenberg	3		Kohlenberg 3
Kohlenberg	4		Kohlenberg 4
Kohlenberg	5		Kohlenberg 5
Kohlenberg	7		Kohlenberg 7
Kohlenberg	8		Kohlenberg 8
Kohlenberggasse	1		Kohlenberggasse 1
Kohlenberggasse	10		Kohlenberggasse 10
Kohlenberggasse	11		Kohlenberggasse 11
Kohlenberggasse	19		Kohlenberggasse 19
Kohlenberggasse	2		Kohlenberggasse 2
Kohlenberggasse	20		Kohlenberggasse 20
Kohlenberggasse	21		Kohlenberggasse 21
Kohlenberggasse	23		Kohlenberggasse 23
Kohlenberggasse	24		Kohlenberggasse 24
Kohlenberggasse	6		Kohlenberggasse 6
Lohnhofgässlein	10		Lohnhofgässlein 10
Lohnhofgässlein	6		Lohnhofgässlein 6
Lohweg	2		Lohweg 2
Marktplatz	16		Marktplatz 16
Münzgasse	1		Münzgasse 1
Rümelinsplatz	13		Rümelinsplatz 13
Rümelinsplatz	15		Rümelinsplatz 15
Rümelinsplatz	17		Rümelinsplatz 17
Rümelinsplatz	19		Rümelinsplatz 19
Rümelinsplatz	5		Rümelinsplatz 5
Rümelinsplatz	7		Rümelinsplatz 7
Schnabelgasse	2		Schnabelgasse 2
Schnabelgasse	3		Schnabelgasse 3
Schnabelgasse	4		Schnabelgasse 4
Schnabelgasse	6		Schnabelgasse 6
Schnabelgasse	8		Schnabelgasse 8
Steinenbachgässlein	1		Steinenbachgässlein 1
Steinenbachgässlein	18		Steinenbachgässlein 18
Steinenbachgässlein	20		Steinenbachgässlein 20
Steinenbachgässlein	25		Steinenbachgässlein 25
Steinenbachgässlein	29		Steinenbachgässlein 29
Steinenbachgässlein	30		Steinenbachgässlein 30
Steinenbachgässlein	34		Steinenbachgässlein 34
Steinenbachgässlein	4		Steinenbachgässlein 4
Steinenbachgässlein	42		Steinenbachgässlein 42
Steinenbachgässlein	49		Steinenbachgässlein 49
Steinenberg	4		Steinenberg 4
Steinenberg	6		Steinenberg 6
Steinenberg	7		Steinenberg 7
Steinengraben	50		Steinengraben 50
Steinengraben	55		Steinengraben 55
Steinengraben	61		Steinengraben 61
Steinengraben	67		Steinengraben 67
Steinengraben	69		Steinengraben 69
Steinengraben	71		Steinengraben 71
Steinengraben	75		Steinengraben 75
Steinengraben	77		Steinengraben 77
Steinengraben	79		Steinengraben 79
Steinengraben	81		Steinengraben 81
Steinentorstrasse	1		Steinentorstrasse 1
Steinentorstrasse	11		Steinentorstrasse 11
Steinentorstrasse	13		Steinentorstrasse 13
Steinentorstrasse	13A		Steinentorstrasse 13A
Steinentorstrasse	15		Steinentorstrasse 15
Steinentorstrasse	19		Steinentorstrasse 19
Steinentorstrasse	23		Steinentorstrasse 23
Steinentorstrasse	25		Steinentorstrasse 25
Steinentorstrasse	26		Steinentorstrasse 26
Steinentorstrasse	33		Steinentorstrasse 33
Steinentorstrasse	35		Steinentorstrasse 35
Steinentorstrasse	39		Steinentorstrasse 39
Steinentorstrasse	5		Steinentorstrasse 5
Steinentorstrasse	7		Steinentorstrasse 7
Steinenvorstadt	1		Steinenvorstadt 1
Steinenvorstadt	10		Steinenvorstadt 10
Steinenvorstadt	11		Steinenvorstadt 11
Steinenvorstadt	12		Steinenvorstadt 12
Steinenvorstadt	13		Steinenvorstadt 13
Steinenvorstadt	14		Steinenvorstadt 14
Steinenvorstadt	16		Steinenvorstadt 16
Steinenvorstadt	18		Steinenvorstadt 18
Steinenvorstadt	19		Steinenvorstadt 19
Steinenvorstadt	1A		Steinenvorstadt 1A
Steinenvorstadt	2		Steinenvorstadt 2
Steinenvorstadt	20		Steinenvorstadt 20
Steinenvorstadt	21		Steinenvorstadt 21
Steinenvorstadt	22		Steinenvorstadt 22
Steinenvorstadt	23		Steinenvorstadt 23
Steinenvorstadt	24		Steinenvorstadt 24
Steinenvorstadt	25		Steinenvorstadt 25
Steinenvorstadt	26		Steinenvorstadt 26
Steinenvorstadt	27		Steinenvorstadt 27
Steinenvorstadt	29		Steinenvorstadt 29
Steinenvorstadt	30		Steinenvorstadt 30
Steinenvorstadt	32		Steinenvorstadt 32
Steinenvorstadt	33		Steinenvorstadt 33
Steinenvorstadt	34		Steinenvorstadt 34
Steinenvorstadt	36		Steinenvorstadt 36
Steinenvorstadt	37		Steinenvorstadt 37
Steinenvorstadt	38		Steinenvorstadt 38
Steinenvorstadt	4		Steinenvorstadt 4
Steinenvorstadt	42		Steinenvorstadt 42
Steinenvorstadt	44		Steinenvorstadt 44
Steinenvorstadt	46		Steinenvorstadt 46
Steinenvorstadt	48		Steinenvorstadt 48
Steinenvorstadt	49		Steinenvorstadt 49
Steinenvorstadt	5		Steinenvorstadt 5
Steinenvorstadt	50		Steinenvorstadt 50
Steinenvorstadt	51		Steinenvorstadt 51
Steinenvorstadt	53		Steinenvorstadt 53
Steinenvorstadt	54		Steinenvorstadt 54
Steinenvorstadt	55		Steinenvorstadt 55
Steinenvorstadt	56		Steinenvorstadt 56
Steinenvorstadt	58		Steinenvorstadt 58
Steinenvorstadt	59		Steinenvorstadt 59
Steinenvorstadt	6		Steinenvorstadt 6
Steinenvorstadt	60		Steinenvorstadt 60
Steinenvorstadt	62		Steinenvorstadt 62
Steinenvorstadt	65		Steinenvorstadt 65
Steinenvorstadt	67		Steinenvorstadt 67
Steinenvorstadt	69		Steinenvorstadt 69
Steinenvorstadt	71		Steinenvorstadt 71
Steinenvorstadt	73		Steinenvorstadt 73
Steinenvorstadt	75		Steinenvorstadt 75
Steinenvorstadt	77		Steinenvorstadt 77
Steinenvorstadt	8		Steinenvorstadt 8
Stänzlergasse	1		Stänzlergasse 1
Stänzlergasse	3		Stänzlergasse 3
Stänzlergasse	4		Stänzlergasse 4
Theatergässlein	15		Theatergässlein 15
Theatergässlein	17		Theatergässlein 17
Theaterstrasse	7		Theaterstrasse 7
Theaterstrasse	9		Theaterstrasse 9
Trillengässlein	2		Trillengässlein 2
Trillengässlein	8		Trillengässlein 8
Unterer Heuberg	1		Unterer Heuberg 1
Unterer Heuberg	10		Unterer Heuberg 10
Unterer Heuberg	11		Unterer Heuberg 11
Unterer Heuberg	12		Unterer Heuberg 12
Unterer Heuberg	13		Unterer Heuberg 13
Unterer Heuberg	15		Unterer Heuberg 15
Unterer Heuberg	16		Unterer Heuberg 16
Unterer Heuberg	18		Unterer Heuberg 18
Unterer Heuberg	19		Unterer Heuberg 19
Unterer Heuberg	2		Unterer Heuberg 2
Unterer Heuberg	21		Unterer Heuberg 21
Unterer Heuberg	23		Unterer Heuberg 23
Unterer Heuberg	25		Unterer Heuberg 25
Unterer Heuberg	27		Unterer Heuberg 27
Unterer Heuberg	29		Unterer Heuberg 29
Unterer Heuberg	3		Unterer Heuberg 3
Unterer Heuberg	31		Unterer Heuberg 31
Unterer Heuberg	4		Unterer Heuberg 4
Unterer Heuberg	6		Unterer Heuberg 6
Unterer Heuberg	7		Unterer Heuberg 7
Unterer Heuberg	9		Unterer Heuberg 9

## Sheet: 4001.2_0141.001
Street	House number
Augustinergasse	11		Augustinergasse 11
Augustinergasse	13		Augustinergasse 13
Augustinergasse	15		Augustinergasse 15
Augustinergasse	2		Augustinergasse 2
Augustinergasse	4		Augustinergasse 4
Augustinergasse	7		Augustinergasse 7
Augustinergasse	8		Augustinergasse 8
Barfüssergasse	10		Barfüssergasse 10
Barfüssergasse	3		Barfüssergasse 3
Barfüssergasse	4		Barfüssergasse 4
Barfüssergasse	6		Barfüssergasse 6
Barfüssergasse	8		Barfüssergasse 8
Barfüsserplatz	6		Barfüsserplatz 6
Barfüsserplatz	7		Barfüsserplatz 7
Barfüsserplatz	8		Barfüsserplatz 8
Birsig-Parkplatz	31		Birsig-Parkplatz 31
Bäumleingasse	1		Bäumleingasse 1
Bäumleingasse	10		Bäumleingasse 10
Bäumleingasse	11		Bäumleingasse 11
Bäumleingasse	13		Bäumleingasse 13
Bäumleingasse	14		Bäumleingasse 14
Bäumleingasse	15		Bäumleingasse 15
Bäumleingasse	16		Bäumleingasse 16
Bäumleingasse	18		Bäumleingasse 18
Bäumleingasse	2		Bäumleingasse 2
Bäumleingasse	22		Bäumleingasse 22
Bäumleingasse	3		Bäumleingasse 3
Bäumleingasse	4		Bäumleingasse 4
Bäumleingasse	5		Bäumleingasse 5
Bäumleingasse	6		Bäumleingasse 6
Bäumleingasse	7		Bäumleingasse 7
Bäumleingasse	9		Bäumleingasse 9
Eisengasse	10		Eisengasse 10
Eisengasse	11		Eisengasse 11
Eisengasse	13		Eisengasse 13
Eisengasse	14		Eisengasse 14
Eisengasse	15		Eisengasse 15
Eisengasse	17		Eisengasse 17
Eisengasse	5		Eisengasse 5
Eisengasse	6		Eisengasse 6
Eisengasse	7		Eisengasse 7
Eisengasse	8		Eisengasse 8
Eisengasse	9		Eisengasse 9
Fahnengässlein	3		Fahnengässlein 3
Falknerstrasse	1		Falknerstrasse 1
Falknerstrasse	11		Falknerstrasse 11
Falknerstrasse	13		Falknerstrasse 13
Falknerstrasse	3		Falknerstrasse 3
Falknerstrasse	5		Falknerstrasse 5
Falknerstrasse	9		Falknerstrasse 9
Freie Strasse	1		Freie Strasse 1
Freie Strasse	10		Freie Strasse 10
Freie Strasse	103		Freie Strasse 103
Freie Strasse	105		Freie Strasse 105
Freie Strasse	107		Freie Strasse 107
Freie Strasse	109		Freie Strasse 109
Freie Strasse	11		Freie Strasse 11
Freie Strasse	12		Freie Strasse 12
Freie Strasse	15		Freie Strasse 15
Freie Strasse	17		Freie Strasse 17
Freie Strasse	2		Freie Strasse 2
Freie Strasse	23		Freie Strasse 23
Freie Strasse	25		Freie Strasse 25
Freie Strasse	26		Freie Strasse 26
Freie Strasse	27		Freie Strasse 27
Freie Strasse	28		Freie Strasse 28
Freie Strasse	29		Freie Strasse 29
Freie Strasse	2A		Freie Strasse 2A
Freie Strasse	3		Freie Strasse 3
Freie Strasse	32		Freie Strasse 32
Freie Strasse	35		Freie Strasse 35
Freie Strasse	37		Freie Strasse 37
Freie Strasse	39		Freie Strasse 39
Freie Strasse	4		Freie Strasse 4
Freie Strasse	40		Freie Strasse 40
Freie Strasse	42		Freie Strasse 42
Freie Strasse	43		Freie Strasse 43
Freie Strasse	44		Freie Strasse 44
Freie Strasse	45		Freie Strasse 45
Freie Strasse	47		Freie Strasse 47
Freie Strasse	5		Freie Strasse 5
Freie Strasse	50		Freie Strasse 50
Freie Strasse	51		Freie Strasse 51
Freie Strasse	52		Freie Strasse 52
Freie Strasse	53		Freie Strasse 53
Freie Strasse	54		Freie Strasse 54
Freie Strasse	59		Freie Strasse 59
Freie Strasse	6		Freie Strasse 6
Freie Strasse	62		Freie Strasse 62
Freie Strasse	69		Freie Strasse 69
Freie Strasse	70		Freie Strasse 70
Freie Strasse	72		Freie Strasse 72
Freie Strasse	75		Freie Strasse 75
Freie Strasse	8		Freie Strasse 8
Freie Strasse	81		Freie Strasse 81
Freie Strasse	82		Freie Strasse 82
Freie Strasse	83		Freie Strasse 83
Freie Strasse	84		Freie Strasse 84
Freie Strasse	88		Freie Strasse 88
Freie Strasse	89		Freie Strasse 89
Freie Strasse	9		Freie Strasse 9
Freie Strasse	90		Freie Strasse 90
Freie Strasse	93		Freie Strasse 93
Freie Strasse	95		Freie Strasse 95
Freie Strasse	97		Freie Strasse 97
Kaufhausgasse	5		Kaufhausgasse 5
Kaufhausgasse	7		Kaufhausgasse 7
Klosterberg	11		Klosterberg 11
Klosterberg	13		Klosterberg 13
Klosterberg	15		Klosterberg 15
Klosterberg	2		Klosterberg 2
Klosterberg	9		Klosterberg 9
Marktplatz	11		Marktplatz 11
Marktplatz	13		Marktplatz 13
Marktplatz	2		Marktplatz 2
Marktplatz	36		Marktplatz 36
Marktplatz	5		Marktplatz 5
Marktplatz	9		Marktplatz 9
Martinsgasse	1		Martinsgasse 1
Martinsgasse	10		Martinsgasse 10
Martinsgasse	11		Martinsgasse 11
Martinsgasse	12		Martinsgasse 12
Martinsgasse	16		Martinsgasse 16
Martinsgasse	18		Martinsgasse 18
Martinsgasse	2		Martinsgasse 2
Martinsgasse	22		Martinsgasse 22
Martinsgasse	4		Martinsgasse 4
Martinsgasse	6		Martinsgasse 6
Martinsgasse	7		Martinsgasse 7
Martinsgasse	8		Martinsgasse 8
Martinsgasse	9		Martinsgasse 9
Martinsgasse	13		Martinsgasse 13
Martinskirchplatz	1		Martinskirchplatz 1
Martinskirchplatz	2		Martinskirchplatz 2
Martinskirchplatz	4		Martinskirchplatz 4
Münsterberg	1		Münsterberg 1
Münsterberg	10		Münsterberg 10
Münsterberg	11		Münsterberg 11
Münsterberg	12		Münsterberg 12
Münsterberg	13		Münsterberg 13
Münsterberg	14		Münsterberg 14
Münsterberg	16		Münsterberg 16
Münsterberg	2		Münsterberg 2
Münsterberg	4		Münsterberg 4
Münsterberg	8		Münsterberg 8
Münsterberg	9		Münsterberg 9
Münsterplatz	1		Münsterplatz 1
Münsterplatz	11		Münsterplatz 11
Münsterplatz	12		Münsterplatz 12
Münsterplatz	13		Münsterplatz 13
Münsterplatz	14		Münsterplatz 14
Münsterplatz	15		Münsterplatz 15
Münsterplatz	16		Münsterplatz 16
Münsterplatz	17		Münsterplatz 17
Münsterplatz	18		Münsterplatz 18
Münsterplatz	19		Münsterplatz 19
Münsterplatz	2		Münsterplatz 2
Münsterplatz	20		Münsterplatz 20
Münsterplatz	21		Münsterplatz 21
Münsterplatz	6		Münsterplatz 6
Münsterplatz	7		Münsterplatz 7
Pfluggässlein	1		Pfluggässlein 1
Pfluggässlein	10		Pfluggässlein 10
Pfluggässlein	14		Pfluggässlein 14
Pfluggässlein	2		Pfluggässlein 2
Pfluggässlein	3		Pfluggässlein 3
Pfluggässlein	4		Pfluggässlein 4
Pfluggässlein	6		Pfluggässlein 6
Pfluggässlein	8		Pfluggässlein 8
Rheinsprung	1		Rheinsprung 1
Rheinsprung	10		Rheinsprung 10
Rheinsprung	11		Rheinsprung 11
Rheinsprung	12		Rheinsprung 12
Rheinsprung	14		Rheinsprung 14
Rheinsprung	16		Rheinsprung 16
Rheinsprung	17		Rheinsprung 17
Rheinsprung	18		Rheinsprung 18
Rheinsprung	20		Rheinsprung 20
Rheinsprung	21		Rheinsprung 21
Rheinsprung	22		Rheinsprung 22
Rheinsprung	24		Rheinsprung 24
Rheinsprung	4		Rheinsprung 4
Rheinsprung	6		Rheinsprung 6
Rheinsprung	8		Rheinsprung 8
Rheinsprung	9		Rheinsprung 9
Ringgässlein	2		Ringgässlein 2
Ringgässlein	5		Ringgässlein 5
Ringgässlein	7		Ringgässlein 7
Rittergasse	10		Rittergasse 10
Rittergasse	12		Rittergasse 12
Rittergasse	4		Rittergasse 4
Rüdengasse	3		Rüdengasse 3
Schlüsselberg	1		Schlüsselberg 1
Schlüsselberg	10		Schlüsselberg 10
Schlüsselberg	13		Schlüsselberg 13
Schlüsselberg	14		Schlüsselberg 14
Schlüsselberg	15		Schlüsselberg 15
Schlüsselberg	17		Schlüsselberg 17
Schlüsselberg	19		Schlüsselberg 19
Schlüsselberg	2		Schlüsselberg 2
Schlüsselberg	3		Schlüsselberg 3
Schlüsselberg	4		Schlüsselberg 4
Schlüsselberg	5		Schlüsselberg 5
Schlüsselberg	9		Schlüsselberg 9
Stapfelberg	2		Stapfelberg 2
Stapfelberg	4		Stapfelberg 4
Stapfelberg	5		Stapfelberg 5
Stapfelberg	6		Stapfelberg 6
Stapfelberg	7		Stapfelberg 7
Stapfelberg	9		Stapfelberg 9
Steinenberg	10		Steinenberg 10
Steinenberg	14		Steinenberg 14
Steinenberg	19		Steinenberg 19
Steinenberg	21		Steinenberg 21
Steinentorstrasse	14		Steinentorstrasse 14
Steinentorstrasse	18		Steinentorstrasse 18
Steinentorstrasse	20		Steinentorstrasse 20
Steinentorstrasse	26		Steinentorstrasse 26
Steinentorstrasse	30		Steinentorstrasse 30
Steinentorstrasse	8		Steinentorstrasse 8
Streitgasse	18		Streitgasse 18
Streitgasse	20		Streitgasse 20
Streitgasse	3		Streitgasse 3
Streitgasse	4		Streitgasse 4
Streitgasse	5		Streitgasse 5
Stänzlergasse	7		Stänzlergasse 7
Theaterstrasse	14		Theaterstrasse 14
Theaterstrasse	16		Theaterstrasse 16
Theaterstrasse	18		Theaterstrasse 18
Theaterstrasse	2		Theaterstrasse 2
Theaterstrasse	20		Theaterstrasse 20
Weisse Gasse	11		Weisse Gasse 11
Weisse Gasse	15		Weisse Gasse 15
Weisse Gasse	3		Weisse Gasse 3
Weisse Gasse	4		Weisse Gasse 4
Weisse Gasse	5		Weisse Gasse 5
Weisse Gasse	6		Weisse Gasse 6
Weisse Gasse	7		Weisse Gasse 7

## Sheet: 4051.1_0010.001
Street	House number
Aeschenvorstadt	1		Aeschenvorstadt 1
Aeschenvorstadt	13		Aeschenvorstadt 13
Aeschenvorstadt	14		Aeschenvorstadt 14
Aeschenvorstadt	15		Aeschenvorstadt 15
Aeschenvorstadt	16		Aeschenvorstadt 16
Aeschenvorstadt	2		Aeschenvorstadt 2
Aeschenvorstadt	21		Aeschenvorstadt 21
Aeschenvorstadt	24		Aeschenvorstadt 24
Aeschenvorstadt	25		Aeschenvorstadt 25
Aeschenvorstadt	3		Aeschenvorstadt 3
Aeschenvorstadt	36		Aeschenvorstadt 36
Aeschenvorstadt	37		Aeschenvorstadt 37
Aeschenvorstadt	48		Aeschenvorstadt 48
Aeschenvorstadt	50		Aeschenvorstadt 50
Aeschenvorstadt	56		Aeschenvorstadt 56
Aeschenvorstadt	6		Aeschenvorstadt 6
Aeschenvorstadt	68		Aeschenvorstadt 68
Aeschenvorstadt	72		Aeschenvorstadt 72
Elisabethenstrasse	10		Elisabethenstrasse 10
Elisabethenstrasse	14		Elisabethenstrasse 14
Elisabethenstrasse	15		Elisabethenstrasse 15
Elisabethenstrasse	18		Elisabethenstrasse 18
Elisabethenstrasse	19		Elisabethenstrasse 19
Elisabethenstrasse	20		Elisabethenstrasse 20
Elisabethenstrasse	22		Elisabethenstrasse 22
Elisabethenstrasse	23		Elisabethenstrasse 23
Elisabethenstrasse	24		Elisabethenstrasse 24
Elisabethenstrasse	26		Elisabethenstrasse 26
Elisabethenstrasse	27		Elisabethenstrasse 27
Elisabethenstrasse	28		Elisabethenstrasse 28
Elisabethenstrasse	29		Elisabethenstrasse 29
Elisabethenstrasse	3		Elisabethenstrasse 3
Elisabethenstrasse	30		Elisabethenstrasse 30
Elisabethenstrasse	31		Elisabethenstrasse 31
Elisabethenstrasse	33		Elisabethenstrasse 33
Elisabethenstrasse	34		Elisabethenstrasse 34
Elisabethenstrasse	36		Elisabethenstrasse 36
Elisabethenstrasse	38		Elisabethenstrasse 38
Elisabethenstrasse	39		Elisabethenstrasse 39
Elisabethenstrasse	4		Elisabethenstrasse 4
Elisabethenstrasse	40		Elisabethenstrasse 40
Elisabethenstrasse	41		Elisabethenstrasse 41
Elisabethenstrasse	42		Elisabethenstrasse 42
Elisabethenstrasse	43		Elisabethenstrasse 43
Elisabethenstrasse	44		Elisabethenstrasse 44
Elisabethenstrasse	45		Elisabethenstrasse 45
Elisabethenstrasse	46		Elisabethenstrasse 46
Elisabethenstrasse	51		Elisabethenstrasse 51
Elisabethenstrasse	53		Elisabethenstrasse 53
Elisabethenstrasse	54		Elisabethenstrasse 54
Elisabethenstrasse	59		Elisabethenstrasse 59
Elisabethenstrasse	6		Elisabethenstrasse 6
Elisabethenstrasse	62		Elisabethenstrasse 62
Elisabethenstrasse	8		Elisabethenstrasse 8
Henric Petri-Strasse	11		Henric Petri-Strasse 11
Henric Petri-Strasse	12		Henric Petri-Strasse 12
Henric Petri-Strasse	15		Henric Petri-Strasse 15
Henric Petri-Strasse	22		Henric Petri-Strasse 22
Henric Petri-Strasse	6		Henric Petri-Strasse 6
Henric Petri-Strasse	9		Henric Petri-Strasse 9
Henric Petri-Strasse	9A		Henric Petri-Strasse 9A
Hermann Kinkelin-Strasse	10		Hermann Kinkelin-Strasse 10
Hermann Kinkelin-Strasse	6		Hermann Kinkelin-Strasse 6
Kirschgartenstrasse	12		Kirschgartenstrasse 12
Kirschgartenstrasse	14		Kirschgartenstrasse 14
Kirschgartenstrasse	5		Kirschgartenstrasse 5
Kirschgartenstrasse	7		Kirschgartenstrasse 7
Klosterberg	5		Klosterberg 5
Sternengasse	10		Sternengasse 10
Sternengasse	15		Sternengasse 15
Sternengasse	17		Sternengasse 17
Sternengasse	18		Sternengasse 18
Sternengasse	19		Sternengasse 19
Sternengasse	2		Sternengasse 2
Sternengasse	20		Sternengasse 20
Sternengasse	21		Sternengasse 21
Sternengasse	23		Sternengasse 23
Sternengasse	28		Sternengasse 28
Sternengasse	4		Sternengasse 4
Sternengasse	6		Sternengasse 6
Sternengasse	8		Sternengasse 8
Wallstrasse	1		Wallstrasse 1
Wallstrasse	10		Wallstrasse 10
Wallstrasse	11		Wallstrasse 11
Wallstrasse	13		Wallstrasse 13
Wallstrasse	14		Wallstrasse 14
Wallstrasse	16		Wallstrasse 16
Wallstrasse	17		Wallstrasse 17
Wallstrasse	18		Wallstrasse 18
Wallstrasse	19		Wallstrasse 19
Wallstrasse	21		Wallstrasse 21
Wallstrasse	22		Wallstrasse 22
Wallstrasse	23		Wallstrasse 23
Wallstrasse	25		Wallstrasse 25
Wallstrasse	30		Wallstrasse 30
Wallstrasse	4		Wallstrasse 4
Wallstrasse	7		Wallstrasse 7
Wallstrasse	9		Wallstrasse 9
Wallstrasse	Pressmuldengube vis a vis haus Nr. 22		Wallstrasse Pressmuldengube vis a vis haus Nr. 22

## Sheet: 4051.2_0392.001
Street	House number
Bernoullistrasse	21		Bernoullistrasse 21
Mittlere Strasse	1		Mittlere Strasse 1
Mittlere Strasse	7		Mittlere Strasse 7
Schönbeinstrasse	1		Schönbeinstrasse 1
Schönbeinstrasse	13		Schönbeinstrasse 13
Schönbeinstrasse	15		Schönbeinstrasse 15
Schönbeinstrasse	18		Schönbeinstrasse 18
Schönbeinstrasse	20		Schönbeinstrasse 20
Schönbeinstrasse	21		Schönbeinstrasse 21
Schönbeinstrasse	23		Schönbeinstrasse 23
Schönbeinstrasse	6		Schönbeinstrasse 6

## Sheet: 4051.3_291.004
Street	House number
Auberg	10
Auf-der-Lyss	14
Auf-der-Lyss	16
Auf-der-Lyss	20
Auf-der-Lyss	22
Bernoullistrasse	26
Bernoullistrasse	28
Bernoullistrasse	30
Bernoullistrasse	30
Bernoullistrasse	32
Bernoullistrasse	32
Hebelstrasse	1
Hebelstrasse	2
Hebelstrasse	2
Hebelstrasse	2
Hebelstrasse	3
Hebelstrasse	5
Hebelstrasse	5
Hebelstrasse	6
Hebelstrasse	7
Hebelstrasse	7
Hebelstrasse	9
Hebelstrasse	11
Hebelstrasse	13
Hebelstrasse	15
Hebelstrasse	17
Hebelstrasse	20
Hebelstrasse	25
Hebelstrasse	32
Hebelstrasse	11A
Hebelstrasse	11B
Hebelstrasse	13A
Hebelstrasse	15A
Hebelstrasse	2A
Herbergsgasse	12
Herbergsgasse	14
Heuberg	4
Heuberg	6
Heuberg	8
Heuberg	10
Heuberg	12
Heuberg	14
Heuberg	16
Heuberg	18
Heuberg	20
Heuberg	22
Heuberg	26
Heuberg	26
Heuberg	28
Heuberg	30
Heuberg	32
Heuberg	40
Heuberg	42
Holbeinplatz	7
Holbeinstrasse	1
Holbeinstrasse	3
Holbeinstrasse	4
Holbeinstrasse	5
Holbeinstrasse	6
Holbeinstrasse	7
Holbeinstrasse	8
Holbeinstrasse	9
Holbeinstrasse	10
Holbeinstrasse	11
Holbeinstrasse	11
Holbeinstrasse	12
Holbeinstrasse	13
Holbeinstrasse	14
Holbeinstrasse	15
Holbeinstrasse	16
Holbeinstrasse	18
Holbeinstrasse	19
Holbeinstrasse	20
Holbeinstrasse	21
Holbeinstrasse	22
Holbeinstrasse	28
Holbeinstrasse	29
Holbeinstrasse	30
Holbeinstrasse	31
Holbeinstrasse	32
Holbeinstrasse	33
Holbeinstrasse	36
Holbeinstrasse	38
Holbeinstrasse	40
Holbeinstrasse	42
Holbeinstrasse	44
Holbeinstrasse	46
Holbeinstrasse	47
Holbeinstrasse	49
Kanonengasse	23
Kanonengasse	25
Kanonengasse	27
Kanonengasse	28
Kanonengasse	28
Kanonengasse	29
Kanonengasse	30
Kanonengasse	31
Kanonengasse	32
Kanonengasse	33
Kanonengasse	35
Kanonengasse	37
Kohlenberg	17
Kohlenberg	17
Kohlenberg	17
Kohlenberg	23
Kohlenberg	27
Kohlenberg	29
Kohlenberg	29A
Kornhausgasse	2
Kornhausgasse	3
Kornhausgasse	5
Kornhausgasse	7
Kornhausgasse	8
Kornhausgasse	10
Kornhausgasse	18
Leimenstrasse	27
Leonhardsgraben	2
Leonhardsgraben	3
Leonhardsgraben	7
Leonhardsgraben	8
Leonhardsgraben	9
Leonhardsgraben	10
Leonhardsgraben	11
Leonhardsgraben	13
Leonhardsgraben	15
Leonhardsgraben	21
Leonhardsgraben	23
Leonhardsgraben	24
Leonhardsgraben	25
Leonhardsgraben	26
Leonhardsgraben	27
Leonhardsgraben	29
Leonhardsgraben	30
Leonhardsgraben	31
Leonhardsgraben	32
Leonhardsgraben	33
Leonhardsgraben	34
Leonhardsgraben	35
Leonhardsgraben	36
Leonhardsgraben	37
Leonhardsgraben	38
Leonhardsgraben	39
Leonhardsgraben	40
Leonhardsgraben	41
Leonhardsgraben	43
Leonhardsgraben	45
Leonhardsgraben	46
Leonhardsgraben	47
Leonhardsgraben	48
Leonhardsgraben	49
Leonhardsgraben	50
Leonhardsgraben	51
Leonhardsgraben	52
Leonhardsgraben	55
Leonhardsgraben	57
Leonhardsgraben	59
Leonhardsgraben	61
Leonhardsstrasse	2
Leonhardsstrasse	4
Leonhardsstrasse	6
Leonhardsstrasse	6
Leonhardsstrasse	8
Leonhardsstrasse	10
Leonhardsstrasse	12
Leonhardsstrasse	14
Leonhardsstrasse	15
Leonhardsstrasse	15
Leonhardsstrasse	16
Leonhardsstrasse	22
Leonhardsstrasse	23
Leonhardsstrasse	24
Leonhardsstrasse	26
Leonhardsstrasse	27
Leonhardsstrasse	29
Leonhardsstrasse	30
Leonhardsstrasse	32
Leonhardsstrasse	34
Leonhardsstrasse	37
Leonhardsstrasse	38
Leonhardsstrasse	40
Leonhardsstrasse	45
Leonhardsstrasse	47
Leonhardsstrasse	51
Leonhardsstrasse	55
Leonhardsstrasse	57
Leonhardsstrasse	59
Lerchenstrasse	1
Nadelberg	4
Nadelberg	4
Nadelberg	4
Petersgasse	16
Petersgraben	1
Petersgraben	2
Petersgraben	3
Petersgraben	4
Petersgraben	4
Petersgraben	5
Petersgraben	7
Petersgraben	9
Petersgraben	11
Petersgraben	11
Petersgraben	15
Petersgraben	17
Petersgraben	18
Petersgraben	19
Petersgraben	20
Petersgraben	21
Petersgraben	22
Petersgraben	23
Petersgraben	24
Petersgraben	29
Petersgraben	29
Petersgraben	30
Petersgraben	35
Petersgraben	35
Petersgraben	43
Petersgraben	45
Petersgraben	49
Petersgraben	51
Petersgraben	52
Petersgraben	71
Petersgraben	73
Petersgraben	2A
Petersgraben	2A
Peterskirchplatz	5
Peterskirchplatz	6
Peterskirchplatz	7
Peterskirchplatz	8
Peterskirchplatz	9
Peterskirchplatz	10
Peterskirchplatz	11
Peterskirchplatz	12
Peterskirchplatz	13
Peterskirchplatz	14
Petersplatz	1
Petersplatz	1
Petersplatz	1
Petersplatz	1
Petersplatz	1
Petersplatz	1
Petersplatz	1
Petersplatz	1
Petersplatz	12
Petersplatz	13
Petersplatz	14
Petersplatz	17
Petersplatz	18
Petersplatz	19
Petersplatz	20
Rosshofgasse	3
Rosshofgasse	5
Rosshofgasse	7
Rosshofgasse	9
Rosshofgasse	11
Rosshofgasse	12
Rosshofgasse	13
Rosshofgasse	15
Schönbeinstrasse	34
Schönbeinstrasse	34
Schönbeinstrasse	43
Schützengraben	38
Schützengraben	42
Schützengraben	42
Schützengraben	42
Schützenmattstrasse	1
Schützenmattstrasse	2
Schützenmattstrasse	2
Schützenmattstrasse	5
Schützenmattstrasse	6
Schützenmattstrasse	8
Schützenmattstrasse	9
Schützenmattstrasse	10
Schützenmattstrasse	11
Schützenmattstrasse	12
Schützenmattstrasse	13
Schützenmattstrasse	15
Schützenmattstrasse	16
Schützenmattstrasse	19
Spalenberg	50
Spalenberg	51
Spalenberg	52
Spalenberg	53
Spalenberg	54
Spalenberg	55
Spalenberg	56
Spalenberg	58
Spalenberg	59
Spalenberg	60
Spalenberg	61
Spalenberg	62
Spalenberg	63
Spalenberg	64
Spalenberg	65
Spalenvorstadt	1
Spalenvorstadt	2
Spalenvorstadt	3
Spalenvorstadt	5
Spalenvorstadt	6
Spalenvorstadt	6
Spalenvorstadt	6
Spalenvorstadt	7
Spalenvorstadt	8
Spalenvorstadt	9
Spalenvorstadt	9
Spalenvorstadt	10
Spalenvorstadt	10
Spalenvorstadt	11
Spalenvorstadt	12
Spalenvorstadt	13
Spalenvorstadt	14
Spalenvorstadt	16
Spalenvorstadt	16
Spalenvorstadt	16
Spalenvorstadt	18
Spalenvorstadt	18
Spalenvorstadt	19
Spalenvorstadt	19
Spalenvorstadt	20
Spalenvorstadt	21
Spalenvorstadt	22
Spalenvorstadt	23
Spalenvorstadt	24
Spalenvorstadt	25
Spalenvorstadt	26
Spalenvorstadt	27
Spalenvorstadt	28
Spalenvorstadt	31
Spalenvorstadt	31
Spalenvorstadt	33
Spalenvorstadt	35
Spalenvorstadt	35
Spalenvorstadt	36
Spalenvorstadt	37
Spalenvorstadt	38
Spalenvorstadt	39
Spalenvorstadt	41
Spalenvorstadt	41
Spalenvorstadt	43
Spitalstrasse	2
Spitalstrasse	4
Spitalstrasse	6
Spitalstrasse	8
Spitalstrasse	12
Spitalstrasse	18
Spitalstrasse	19
Spitalstrasse	19
Spitalstrasse	21
Spitalstrasse	22
Steinengraben	1
Steinengraben	2
Steinengraben	3
Steinengraben	5
Steinengraben	8
Steinengraben	12
Steinengraben	14
Steinengraben	16
Steinengraben	18
Steinengraben	21
Steinengraben	22
Steinengraben	25
Steinengraben	28
Steinengraben	30
Steinengraben	32
Steinengraben	34
Steinengraben	36
Steinengraben	41
Steinengraben	41
Steinengraben	41
Steinengraben	41
Steinengraben	47
Steinengraben	49
Steinengraben	51
Stiftsgasse	5
Stiftsgasse	9
Stiftsgasse	11
Totentanz	18
Vesalgasse	1
Vesalgasse	1
Vesalgasse	1
Vesalgasse	1
Vesalgasse	1
Vesalgasse	1
Vesalgasse	1
Vesalgasse	3
Vesalgasse	3
Vesalgasse	5

## Sheet: 4052.1_0130.201
Street	House number
Aeschengraben	10
Aeschengraben	12
Aeschengraben	14
Aeschengraben	16
Aeschengraben	18
Aeschengraben	20
Aeschengraben	21
Aeschengraben	26
Aeschengraben	32
Aeschengraben	6
Aeschenplatz	1
Aeschenplatz	2
Aeschenplatz	3
Aeschenvorstadt	41
Aeschenvorstadt	48
Aeschenvorstadt	52
Aeschenvorstadt	54
Aeschenvorstadt	55
Aeschenvorstadt	57
Aeschenvorstadt	67
Aeschenvorstadt	71
Aeschenvorstadt	75
Aeschenvorstadt	77
Beim goldenen Löwen	14
Beim goldenen Löwen	16
Brunngässlein	11
Brunngässlein	12
Brunngässlein	3
Brunngässlein	41
Brunngässlein	49
Brunngässlein	5
Brunngässlein	51
Brunngässlein	6
Brunngässlein	8
De Wette-Strasse	7
Dufourstrasse	21
Dufourstrasse	23
Dufourstrasse	25
Dufourstrasse	36
Dufourstrasse	38
Dufourstrasse	40
Dufourstrasse	40A
Dufourstrasse	49
Dufourstrasse	50
Dufourstrasse	51
Dufourstrasse	54
Gartenstrasse	101
Gartenstrasse	103
Gartenstrasse	105
Gartenstrasse	108
Gartenstrasse	110
Gartenstrasse	112
Gartenstrasse	118
Gartenstrasse	51
Gartenstrasse	53
Gartenstrasse	55
Gartenstrasse	56
Gartenstrasse	58
Gartenstrasse	59
Gartenstrasse	60
Gartenstrasse	62
Gartenstrasse	63
Gartenstrasse	64
Gartenstrasse	65
Gartenstrasse	66
Gartenstrasse	67
Gartenstrasse	68
Gartenstrasse	69
Gartenstrasse	69A
Gartenstrasse	70
Gartenstrasse	71
Gartenstrasse	72
Gartenstrasse	73
Gartenstrasse	75
Gartenstrasse	76
Gartenstrasse	77
Gartenstrasse	78
Gartenstrasse	79
Gartenstrasse	80
Gartenstrasse	81
Gartenstrasse	85
Gartenstrasse	87
Gartenstrasse	93
Gartenstrasse	95
Gartenstrasse	97
Gartenstrasse	99
Henric Petri-Strasse	19
Henric Petri-Strasse	22
Henric Petri-Strasse	25
Henric Petri-Strasse	26
Henric Petri-Strasse	30
Henric Petri-Strasse	35
Hermann Kinkelin-Strasse	10
Hermann Kinkelin-Strasse	12
Hirschgässlein	11
Hirschgässlein	15
Hirschgässlein	19
Hirschgässlein	21
Hirschgässlein	30
Hirschgässlein	38
Hirschgässlein	40
Hirschgässlein	42
Hirschgässlein	44
Lautengartenstrasse	10
Lautengartenstrasse	12
Lautengartenstrasse	6
Lautengartenstrasse	7
Lautengartenstrasse	8
Lautengartenstrasse	9
Picassoplatz	2
Picassoplatz	4
Picassoplatz	8
St.Alban-Graben	16
St.Jakobs-Strasse	1
St.Jakobs-Strasse	10
St.Jakobs-Strasse	11
St.Jakobs-Strasse	12
St.Jakobs-Strasse	14
St.Jakobs-Strasse	16
St.Jakobs-Strasse	18
St.Jakobs-Strasse	1A
St.Jakobs-Strasse	24
St.Jakobs-Strasse	25
St.Jakobs-Strasse	3
St.Jakobs-Strasse	30
St.Jakobs-Strasse	34
St.Jakobs-Strasse	40
St.Jakobs-Strasse	42
St.Jakobs-Strasse	6
St.Jakobs-Strasse	7
St.Jakobs-Strasse	8
St.Jakobs-Strasse	9
Sternenbergerstrasse	19
Sternengasse	15
Sternengasse	17
Sternengasse	27

## Sheet: 4052.2_0009.008
Street	House number
Aeschengraben	13
Aeschengraben	15
Aeschengraben	17
Aeschengraben	21
Aeschengraben	25
Aeschengraben	27
Aeschengraben	31
Aeschengraben	5
Aeschengraben	9
Aeschenplatz	12A
Aeschenplatz	2A
Aeschenplatz	4
Aeschenplatz	6
Centralbahnplatz	2
Centralbahnstrasse	21
Engelgasse	1
Engelgasse	12
Engelgasse	2
Engelgasse	20
Engelgasse	4
Engelgasse	6
Engelgasse	8
Engelgasse	8A
Engelgasse	8B
Engelgasse	9
Gartenstrasse	1
Gartenstrasse	120
Gartenstrasse	139
Gartenstrasse	140
Gartenstrasse	141
Gartenstrasse	143
Gartenstrasse	145
Gartenstrasse	147
Gartenstrasse	149
Gartenstrasse	22
Gartenstrasse	31
Gartenstrasse	5
Gartenstrasse	9
Güterstrasse	183
Hardstrasse	2
Hochstrasse	16
Hochstrasse	31
Hochstrasse	35
Hochstrasse	37
Hochstrasse	39
Hochstrasse	48
Hochstrasse	50
Hochstrasse	51
Hochstrasse	54
Hochstrasse	6
Hochstrasse	8
Lange Gasse	1
Lange Gasse	10
Lange Gasse	11
Lange Gasse	15
Lange Gasse	20
Lange Gasse	24
Lange Gasse	26
Lange Gasse	28
Lange Gasse	3
Lange Gasse	4
Lange Gasse	5
Lange Gasse	6
Lange Gasse	7
Lange Gasse	8
Münchensteinerstrasse	1
Münchensteinerstrasse	2
Münchensteinerstrasse	4
Münchensteinerstrasse	6
Münchensteinerstrasse	8
Nauenstrasse	30
Nauenstrasse	33
Nauenstrasse	41
Nauenstrasse	43
Nauenstrasse	45
Nauenstrasse	49
Nauenstrasse	55
Parkweg	21
Parkweg	25
Parkweg	27
Parkweg	31
Peter Merian-Brücke
Peter Merian-Strasse	10
Peter Merian-Strasse	12
Peter Merian-Strasse	14
Peter Merian-Strasse	16
Peter Merian-Strasse	18
Peter Merian-Strasse	19
Peter Merian-Strasse	20
Peter Merian-Strasse	21
Peter Merian-Strasse	22
Peter Merian-Strasse	22A
Peter Merian-Strasse	23
Peter Merian-Strasse	25
Peter Merian-Strasse	26
Peter Merian-Strasse	27
Peter Merian-Strasse	28
Peter Merian-Strasse	30
Peter Merian-Strasse	32
Peter Merian-Strasse	34
Peter Merian-Strasse	38
Peter Merian-Strasse	40
Peter Merian-Strasse	41
Peter Merian-Strasse	43
Peter Merian-Strasse	45
Peter Merian-Strasse	47
Peter Merian-Strasse	48
Peter Merian-Strasse	50
Peter Merian-Strasse	54
Peter Merian-Strasse	58
Peter Merian-Strasse	63
Peter Merian-Strasse	63A
Peter Merian-Strasse	85
Pfeffingerstrasse	14
Pfeffingerstrasse	16
Pfeffingerstrasse	18
Pfeffingerstrasse	20
Pfeffingerstrasse	22
Pfeffingerstrasse	24
Pfeffingerstrasse	26
Pfeffingerstrasse	28
Pfeffingerstrasse	30
Pfeffingerstrasse	34
Pfeffingerstrasse	35
Pfeffingerstrasse	36
Pfeffingerstrasse	37
Pfeffingerstrasse	38
Pfeffingerstrasse	40
Pfeffingerstrasse	41
Pfeffingerstrasse	42
Pfeffingerstrasse	47
Pfeffingerstrasse	5
St.Alban-Anlage	19
St.Alban-Anlage	21
St.Alban-Anlage	23
St.Alban-Anlage	23A
St.Alban-Anlage	25
St.Alban-Anlage	27
St.Alban-Anlage	29
St.Alban-Anlage	33
St.Alban-Anlage	35
St.Alban-Anlage	37
St.Alban-Anlage	39
St.Alban-Anlage	40
St.Alban-Anlage	41
St.Alban-Anlage	44
St.Alban-Anlage	45
St.Alban-Anlage	46
St.Alban-Anlage	47
St.Alban-Anlage	49
St.Alban-Vorstadt	92
St.Jakobs-Strasse	13
St.Jakobs-Strasse	17
St.Jakobs-Strasse	29
St.Jakobs-Strasse	41
St.Jakobs-Strasse	43
St.Jakobs-Strasse	45
St.Jakobs-Strasse	46
St.Jakobs-Strasse	51
St.Jakobs-Strasse	53
St.Jakobs-Strasse	54
St.Jakobs-Strasse	55
St.Jakobs-Strasse	60
Zwingerstrasse	10
Zwingerstrasse	10A
Zwingerstrasse	12
Zwingerstrasse	20
Zwingerstrasse	21
Zwingerstrasse	22
Zwingerstrasse	23
Zwingerstrasse	23A
Zwingerstrasse	24
Zwingerstrasse	25
Zwingerstrasse	26
Zwingerstrasse	29
Zwingerstrasse	31
Zwingerstrasse	6
Post-Passage	11
Post-Passage	5
Post-Passage	7
Post-Passage	9

[truncated: 14 more sheets: 4053.1_0357.205, 4053.2_0220.001, 4054.1_0083.001, 4054.2_0031.001, 4055.1_0098.020, 4055.2_0301.108, 4056.1_0628.212, 4056.2_290.006, 4057.1_1779.007, 4057.2_1947.205, 4058.1_1843.001, 4058.2_1904.137, 4059.1_0203.102, 4059.2_218.001]
