# Supplementary material for: Spatiotemporal dissemination of ESBL-producing Enterobacterales in municipal sewer systems: a prospective, longitudinal study in the city of Basel, Switzerland
Source: Front Microbiol. 2023 May 12;14:1174336. doi: 10.3389/fmicb.2023.1174336 (PMC10213686; doi:10.3389/fmicb.2023.1174336)
Supplement: Supplementary file 3 [file Table_2.xlsx]

## Sheet: Description
Table S2. Bacterial species of the family Enterobacteriaceae that could be identified/discriminated by our MALDI-TOF approach.

## Sheet: MALDI-TOF_based_species_identif
Table S2. Bacterial species of the family Enterobacteriaceae that could be identified/discriminated by our MALDI-TOF approach.
Genus	Species
Buchnera	aphidicola
Buttiauxella	agrestis
Cedecea	neteri
Citrobacter	amalonaticus
Citrobacter	amalonaticus/farmeri
Citrobacter	braakii
Citrobacter	farmeri
Citrobacter	freundii
Citrobacter	freundii/braakii
Citrobacter	koseri
Citrobacter	not defined
Citrobacter	rodentium
Citrobacter	sp.
Citrobacter	werkmanii
Citrobacter	youngae
Cronobacter	sakazakii
Enterobacter	aerogenes
Enterobacter	amnigenus
Enterobacter	asburiae
Enterobacter	asburiae/cloacae
Enterobacter	cancerogenus
Enterobacter	cloacae
Enterobacter	cloacae subsp. dissolvens
Enterobacter	cloacae/sakazakii
Enterobacter	cowanii
Enterobacter	gergoviae
Enterobacter	hormaechei/cloacae
Enterobacter	not defined
Enterobacter	sp.
Escherichia	albertii
Escherichia	blattae
Escherichia	coli
Escherichia	fergusonii
Escherichia	hermannii
Escherichia	sp.
Escherichia	vulneris
Ewingella	americana
Hafnia	alvei
Klebsiella	oxytoca
Klebsiella	pneumoniae
Klebsiella	pneumoniae subsp. ozaenae
Klebsiella	pneumoniae subsp. pneumoniae
Klebsiella	pneumoniae/oxytoca
Klebsiella	sp.
Kluyvera	ascorbata
Kluyvera	cryocrescens
Kluyvera	intermedia
Kluyvera	sp.
Leclercia	adecarboxylata
Leclercia	sp.
Moellerella	wisconsensis
Morganella	morganii
Morganella	morganii subsp. Sibonii
Morganella	sp.
Pantoea	agglomerans
Pantoea	sp.
Pectobacterium	atrosepticum
Pectobacterium	carotovorum subsp. carotovorum
Photorhabdus	luminescens subsp. Laumondii
Photorhabdus/Xenorhabdus
Plesiomonas	shigelloides
Pragia	fontium
Proteus	mirabilis
Proteus	penneri
Proteus	penneri/vulgaris
Proteus	sp.
Proteus	vulgaris
Providencia	alcalifaciens
Providencia	not defined
Providencia	rettgeri
Providencia	sp.
Providencia	stuartii
Rahnella	aquatilis
Raoultella	ornithinolytica
Raoultella	planticola
Raoultella	sp.
Raoultella	terrigena
Salmonella	bongori
Salmonella	enterica subsp. arizonae
Salmonella	enterica subsp. diarizonae
Salmonella	enterica subsp. enterica
Salmonella	enterica subsp. houtenae
Salmonella	enterica subsp. Indica
Salmonella	enterica subsp. Salamae
Salmonella	enteritidis
Salmonella	flexneri
Salmonella	not defined
Salmonella	sp.
Serratia	ficaria
Serratia	grimesii
Serratia	liquefaciens
Serratia	marcescens
Serratia	odorifera
Serratia	plymuthica
Serratia	rubidaea
Serratia	sp.
Shigella	boydii
Shigella	dysenteriae
Shigella	flexneri
Shigella	sonnei
Shigella	sp.
Sodalis	glossinidius
Wigglesworthia	glossinidia
