# Supplementary material for: Spatiotemporal dissemination of ESBL-producing Enterobacterales in municipal sewer systems: a prospective, longitudinal study in the city of Basel, Switzerland
Source: Front Microbiol. 2023 May 12;14:1174336. doi: 10.3389/fmicb.2023.1174336 (PMC10213686; doi:10.3389/fmicb.2023.1174336)
Supplement: Supplementary file 4 [file Table_3.xlsx]

## Sheet: Description
Table S3. Details of isolates recovered across all samplings, metadata (urban/mixed) and species identified and ESBL profile (wastew_samples_iso_all tab).

## Sheet: wastew_samples_iso_all
ID_sample	No_sample_Cantonal_Lab	Date_sampling	Sampling_year	Sector	Sector_population_size_average	Sector_Urban_mixed	Sample_site	Sampling_site_population_size_peryear	Sampling_site_urban_mixed	Hospital_water	Water_temperature	Date_culturing	Sampling_round	Growth_on_selective_plate	No_colonies	Comment_culture	ID_Isolate	Colony_No_Cantonal_Lab	Chromogenic_group	Order_taxonomy	Family_taxonomy	Species_taxonomy	Comment_species	Stored	Sent_Lab_Rothen	ESBL_positive	Sample_with_ESBL_positive
PA 0001	Ba170291	2017-06-06	2017	4001	1831	Urban	4001/1	806	Urban			2017-06-06	Wastewater 01	yes	4		SA 0003	3	Escherichia coli	Enterobacterales	Enterobacteriaceae	Escherichia coli		yes		yes	yes
PA 0001	Ba170291	2017-06-06	2017	4001	1831	Urban	4001/1	806	Urban			2017-06-06	Wastewater 01	yes	4		SA 0004	4	Escherichia coli	Enterobacterales	Enterobacteriaceae	Escherichia coli		yes		yes	yes
PA 0001	Ba170291	2017-06-06	2017	4001	1831	Urban	4001/1	806	Urban			2017-06-06	Wastewater 01	yes	4		SA 0002	2	KESC	Enterobacterales	Enterobacteriaceae	Klebsiella pneumoniae		yes		yes	yes
PA 0001	Ba170291	2017-06-06	2017	4001	1831	Urban	4001/1	806	Urban			2017-06-06	Wastewater 01	yes	4		SA 0001	1	NA	Enterobacterales	Enterobacteriaceae	Raoultella ornithinolytica	mabritec	yes		yes	yes
PA 0002	Ba170292	2017-06-07	2017	4001	1831	Urban	4001/2	1025	Urban			2017-06-07	Wastewater 01	yes	2		SA 0005	1	Escherichia coli	Enterobacterales	Enterobacteriaceae	Escherichia coli		yes		yes	yes
PA 0002	Ba170292	2017-06-07	2017	4001	1831	Urban	4001/2	1025	Urban			2017-06-07	Wastewater 01	yes	2		SA 0006	2	NA	NA	NA	NA	no identification	no		NT-NI	yes
PA 0003	Ba170293	2017-06-07	2017	4051	1999	Mixed	4051/1	399	Urban			2017-06-07	Wastewater 01	yes	2		SA 0007	1	Escherichia coli	Enterobacterales	Enterobacteriaceae	Escherichia coli		yes		yes	yes
PA 0003	Ba170293	2017-06-07	2017	4051	1999	Mixed	4051/1	399	Urban			2017-06-07	Wastewater 01	yes	2		SA 0008	2	Escherichia coli	Enterobacterales	Enterobacteriaceae	Escherichia coli		yes		yes	yes
PA 0004	Ba170294	2017-06-06	2017	4051	1999	Mixed	4051/2	55	Urban			2017-06-06	Wastewater 01	yes	2		SA 0009	1	Escherichia coli	Enterobacterales	Enterobacteriaceae	Escherichia coli		yes		yes	yes
PA 0004	Ba170294	2017-06-06	2017	4051	1999	Mixed	4051/2	55	Urban			2017-06-06	Wastewater 01	yes	2		SA 0010	2	Escherichia coli	Enterobacterales	Enterobacteriaceae	Escherichia coli		yes		yes	yes
PA 0005	Ba170295	2017-06-07	2017	4052	1518	Urban	4052/1	688	Urban			2017-06-07	Wastewater 01	yes	2		SA 0011	1	NA	NA	NA	NA	no identification	no		NT-NI	no
PA 0005	Ba170295	2017-06-07	2017	4052	1518	Urban	4052/1	688	Urban			2017-06-07	Wastewater 01	yes	2		SA 0012	2	NA	NA	NA	NA	no identification	no		NT-NI	no
PA 0006	Ba170296	2017-06-07	2017	4052	1518	Urban	4052/2	830	Urban			2017-06-07	Wastewater 01	yes	3	Kolonie 3 ist Pseudomonas	SA 0014	2	Escherichia coli	Enterobacterales	Enterobacteriaceae	Escherichia coli		yes		yes	yes
PA 0006	Ba170296	2017-06-07	2017	4052	1518	Urban	4052/2	830	Urban			2017-06-07	Wastewater 01	yes	3	Kolonie 3 ist Pseudomonas	SA 0013	1	KESC	Enterobacterales	Enterobacteriaceae	Citrobacter werkmanii	mabritec	yes		no	yes
PA 0006	Ba170296	2017-06-07	2017	4052	1518	Urban	4052/2	830	Urban			2017-06-07	Wastewater 01	yes	3	Kolonie 3 ist Pseudomonas	SA 0015	3	NA	Pseudomonadales	Pseudomonadaceae	Pseudomonas aeruginosa	Pseudomonas aeruginosa	no		NT-NE	yes
PA 0007	Ba170297	2017-06-07	2017	4053	15918	Urban	4053/1	7237	Urban			2017-06-07	Wastewater 01	yes	3		SA 0016	1	Escherichia coli	Enterobacterales	Enterobacteriaceae	Escherichia coli		yes		no	yes
PA 0007	Ba170297	2017-06-07	2017	4053	15918	Urban	4053/1	7237	Urban			2017-06-07	Wastewater 01	yes	3		SA 0018	3	Escherichia coli	Enterobacterales	Enterobacteriaceae	Escherichia coli		yes		yes	yes
PA 0007	Ba170297	2017-06-07	2017	4053	15918	Urban	4053/1	7237	Urban			2017-06-07	Wastewater 01	yes	3		SA 0017	2	Escherichia coli	Enterobacterales	Enterobacteriaceae	Escherichia coli		yes		yes	yes
PA 0008	Ba170298	2017-06-07	2017	4053	15918	Urban	4053/2	8681	Urban			2017-06-07	Wastewater 01	yes	4		SA 0020	2	Escherichia coli	Enterobacterales	Enterobacteriaceae	Escherichia coli		no		NT-D	yes
PA 0008	Ba170298	2017-06-07	2017	4053	15918	Urban	4053/2	8681	Urban			2017-06-07	Wastewater 01	yes	4		SA 0019	1	Escherichia coli	Enterobacterales	Enterobacteriaceae	Escherichia coli		yes		yes	yes
PA 0008	Ba170298	2017-06-07	2017	4053	15918	Urban	4053/2	8681	Urban			2017-06-07	Wastewater 01	yes	4		SA 0021	3	Escherichia coli	Enterobacterales	Enterobacteriaceae	Escherichia coli		yes		yes	yes
PA 0008	Ba170298	2017-06-07	2017	4053	15918	Urban	4053/2	8681	Urban			2017-06-07	Wastewater 01	yes	4		SA 0022	4	Escherichia coli	Enterobacterales	Enterobacteriaceae	Escherichia coli		yes		yes	yes
PA 0009	Ba170299	2017-06-06	2017	4054	4239	Urban	4054/1	3724	Urban			2017-06-06	Wastewater 01	yes	2		SA 0023	1	Escherichia coli	Enterobacterales	Enterobacteriaceae	Escherichia coli		yes		yes	yes
PA 0009	Ba170299	2017-06-06	2017	4054	4239	Urban	4054/1	3724	Urban			2017-06-06	Wastewater 01	yes	2		SA 0024	2	NA	NA	NA	NA	no identification	no		NT-NI	yes
PA 0010	Ba170300	2017-06-07	2017	4054	4239	Urban	4054/2	515	Urban			2017-06-07	Wastewater 01	yes	2		SA 0025	1	Escherichia coli	Enterobacterales	Enterobacteriaceae	Escherichia coli		no		NT-D	yes
PA 0010	Ba170300	2017-06-07	2017	4054	4239	Urban	4054/2	515	Urban			2017-06-07	Wastewater 01	yes	2		SA 0026	2	Escherichia coli	Enterobacterales	Enterobacteriaceae	Escherichia coli		yes		yes	yes
PA 0011	Ba170301	2017-06-06	2017	4055	3642	Urban	4055/1	2787	Urban			2017-06-06	Wastewater 01	yes	1		SA 0027	1	NA	NA	NA	NA	no identification	no		NT-NI	no
PA 0012	Ba170302	2017-06-06	2017	4055	3642	Urban	4055/2	855	Urban			2017-06-06	Wastewater 01	yes	3		SA 0028	1	Escherichia coli	Enterobacterales	Enterobacteriaceae	Escherichia coli		yes		yes	yes
PA 0012	Ba170302	2017-06-06	2017	4055	3642	Urban	4055/2	855	Urban			2017-06-06	Wastewater 01	yes	3		SA 0029	2	Escherichia coli	Enterobacterales	Enterobacteriaceae	Escherichia coli		yes		yes	yes
PA 0012	Ba170302	2017-06-06	2017	4055	3642	Urban	4055/2	855	Urban			2017-06-06	Wastewater 01	yes	3		SA 0030	3	NA	NA	NA	NA	no identification	no		NT-NI	yes
PA 0013	Ba170303	2017-06-06	2017	4056	19692	Mixed	4056/1	16619	Mixed	University Psychiatric Clinics (UPK), Rehabilitation Clinic Basel (REHAB), Felix Platter Spital		2017-06-06	Wastewater 01	yes	4		SA 0033	3	Escherichia coli	Enterobacterales	Enterobacteriaceae	Escherichia coli		no		NT-D	yes
PA 0013	Ba170303	2017-06-06	2017	4056	19692	Mixed	4056/1	16619	Mixed	University Psychiatric Clinics (UPK), Rehabilitation Clinic Basel (REHAB), Felix Platter Spital		2017-06-06	Wastewater 01	yes	4		SA 0032	2	Escherichia coli	Enterobacterales	Enterobacteriaceae	Escherichia coli		yes		yes	yes
PA 0013	Ba170303	2017-06-06	2017	4056	19692	Mixed	4056/1	16619	Mixed	University Psychiatric Clinics (UPK), Rehabilitation Clinic Basel (REHAB), Felix Platter Spital		2017-06-06	Wastewater 01	yes	4		SA 0034	4	KESC	Enterobacterales	Enterobacteriaceae	Klebsiella pneumoniae		no		NT-D	yes
PA 0013	Ba170303	2017-06-06	2017	4056	19692	Mixed	4056/1	16619	Mixed	University Psychiatric Clinics (UPK), Rehabilitation Clinic Basel (REHAB), Felix Platter Spital		2017-06-06	Wastewater 01	yes	4		SA 0031	1	KESC	Enterobacterales	Enterobacteriaceae	Klebsiella pneumoniae		yes		yes	yes
PA 0014	Ba170304	2017-06-06	2017	4056	19692	Mixed	4056/2	3073	Mixed	University Children's Hospital Basel (UKBB)		2017-06-06	Wastewater 01	yes	5		SA 0036	2	Escherichia coli	Enterobacterales	Enterobacteriaceae	Escherichia coli		no		NT-D	yes
PA 0014	Ba170304	2017-06-06	2017	4056	19692	Mixed	4056/2	3073	Mixed	University Children's Hospital Basel (UKBB)		2017-06-06	Wastewater 01	yes	5		SA 0035	1	Escherichia coli	Enterobacterales	Enterobacteriaceae	Escherichia coli		yes		yes	yes
PA 0014	Ba170304	2017-06-06	2017	4056	19692	Mixed	4056/2	3073	Mixed	University Children's Hospital Basel (UKBB)		2017-06-06	Wastewater 01	yes	5		SA 0037	3	Escherichia coli	Enterobacterales	Enterobacteriaceae	Escherichia coli		yes		yes	yes
PA 0014	Ba170304	2017-06-06	2017	4056	19692	Mixed	4056/2	3073	Mixed	University Children's Hospital Basel (UKBB)		2017-06-06	Wastewater 01	yes	5		SA 0038	4	Escherichia coli	Enterobacterales	Enterobacteriaceae	Escherichia coli		yes		yes	yes
PA 0014	Ba170304	2017-06-06	2017	4056	19692	Mixed	4056/2	3073	Mixed	University Children's Hospital Basel (UKBB)		2017-06-06	Wastewater 01	yes	5		SA 0039	5	NA	NA	NA	NA	no identification	no		NT-NI	yes
PA 0015	Ba170305	2017-06-06	2017	4057	18872	Urban	4057/1	41	Urban			2017-06-06	Wastewater 01	yes	2		SA 0040	2	Escherichia coli	Enterobacterales	Enterobacteriaceae	Escherichia coli		yes		yes	yes
PA 0015	Ba170305	2017-06-06	2017	4057	18872	Urban	4057/1	41	Urban			2017-06-06	Wastewater 01	yes	2		SA 0041	3	Escherichia coli	Enterobacterales	Enterobacteriaceae	Escherichia coli		yes		yes	yes
PA 0016	Ba170306	2017-06-06	2017	4057	18872	Urban	4057/2	18831	Urban			2017-06-06	Wastewater 01	yes	5		SA 0043	2	Escherichia coli	Enterobacterales	Enterobacteriaceae	Escherichia coli		yes		yes	yes
PA 0016	Ba170306	2017-06-06	2017	4057	18872	Urban	4057/2	18831	Urban			2017-06-06	Wastewater 01	yes	5		SA 0044	3	Escherichia coli	Enterobacterales	Enterobacteriaceae	Escherichia coli		yes		yes	yes
PA 0016	Ba170306	2017-06-06	2017	4057	18872	Urban	4057/2	18831	Urban			2017-06-06	Wastewater 01	yes	5		SA 0045	4	Escherichia coli	Enterobacterales	Enterobacteriaceae	Escherichia coli		yes		yes	yes
PA 0016	Ba170306	2017-06-06	2017	4057	18872	Urban	4057/2	18831	Urban			2017-06-06	Wastewater 01	yes	5		SA 0042	1	KESC	Enterobacterales	Enterobacteriaceae	Klebsiella pneumoniae		yes		yes	yes
PA 0016	Ba170306	2017-06-06	2017	4057	18872	Urban	4057/2	18831	Urban			2017-06-06	Wastewater 01	yes	5		SA 0046	5	KESC	Enterobacterales	Enterobacteriaceae	Klebsiella pneumoniae		yes		yes	yes
PA 0017	Ba170307	2017-06-06	2017	4058	5966	Mixed	4058/1	273	Urban			2017-06-06	Wastewater 01	yes	2		SA 0048	2	Escherichia coli	Enterobacterales	Enterobacteriaceae	Escherichia coli		no		NT-D	yes
PA 0017	Ba170307	2017-06-06	2017	4058	5966	Mixed	4058/1	273	Urban			2017-06-06	Wastewater 01	yes	2		SA 0047	1	Escherichia coli	Enterobacterales	Enterobacteriaceae	Escherichia coli		yes		yes	yes
PA 0018	Ba170308	2017-06-06	2017	4058	5966	Mixed	4058/2	5693	Mixed	St. Claraspital		2017-06-06	Wastewater 01	yes	3		SA 0051	3	Escherichia coli	Enterobacterales	Enterobacteriaceae	Escherichia coli		no		NT-D	yes
PA 0018	Ba170308	2017-06-06	2017	4058	5966	Mixed	4058/2	5693	Mixed	St. Claraspital		2017-06-06	Wastewater 01	yes	3		SA 0049	1	Escherichia coli	Enterobacterales	Enterobacteriaceae	Escherichia coli		yes		yes	yes
PA 0018	Ba170308	2017-06-06	2017	4058	5966	Mixed	4058/2	5693	Mixed	St. Claraspital		2017-06-06	Wastewater 01	yes	3		SA 0050	2	Escherichia coli	Enterobacterales	Enterobacteriaceae	Escherichia coli		yes		yes	yes
PA 0019	Ba170309	2017-06-07	2017	4059	3497	Urban	4059/1	845	Urban			2017-06-07	Wastewater 01	yes	2		SA 0052	1	Escherichia coli	Enterobacterales	Enterobacteriaceae	Escherichia coli		yes		yes	yes
PA 0019	Ba170309	2017-06-07	2017	4059	3497	Urban	4059/1	845	Urban			2017-06-07	Wastewater 01	yes	2		SA 0053	2	NA	NA	NA	NA	no identification	no		NT-NI	yes
PA 0020	Ba170310	2017-06-07	2017	4059	3497	Urban	4059/2	2652	Urban			2017-06-07	Wastewater 01	yes	3		SA 0056	3	Escherichia coli	Enterobacterales	Enterobacteriaceae	Escherichia coli		no		NT-D	yes
PA 0020	Ba170310	2017-06-07	2017	4059	3497	Urban	4059/2	2652	Urban			2017-06-07	Wastewater 01	yes	3		SA 0054	1	Escherichia coli	Enterobacterales	Enterobacteriaceae	Escherichia coli		yes		yes	yes
PA 0020	Ba170310	2017-06-07	2017	4059	3497	Urban	4059/2	2652	Urban			2017-06-07	Wastewater 01	yes	3		SA 0055	2	Escherichia coli	Enterobacterales	Enterobacteriaceae	Escherichia coli		yes		yes	yes
PA 0021	Ba170311	2017-06-06	2017	4051	1999	Mixed	4051/3	1545	Mixed	University Hospital Basel (USB)		2017-06-06	Wastewater 01	yes	4		SA 0060	4	Escherichia coli	Enterobacterales	Enterobacteriaceae	Escherichia coli		no		NT-D	yes
PA 0021	Ba170311	2017-06-06	2017	4051	1999	Mixed	4051/3	1545	Mixed	University Hospital Basel (USB)		2017-06-06	Wastewater 01	yes	4		SA 0058	2	Escherichia coli	Enterobacterales	Enterobacteriaceae	Escherichia coli		yes		yes	yes
PA 0021	Ba170311	2017-06-06	2017	4051	1999	Mixed	4051/3	1545	Mixed	University Hospital Basel (USB)		2017-06-06	Wastewater 01	yes	4		SA 0059	3	Escherichia coli	Enterobacterales	Enterobacteriaceae	Escherichia coli		yes		yes	yes
PA 0021	Ba170311	2017-06-06	2017	4051	1999	Mixed	4051/3	1545	Mixed	University Hospital Basel (USB)		2017-06-06	Wastewater 01	yes	4		SA 0057	1	KESC	Enterobacterales	Enterobacteriaceae	Klebsiella pneumoniae		yes		yes	yes
PA 0022	Ba170372	2017-07-04	2017	4001	1831	Urban	4001/1	806	Urban			2017-07-04	Wastewater 02	yes	2		SA 0062	2	Escherichia coli	Enterobacterales	Enterobacteriaceae	Escherichia coli		yes		yes	yes
PA 0022	Ba170372	2017-07-04	2017	4001	1831	Urban	4001/1	806	Urban			2017-07-04	Wastewater 02	yes	2		SA 0061	1	KESC	Enterobacterales	Enterobacteriaceae	Klebsiella pneumoniae		no		NT-D	yes
PA 0023	Ba170373	2017-07-04	2017	4001	1831	Urban	4001/2	1025	Urban			2017-07-04	Wastewater 02	yes	3		SA 0065	3	Escherichia coli	Enterobacterales	Enterobacteriaceae	Escherichia coli	same as colony 2	no		NT-D	yes
PA 0023	Ba170373	2017-07-04	2017	4001	1831	Urban	4001/2	1025	Urban			2017-07-04	Wastewater 02	yes	3		SA 0064	2	Escherichia coli	Enterobacterales	Enterobacteriaceae	Escherichia coli		yes		yes	yes
PA 0023	Ba170373	2017-07-04	2017	4001	1831	Urban	4001/2	1025	Urban			2017-07-04	Wastewater 02	yes	3		SA 0063	1	NA	NA	NA	NA	no identification	no		NT-NI	yes
PA 0024	Ba170374	2017-07-04	2017	4051	1999	Mixed	4051/1	399	Urban			2017-07-04	Wastewater 02	yes	2		SA 0066	1	Escherichia coli	Enterobacterales	Enterobacteriaceae	Escherichia coli		yes		yes	yes
PA 0024	Ba170374	2017-07-04	2017	4051	1999	Mixed	4051/1	399	Urban			2017-07-04	Wastewater 02	yes	2		SA 0067	2	NA	NA	NA	NA	no identification	no		NT-NI	yes
PA 0025	Ba170375	2017-07-03	2017	4051	1999	Mixed	4051/2	55	Urban			2017-07-03	Wastewater 02	yes	3		SA 0069	2	Escherichia coli	Enterobacterales	Enterobacteriaceae	Escherichia coli		yes		yes	yes
PA 0025	Ba170375	2017-07-03	2017	4051	1999	Mixed	4051/2	55	Urban			2017-07-03	Wastewater 02	yes	3		SA 0070	3	Escherichia coli	Enterobacterales	Enterobacteriaceae	Escherichia coli		yes		yes	yes
PA 0025	Ba170375	2017-07-03	2017	4051	1999	Mixed	4051/2	55	Urban			2017-07-03	Wastewater 02	yes	3		SA 0068	1	NA	NA	NA	NA	no identification	no		NT-NI	yes
PA 0026	Ba170376	2017-07-04	2017	4052	1518	Urban	4052/1	688	Urban			2017-07-04	Wastewater 02	yes	2		SA 0071	1	Escherichia coli	Enterobacterales	Enterobacteriaceae	Escherichia coli		yes		yes	yes
PA 0026	Ba170376	2017-07-04	2017	4052	1518	Urban	4052/1	688	Urban			2017-07-04	Wastewater 02	yes	2		SA 0072	2	Escherichia coli	Enterobacterales	Enterobacteriaceae	Escherichia coli		yes		yes	yes
PA 0027	Ba170377	2017-07-04	2017	4052	1518	Urban	4052/2	830	Urban			2017-07-04	Wastewater 02	yes	3		SA 0073	1	Escherichia coli	Enterobacterales	Enterobacteriaceae	Escherichia coli		yes		yes	yes
PA 0027	Ba170377	2017-07-04	2017	4052	1518	Urban	4052/2	830	Urban			2017-07-04	Wastewater 02	yes	3		SA 0074	2	Escherichia coli	Enterobacterales	Enterobacteriaceae	Escherichia coli		yes		yes	yes
PA 0027	Ba170377	2017-07-04	2017	4052	1518	Urban	4052/2	830	Urban			2017-07-04	Wastewater 02	yes	3		SA 0075	3	Escherichia coli	Enterobacterales	Enterobacteriaceae	Escherichia coli		yes		yes	yes
PA 0028	Ba170378	2017-07-04	2017	4053	15918	Urban	4053/1	7237	Urban			2017-07-04	Wastewater 02	yes	2		SA 0077	2	Escherichia coli	Enterobacterales	Enterobacteriaceae	Escherichia coli		yes		no	no
PA 0028	Ba170378	2017-07-04	2017	4053	15918	Urban	4053/1	7237	Urban			2017-07-04	Wastewater 02	yes	2		SA 0076	1	NA	NA	NA	NA	no identification	no		NT-NI	no
PA 0029	Ba170379	2017-07-04	2017	4053	15918	Urban	4053/2	8681	Urban			2017-07-04	Wastewater 02	yes	3		SA 0079	2	Escherichia coli	Enterobacterales	Enterobacteriaceae	Escherichia coli	same as colony 3	no		NT-D	yes
PA 0029	Ba170379	2017-07-04	2017	4053	15918	Urban	4053/2	8681	Urban			2017-07-04	Wastewater 02	yes	3		SA 0078	1	Escherichia coli	Enterobacterales	Enterobacteriaceae	Escherichia coli		yes		yes	yes
PA 0029	Ba170379	2017-07-04	2017	4053	15918	Urban	4053/2	8681	Urban			2017-07-04	Wastewater 02	yes	3		SA 0080	3	Escherichia coli	Enterobacterales	Enterobacteriaceae	Escherichia coli		yes		yes	yes
PA 0030	Ba170380	2017-07-03	2017	4054	4239	Urban	4054/1	3724	Urban			2017-07-03	Wastewater 02	yes	3		SA 0081	1	Escherichia coli	Enterobacterales	Enterobacteriaceae	Escherichia coli		yes		yes	yes
PA 0030	Ba170380	2017-07-03	2017	4054	4239	Urban	4054/1	3724	Urban			2017-07-03	Wastewater 02	yes	3		SA 0083	3	Escherichia coli	Enterobacterales	Enterobacteriaceae	Escherichia coli		yes		yes	yes
PA 0030	Ba170380	2017-07-03	2017	4054	4239	Urban	4054/1	3724	Urban			2017-07-03	Wastewater 02	yes	3		SA 0082	2	NA	NA	NA	NA	no identification	no		NT-NI	yes
PA 0031	Ba170381	2017-07-04	2017	4054	4239	Urban	4054/2	515	Urban			2017-07-04	Wastewater 02	yes	2		SA 0084	1	Escherichia coli	Enterobacterales	Enterobacteriaceae	Escherichia coli		yes		yes	yes
PA 0031	Ba170381	2017-07-04	2017	4054	4239	Urban	4054/2	515	Urban			2017-07-04	Wastewater 02	yes	2		SA 0085	2	Escherichia coli	Enterobacterales	Enterobacteriaceae	Escherichia coli		yes		yes	yes
PA 0032	Ba170382	2017-07-03	2017	4055	3642	Urban	4055/1	2787	Urban			2017-07-03	Wastewater 02	yes	3		SA 0088	3	Escherichia coli	Enterobacterales	Enterobacteriaceae	Escherichia coli		yes		yes	yes
PA 0032	Ba170382	2017-07-03	2017	4055	3642	Urban	4055/1	2787	Urban			2017-07-03	Wastewater 02	yes	3		SA 0086	1	NA	NA	NA	NA	no identification	no		NT-NI	yes
PA 0032	Ba170382	2017-07-03	2017	4055	3642	Urban	4055/1	2787	Urban			2017-07-03	Wastewater 02	yes	3		SA 0087	2	NA	NA	NA	NA	no identification	no		NT-NI	yes
PA 0033	Ba170383	2017-07-03	2017	4055	3642	Urban	4055/2	855	Urban			2017-07-03	Wastewater 02	yes	3		SA 0091	3	Escherichia coli	Enterobacterales	Enterobacteriaceae	Escherichia coli		yes		yes	yes
PA 0033	Ba170383	2017-07-03	2017	4055	3642	Urban	4055/2	855	Urban			2017-07-03	Wastewater 02	yes	3		SA 0090	2	Escherichia coli	Enterobacterales	Enterobacteriaceae	Escherichia coli		yes		yes	yes
PA 0033	Ba170383	2017-07-03	2017	4055	3642	Urban	4055/2	855	Urban			2017-07-03	Wastewater 02	yes	3		SA 0089	1	KESC	Enterobacterales	Enterobacteriaceae	Klebsiella pneumoniae		yes		yes	yes
PA 0034	Ba170384	2017-07-03	2017	4056	19692	Mixed	4056/1	16619	Mixed	University Psychiatric Clinics (UPK), Rehabilitation Clinic Basel (REHAB), Felix Platter Spital		2017-07-03	Wastewater 02	yes	4		SA 0092	1	Escherichia coli	Enterobacterales	Enterobacteriaceae	Escherichia coli		yes		yes	yes
PA 0034	Ba170384	2017-07-03	2017	4056	19692	Mixed	4056/1	16619	Mixed	University Psychiatric Clinics (UPK), Rehabilitation Clinic Basel (REHAB), Felix Platter Spital		2017-07-03	Wastewater 02	yes	4		SA 0093	2	Escherichia coli	Enterobacterales	Enterobacteriaceae	Escherichia coli		yes		yes	yes
PA 0034	Ba170384	2017-07-03	2017	4056	19692	Mixed	4056/1	16619	Mixed	University Psychiatric Clinics (UPK), Rehabilitation Clinic Basel (REHAB), Felix Platter Spital		2017-07-03	Wastewater 02	yes	4		SA 0095	4	Escherichia coli	Enterobacterales	Enterobacteriaceae	Escherichia coli		yes		yes	yes
PA 0034	Ba170384	2017-07-03	2017	4056	19692	Mixed	4056/1	16619	Mixed	University Psychiatric Clinics (UPK), Rehabilitation Clinic Basel (REHAB), Felix Platter Spital		2017-07-03	Wastewater 02	yes	4		SA 0094	3	NA	NA	NA	NA	no identification	no		NT-NI	yes
PA 0035	Ba170385	2017-07-03	2017	4056	19692	Mixed	4056/2	3073	Mixed	University Children's Hospital Basel (UKBB)		2017-07-03	Wastewater 02	yes	4		SA 0098	3	Escherichia coli	Enterobacterales	Enterobacteriaceae	Escherichia coli		yes		yes	yes
PA 0035	Ba170385	2017-07-03	2017	4056	19692	Mixed	4056/2	3073	Mixed	University Children's Hospital Basel (UKBB)		2017-07-03	Wastewater 02	yes	4		SA 0099	4	Escherichia coli	Enterobacterales	Enterobacteriaceae	Escherichia coli		yes		yes	yes
PA 0035	Ba170385	2017-07-03	2017	4056	19692	Mixed	4056/2	3073	Mixed	University Children's Hospital Basel (UKBB)		2017-07-03	Wastewater 02	yes	4		SA 0096	1	KESC	Enterobacterales	Enterobacteriaceae	Citrobacter freundii		yes		yes	yes
PA 0035	Ba170385	2017-07-03	2017	4056	19692	Mixed	4056/2	3073	Mixed	University Children's Hospital Basel (UKBB)		2017-07-03	Wastewater 02	yes	4		SA 0097	2	KESC	Enterobacterales	Enterobacteriaceae	Citrobacter freundii		yes		yes	yes
PA 0036	Ba170386	2017-07-03	2017	4057	18872	Urban	4057/1	41	Urban			2017-07-03	Wastewater 02	yes	3		SA 0100	1	Escherichia coli	Enterobacterales	Enterobacteriaceae	Escherichia coli		yes		yes	yes
PA 0036	Ba170386	2017-07-03	2017	4057	18872	Urban	4057/1	41	Urban			2017-07-03	Wastewater 02	yes	3		SA 0101	2	Escherichia coli	Enterobacterales	Enterobacteriaceae	Escherichia coli		yes		yes	yes
PA 0036	Ba170386	2017-07-03	2017	4057	18872	Urban	4057/1	41	Urban			2017-07-03	Wastewater 02	yes	3		SA 0102	3	Escherichia coli	Enterobacterales	Enterobacteriaceae	Escherichia coli		yes		yes	yes
PA 0037	Ba170387	2017-07-03	2017	4057	18872	Urban	4057/2	18831	Urban			2017-07-03	Wastewater 02	yes	3		SA 0103	1	Escherichia coli	Enterobacterales	Enterobacteriaceae	Escherichia coli		yes		yes	yes
PA 0037	Ba170387	2017-07-03	2017	4057	18872	Urban	4057/2	18831	Urban			2017-07-03	Wastewater 02	yes	3		SA 0104	2	Escherichia coli	Enterobacterales	Enterobacteriaceae	Escherichia coli		yes		yes	yes
PA 0037	Ba170387	2017-07-03	2017	4057	18872	Urban	4057/2	18831	Urban			2017-07-03	Wastewater 02	yes	3		SA 0105	3	NA	NA	NA	NA	no identification	no		NT-NI	yes
PA 0038	Ba170388	2017-07-03	2017	4058	5966	Mixed	4058/1	273	Urban			2017-07-03	Wastewater 02	yes	2		SA 0106	1	Escherichia coli	Enterobacterales	Enterobacteriaceae	Escherichia coli		yes		yes	yes
PA 0038	Ba170388	2017-07-03	2017	4058	5966	Mixed	4058/1	273	Urban			2017-07-03	Wastewater 02	yes	2		SA 0107	2	Escherichia coli	Enterobacterales	Enterobacteriaceae	Escherichia coli		yes		yes	yes
PA 0039	Ba170389	2017-07-03	2017	4058	5966	Mixed	4058/2	5693	Mixed	St. Claraspital		2017-07-03	Wastewater 02	yes	4		SA 0110	3	Escherichia coli	Enterobacterales	Enterobacteriaceae	Escherichia coli		yes		yes	yes
PA 0039	Ba170389	2017-07-03	2017	4058	5966	Mixed	4058/2	5693	Mixed	St. Claraspital		2017-07-03	Wastewater 02	yes	4		SA 0111	4	Escherichia coli	Enterobacterales	Enterobacteriaceae	Escherichia coli		yes		yes	yes
PA 0039	Ba170389	2017-07-03	2017	4058	5966	Mixed	4058/2	5693	Mixed	St. Claraspital		2017-07-03	Wastewater 02	yes	4		SA 0109	2	KESC	Enterobacterales	Enterobacteriaceae	Klebsiella pneumoniae		yes		yes	yes
PA 0039	Ba170389	2017-07-03	2017	4058	5966	Mixed	4058/2	5693	Mixed	St. Claraspital		2017-07-03	Wastewater 02	yes	4		SA 0108	1	NA	NA	NA	NA	no identification	no		NT-NI	yes
PA 0040	Ba170390	2017-07-04	2017	4059	3497	Urban	4059/1	845	Urban			2017-07-04	Wastewater 02	yes	2		SA 0112	1	Escherichia coli	Enterobacterales	Enterobacteriaceae	Escherichia coli	same as colony 2	no		NT-D	yes
PA 0040	Ba170390	2017-07-04	2017	4059	3497	Urban	4059/1	845	Urban			2017-07-04	Wastewater 02	yes	2		SA 0113	2	Escherichia coli	Enterobacterales	Enterobacteriaceae	Escherichia coli		yes		yes	yes
PA 0041	Ba170391	2017-07-04	2017	4059	3497	Urban	4059/2	2652	Urban			2017-07-04	Wastewater 02	yes	3		SA 0116	3	Escherichia coli	Enterobacterales	Enterobacteriaceae	Escherichia coli	same as colony 1	no		NT-D	yes
PA 0041	Ba170391	2017-07-04	2017	4059	3497	Urban	4059/2	2652	Urban			2017-07-04	Wastewater 02	yes	3		SA 0114	1	Escherichia coli	Enterobacterales	Enterobacteriaceae	Escherichia coli		yes		yes	yes
PA 0041	Ba170391	2017-07-04	2017	4059	3497	Urban	4059/2	2652	Urban			2017-07-04	Wastewater 02	yes	3		SA 0115	2	Escherichia coli	Enterobacterales	Enterobacteriaceae	Escherichia coli		yes		yes	yes
PA 0042	Ba170392	2017-07-03	2017	4051	1999	Mixed	4051/3	1545	Mixed	University Hospital Basel (USB)		2017-07-03	Wastewater 02	yes	4		SA 0118	2	Escherichia coli	Enterobacterales	Enterobacteriaceae	Escherichia coli		yes		yes	yes
PA 0042	Ba170392	2017-07-03	2017	4051	1999	Mixed	4051/3	1545	Mixed	University Hospital Basel (USB)		2017-07-03	Wastewater 02	yes	4		SA 0119	3	Escherichia coli	Enterobacterales	Enterobacteriaceae	Escherichia coli		yes		yes	yes
PA 0042	Ba170392	2017-07-03	2017	4051	1999	Mixed	4051/3	1545	Mixed	University Hospital Basel (USB)		2017-07-03	Wastewater 02	yes	4		SA 0120	4	Escherichia coli	Enterobacterales	Enterobacteriaceae	Escherichia coli		yes		yes	yes
PA 0042	Ba170392	2017-07-03	2017	4051	1999	Mixed	4051/3	1545	Mixed	University Hospital Basel (USB)		2017-07-03	Wastewater 02	yes	4		SA 0117	1	KESC	Enterobacterales	Enterobacteriaceae	Enterobacter cloacae		yes		no	yes
PA 0043	Ba170466	2017-08-22	2017	4001	1831	Urban	4001/1	806	Urban			2017-08-22	Wastewater 03	yes	2		SA 0121	1	Escherichia coli	Enterobacterales	Enterobacteriaceae	Escherichia coli		yes		yes	yes
PA 0043	Ba170466	2017-08-22	2017	4001	1831	Urban	4001/1	806	Urban			2017-08-22	Wastewater 03	yes	2		SA 0122	2	NA	NA	NA	NA	no identification	no		NT-NI	yes
PA 0044	Ba170467	2017-08-22	2017	4001	1831	Urban	4001/2	1025	Urban			2017-08-22	Wastewater 03	yes	3		SA 0123	1	Escherichia coli	Enterobacterales	Enterobacteriaceae	Escherichia coli		yes		yes	yes
PA 0044	Ba170467	2017-08-22	2017	4001	1831	Urban	4001/2	1025	Urban			2017-08-22	Wastewater 03	yes	3		SA 0125	3	Escherichia coli	Enterobacterales	Enterobacteriaceae	Escherichia coli		yes		yes	yes
PA 0044	Ba170467	2017-08-22	2017	4001	1831	Urban	4001/2	1025	Urban			2017-08-22	Wastewater 03	yes	3		SA 0124	2	NA	NA	NA	NA	no identification	no		NT-NI	yes
PA 0045	Ba170468	2017-08-22	2017	4051	1999	Mixed	4051/1	399	Urban			2017-08-22	Wastewater 03	yes	3		SA 0126	1	Escherichia coli	Enterobacterales	Enterobacteriaceae	Escherichia coli		yes		yes	yes
PA 0045	Ba170468	2017-08-22	2017	4051	1999	Mixed	4051/1	399	Urban			2017-08-22	Wastewater 03	yes	3		SA 0127	2	Escherichia coli	Enterobacterales	Enterobacteriaceae	Escherichia coli		yes		yes	yes
PA 0045	Ba170468	2017-08-22	2017	4051	1999	Mixed	4051/1	399	Urban			2017-08-22	Wastewater 03	yes	3		SA 0128	3	NA	NA	NA	NA	no identification	no		NT-NI	yes
PA 0046	Ba170469	2017-08-21	2017	4051	1999	Mixed	4051/2	55	Urban			2017-08-21	Wastewater 03	yes	3		SA 0129	1	Escherichia coli	Enterobacterales	Enterobacteriaceae	Escherichia coli		yes		yes	yes
PA 0046	Ba170469	2017-08-21	2017	4051	1999	Mixed	4051/2	55	Urban			2017-08-21	Wastewater 03	yes	3		SA 0130	2	Escherichia coli	Enterobacterales	Enterobacteriaceae	Escherichia coli		yes		yes	yes
PA 0046	Ba170469	2017-08-21	2017	4051	1999	Mixed	4051/2	55	Urban			2017-08-21	Wastewater 03	yes	3		SA 0131	3	NA	NA	NA	NA	no identification	no		NT-NI	yes
PA 0047	Ba170470	2017-08-22	2017	4052	1518	Urban	4052/1	688	Urban			2017-08-22	Wastewater 03	yes	4		SA 0132	1	Escherichia coli	Enterobacterales	Enterobacteriaceae	Escherichia coli		yes		yes	yes
PA 0047	Ba170470	2017-08-22	2017	4052	1518	Urban	4052/1	688	Urban			2017-08-22	Wastewater 03	yes	4		SA 0133	2	Escherichia coli	Enterobacterales	Enterobacteriaceae	Escherichia coli		yes		yes	yes
PA 0047	Ba170470	2017-08-22	2017	4052	1518	Urban	4052/1	688	Urban			2017-08-22	Wastewater 03	yes	4		SA 0134	3	Escherichia coli	Enterobacterales	Enterobacteriaceae	Escherichia coli		yes		yes	yes
PA 0047	Ba170470	2017-08-22	2017	4052	1518	Urban	4052/1	688	Urban			2017-08-22	Wastewater 03	yes	4		SA 0135	4	Escherichia coli	Enterobacterales	Enterobacteriaceae	Escherichia coli		yes		yes	yes
PA 0048	Ba170471	2017-08-22	2017	4052	1518	Urban	4052/2	830	Urban			2017-08-22	Wastewater 03	yes	3		SA 0136	1	Escherichia coli	Enterobacterales	Enterobacteriaceae	Escherichia coli		yes		yes	yes
PA 0048	Ba170471	2017-08-22	2017	4052	1518	Urban	4052/2	830	Urban			2017-08-22	Wastewater 03	yes	3		SA 0137	2	Escherichia coli	Enterobacterales	Enterobacteriaceae	Escherichia coli		yes		yes	yes
PA 0048	Ba170471	2017-08-22	2017	4052	1518	Urban	4052/2	830	Urban			2017-08-22	Wastewater 03	yes	3		SA 0138	3	Escherichia coli	Enterobacterales	Enterobacteriaceae	Escherichia coli		yes		yes	yes
PA 0049	Ba170472	2017-08-22	2017	4053	15918	Urban	4053/1	7237	Urban			2017-08-22	Wastewater 03	yes	4		SA 0139	1	NA	NA	NA	NA	no identification	no		NT-NI	no
PA 0049	Ba170472	2017-08-22	2017	4053	15918	Urban	4053/1	7237	Urban			2017-08-22	Wastewater 03	yes	4		SA 0140	2	NA	NA	NA	NA	no identification	no		NT-NI	no
PA 0049	Ba170472	2017-08-22	2017	4053	15918	Urban	4053/1	7237	Urban			2017-08-22	Wastewater 03	yes	4		SA 0141	3	NA	NA	NA	NA	no identification	no		NT-NI	no
PA 0049	Ba170472	2017-08-22	2017	4053	15918	Urban	4053/1	7237	Urban			2017-08-22	Wastewater 03	yes	4		SA 0142	4	NA	NA	NA	NA	no identification	no		NT-NI	no
PA 0050	Ba170473	2017-08-22	2017	4053	15918	Urban	4053/2	8681	Urban			2017-08-22	Wastewater 03	yes	4		SA 0143	1	NA	NA	NA	NA	no identification	no		NT-NI	no
PA 0050	Ba170473	2017-08-22	2017	4053	15918	Urban	4053/2	8681	Urban			2017-08-22	Wastewater 03	yes	4		SA 0144	2	NA	NA	NA	NA	no identification	no		NT-NI	no
PA 0050	Ba170473	2017-08-22	2017	4053	15918	Urban	4053/2	8681	Urban			2017-08-22	Wastewater 03	yes	4		SA 0145	3	NA	NA	NA	NA	no identification	no		NT-NI	no
PA 0050	Ba170473	2017-08-22	2017	4053	15918	Urban	4053/2	8681	Urban			2017-08-22	Wastewater 03	yes	4		SA 0146	4	NA	NA	NA	NA	no identification	no		NT-NI	no
PA 0051	Ba170474	2017-08-21	2017	4054	4239	Urban	4054/1	3724	Urban			2017-08-21	Wastewater 03	yes	4		SA 0147	1	Escherichia coli	Enterobacterales	Enterobacteriaceae	Escherichia coli		yes		yes	yes
PA 0051	Ba170474	2017-08-21	2017	4054	4239	Urban	4054/1	3724	Urban			2017-08-21	Wastewater 03	yes	4		SA 0149	3	Escherichia coli	Enterobacterales	Enterobacteriaceae	Escherichia coli		yes		yes	yes
PA 0051	Ba170474	2017-08-21	2017	4054	4239	Urban	4054/1	3724	Urban			2017-08-21	Wastewater 03	yes	4		SA 0150	4	Escherichia coli	Enterobacterales	Enterobacteriaceae	Escherichia coli		yes		yes	yes
PA 0051	Ba170474	2017-08-21	2017	4054	4239	Urban	4054/1	3724	Urban			2017-08-21	Wastewater 03	yes	4		SA 0148	2	NA	NA	NA	NA	no identification	no		NT-NI	yes
PA 0052	Ba170475	2017-08-22	2017	4054	4239	Urban	4054/2	515	Urban			2017-08-22	Wastewater 03	yes	4		SA 0153	3	Escherichia coli	Enterobacterales	Enterobacteriaceae	Escherichia coli		yes		yes	yes
PA 0052	Ba170475	2017-08-22	2017	4054	4239	Urban	4054/2	515	Urban			2017-08-22	Wastewater 03	yes	4		SA 0154	4	Escherichia coli	Enterobacterales	Enterobacteriaceae	Escherichia coli		yes		yes	yes
PA 0052	Ba170475	2017-08-22	2017	4054	4239	Urban	4054/2	515	Urban			2017-08-22	Wastewater 03	yes	4		SA 0151	1	NA	NA	NA	NA	no identification	no		NT-NI	yes
PA 0052	Ba170475	2017-08-22	2017	4054	4239	Urban	4054/2	515	Urban			2017-08-22	Wastewater 03	yes	4		SA 0152	2	NA	NA	NA	NA	no identification	no		NT-NI	yes
PA 0053	Ba170476	2017-08-21	2017	4055	3642	Urban	4055/1	2787	Urban			2017-08-21	Wastewater 03	yes	4		SA 0155	1	Escherichia coli	Enterobacterales	Enterobacteriaceae	Escherichia coli		yes		yes	yes
PA 0053	Ba170476	2017-08-21	2017	4055	3642	Urban	4055/1	2787	Urban			2017-08-21	Wastewater 03	yes	4		SA 0156	2	Escherichia coli	Enterobacterales	Enterobacteriaceae	Escherichia coli		yes		yes	yes
PA 0053	Ba170476	2017-08-21	2017	4055	3642	Urban	4055/1	2787	Urban			2017-08-21	Wastewater 03	yes	4		SA 0157	3	Escherichia coli	Enterobacterales	Enterobacteriaceae	Escherichia coli		yes		yes	yes
PA 0053	Ba170476	2017-08-21	2017	4055	3642	Urban	4055/1	2787	Urban			2017-08-21	Wastewater 03	yes	4		SA 0158	4	Escherichia coli	Enterobacterales	Enterobacteriaceae	Escherichia coli		yes		yes	yes
PA 0054	Ba170477	2017-08-21	2017	4055	3642	Urban	4055/2	855	Urban			2017-08-21	Wastewater 03	yes	3		SA 0160	2	Escherichia coli	Enterobacterales	Enterobacteriaceae	Escherichia coli		yes		yes	yes
PA 0054	Ba170477	2017-08-21	2017	4055	3642	Urban	4055/2	855	Urban			2017-08-21	Wastewater 03	yes	3		SA 0159	1	KESC	Enterobacterales	Enterobacteriaceae	Klebsiella aerogenes		yes		no	yes
PA 0054	Ba170477	2017-08-21	2017	4055	3642	Urban	4055/2	855	Urban			2017-08-21	Wastewater 03	yes	3		SA 0161	3	NA	NA	NA	NA	no identification	no		NT-NI	yes
PA 0055	Ba170478	2017-08-21	2017	4056	19692	Mixed	4056/1	16619	Mixed	University Psychiatric Clinics (UPK), Rehabilitation Clinic Basel (REHAB), Felix Platter Spital		2017-08-21	Wastewater 03	yes	6		SA 0162	1	Escherichia coli	Enterobacterales	Enterobacteriaceae	Escherichia coli		yes		yes	yes
PA 0055	Ba170478	2017-08-21	2017	4056	19692	Mixed	4056/1	16619	Mixed	University Psychiatric Clinics (UPK), Rehabilitation Clinic Basel (REHAB), Felix Platter Spital		2017-08-21	Wastewater 03	yes	6		SA 0163	2	Escherichia coli	Enterobacterales	Enterobacteriaceae	Escherichia coli		yes		yes	yes
PA 0055	Ba170478	2017-08-21	2017	4056	19692	Mixed	4056/1	16619	Mixed	University Psychiatric Clinics (UPK), Rehabilitation Clinic Basel (REHAB), Felix Platter Spital		2017-08-21	Wastewater 03	yes	6		SA 0164	3	Escherichia coli	Enterobacterales	Enterobacteriaceae	Escherichia coli		yes		yes	yes
PA 0055	Ba170478	2017-08-21	2017	4056	19692	Mixed	4056/1	16619	Mixed	University Psychiatric Clinics (UPK), Rehabilitation Clinic Basel (REHAB), Felix Platter Spital		2017-08-21	Wastewater 03	yes	6		SA 0165	4	Escherichia coli	Enterobacterales	Enterobacteriaceae	Escherichia coli		yes		yes	yes
PA 0055	Ba170478	2017-08-21	2017	4056	19692	Mixed	4056/1	16619	Mixed	University Psychiatric Clinics (UPK), Rehabilitation Clinic Basel (REHAB), Felix Platter Spital		2017-08-21	Wastewater 03	yes	6		SA 0166	5	NA	NA	NA	NA	no identification	no		NT-NI	yes
PA 0055	Ba170478	2017-08-21	2017	4056	19692	Mixed	4056/1	16619	Mixed	University Psychiatric Clinics (UPK), Rehabilitation Clinic Basel (REHAB), Felix Platter Spital		2017-08-21	Wastewater 03	yes	6		SA 0167	6	NA	NA	NA	NA	no identification	no		NT-NI	yes
PA 0056	Ba170479	2017-08-21	2017	4056	19692	Mixed	4056/2	3073	Mixed	University Children's Hospital Basel (UKBB)		2017-08-21	Wastewater 03	yes	4		SA 0168	1	NA	NA	NA	NA	no identification	no		NT-NI	no
PA 0056	Ba170479	2017-08-21	2017	4056	19692	Mixed	4056/2	3073	Mixed	University Children's Hospital Basel (UKBB)		2017-08-21	Wastewater 03	yes	4		SA 0169	2	NA	NA	NA	NA	no identification	no		NT-NI	no
PA 0056	Ba170479	2017-08-21	2017	4056	19692	Mixed	4056/2	3073	Mixed	University Children's Hospital Basel (UKBB)		2017-08-21	Wastewater 03	yes	4		SA 0170	3	NA	NA	NA	NA	no identification	no		NT-NI	no
PA 0056	Ba170479	2017-08-21	2017	4056	19692	Mixed	4056/2	3073	Mixed	University Children's Hospital Basel (UKBB)		2017-08-21	Wastewater 03	yes	4		SA 0171	4	NA	NA	NA	NA	no identification	no		NT-NI	no
PA 0057	Ba170480	2017-08-21	2017	4057	18872	Urban	4057/1	41	Urban			2017-08-21	Wastewater 03	yes	3		SA 0174	3	Escherichia coli	Enterobacterales	Enterobacteriaceae	Escherichia coli		no		NT-D	yes
PA 0057	Ba170480	2017-08-21	2017	4057	18872	Urban	4057/1	41	Urban			2017-08-21	Wastewater 03	yes	3		SA 0172	1	Escherichia coli	Enterobacterales	Enterobacteriaceae	Escherichia coli		yes		yes	yes
PA 0057	Ba170480	2017-08-21	2017	4057	18872	Urban	4057/1	41	Urban			2017-08-21	Wastewater 03	yes	3		SA 0173	2	Escherichia coli	Enterobacterales	Enterobacteriaceae	Escherichia coli		yes		yes	yes
PA 0058	Ba170481	2017-08-21	2017	4057	18872	Urban	4057/2	18831	Urban			2017-08-21	Wastewater 03	yes	4		SA 0175	1	Escherichia coli	Enterobacterales	Enterobacteriaceae	Escherichia coli		yes		yes	yes
PA 0058	Ba170481	2017-08-21	2017	4057	18872	Urban	4057/2	18831	Urban			2017-08-21	Wastewater 03	yes	4		SA 0176	2	Escherichia coli	Enterobacterales	Enterobacteriaceae	Escherichia coli		yes		yes	yes
PA 0058	Ba170481	2017-08-21	2017	4057	18872	Urban	4057/2	18831	Urban			2017-08-21	Wastewater 03	yes	4		SA 0177	3	Escherichia coli	Enterobacterales	Enterobacteriaceae	Escherichia coli		yes		yes	yes
PA 0058	Ba170481	2017-08-21	2017	4057	18872	Urban	4057/2	18831	Urban			2017-08-21	Wastewater 03	yes	4		SA 0178	4	Escherichia coli	Enterobacterales	Enterobacteriaceae	Escherichia coli		yes		yes	yes
PA 0059	Ba170482	2017-08-21	2017	4058	5966	Mixed	4058/1	273	Urban			2017-08-21	Wastewater 03	yes	2		SA 0179	1	NA	NA	NA	NA	no identification	no		NT-NI	no
PA 0059	Ba170482	2017-08-21	2017	4058	5966	Mixed	4058/1	273	Urban			2017-08-21	Wastewater 03	yes	2		SA 0180	2	NA	Pseudomonadales	Pseudomonadaceae	Pseudomonas aeruginosa	Pseudomonas aeruginosa	no		NT-NE	no
PA 0060	Ba170483	2017-08-21	2017	4058	5966	Mixed	4058/2	5693	Mixed	St. Claraspital		2017-08-21	Wastewater 03	yes	5		SA 0183	3	Escherichia coli	Enterobacterales	Enterobacteriaceae	Escherichia coli		yes		yes	yes
PA 0060	Ba170483	2017-08-21	2017	4058	5966	Mixed	4058/2	5693	Mixed	St. Claraspital		2017-08-21	Wastewater 03	yes	5		SA 0181	1	Escherichia coli	Enterobacterales	Enterobacteriaceae	Escherichia coli		yes		yes	yes
PA 0060	Ba170483	2017-08-21	2017	4058	5966	Mixed	4058/2	5693	Mixed	St. Claraspital		2017-08-21	Wastewater 03	yes	5		SA 0185	5	Escherichia coli	Enterobacterales	Enterobacteriaceae	Escherichia coli		yes		yes	yes
PA 0060	Ba170483	2017-08-21	2017	4058	5966	Mixed	4058/2	5693	Mixed	St. Claraspital		2017-08-21	Wastewater 03	yes	5		SA 0182	2	KESC	Enterobacterales	Enterobacteriaceae	Klebsiella pneumoniae		yes		yes	yes
PA 0060	Ba170483	2017-08-21	2017	4058	5966	Mixed	4058/2	5693	Mixed	St. Claraspital		2017-08-21	Wastewater 03	yes	5		SA 0184	4	NA	NA	NA	NA	no identification	no		NT-NI	yes
PA 0061	Ba170484	2017-08-22	2017	4059	3497	Urban	4059/1	845	Urban			2017-08-22	Wastewater 03	yes	4		SA 0187	2	KESC	Enterobacterales	Enterobacteriaceae	Klebsiella pneumoniae		no		NT-D	yes
PA 0061	Ba170484	2017-08-22	2017	4059	3497	Urban	4059/1	845	Urban			2017-08-22	Wastewater 03	yes	4		SA 0186	1	KESC	Enterobacterales	Enterobacteriaceae	Klebsiella pneumoniae		yes		yes	yes
PA 0061	Ba170484	2017-08-22	2017	4059	3497	Urban	4059/1	845	Urban			2017-08-22	Wastewater 03	yes	4		SA 0188	3	NA	NA	NA	NA	no identification	no		NT-NI	yes
PA 0061	Ba170484	2017-08-22	2017	4059	3497	Urban	4059/1	845	Urban			2017-08-22	Wastewater 03	yes	4		SA 0189	4	NA	NA	NA	NA	no identification	no		NT-NI	yes
PA 0062	Ba170485	2017-08-22	2017	4059	3497	Urban	4059/2	2652	Urban			2017-08-22	Wastewater 03	yes	5		SA 0191	2	Escherichia coli	Enterobacterales	Enterobacteriaceae	Escherichia coli		yes		yes	yes
PA 0062	Ba170485	2017-08-22	2017	4059	3497	Urban	4059/2	2652	Urban			2017-08-22	Wastewater 03	yes	5		SA 0192	3	Escherichia coli	Enterobacterales	Enterobacteriaceae	Escherichia coli		yes		yes	yes
PA 0062	Ba170485	2017-08-22	2017	4059	3497	Urban	4059/2	2652	Urban			2017-08-22	Wastewater 03	yes	5		SA 0193	4	Escherichia coli	Enterobacterales	Enterobacteriaceae	Escherichia coli		yes		yes	yes
PA 0062	Ba170485	2017-08-22	2017	4059	3497	Urban	4059/2	2652	Urban			2017-08-22	Wastewater 03	yes	5		SA 0194	5	KESC	Enterobacterales	Enterobacteriaceae	Klebsiella pneumoniae		yes	2019-02-11	yes	yes
PA 0062	Ba170485	2017-08-22	2017	4059	3497	Urban	4059/2	2652	Urban			2017-08-22	Wastewater 03	yes	5		SA 0190	1	NA	NA	NA	NA	no identification	no		NT-NI	yes
PA 0063	Ba170486	2017-08-21	2017	4051	1999	Mixed	4051/3	1545	Mixed	University Hospital Basel (USB)		2017-08-21	Wastewater 03	yes	4		SA 0197	3	Escherichia coli	Enterobacterales	Enterobacteriaceae	Escherichia coli		yes		yes	yes
PA 0063	Ba170486	2017-08-21	2017	4051	1999	Mixed	4051/3	1545	Mixed	University Hospital Basel (USB)		2017-08-21	Wastewater 03	yes	4		SA 0195	1	Escherichia coli	Enterobacterales	Enterobacteriaceae	Escherichia coli		yes		yes	yes
PA 0063	Ba170486	2017-08-21	2017	4051	1999	Mixed	4051/3	1545	Mixed	University Hospital Basel (USB)		2017-08-21	Wastewater 03	yes	4		SA 0196	2	Escherichia coli	Enterobacterales	Enterobacteriaceae	Escherichia coli		yes		yes	yes
PA 0063	Ba170486	2017-08-21	2017	4051	1999	Mixed	4051/3	1545	Mixed	University Hospital Basel (USB)		2017-08-21	Wastewater 03	yes	4		SA 0198	4	Escherichia coli	Enterobacterales	Enterobacteriaceae	Escherichia coli		yes		yes	yes
PA 0064	Ba170599	2017-09-19	2017	4001	1831	Urban	4001/1	806	Urban			2017-09-19	Wastewater 04	yes	4		SA 0201	3	Escherichia coli	Enterobacterales	Enterobacteriaceae	Escherichia coli		no		NT-D	yes
PA 0064	Ba170599	2017-09-19	2017	4001	1831	Urban	4001/1	806	Urban			2017-09-19	Wastewater 04	yes	4		SA 0199	1	Escherichia coli	Enterobacterales	Enterobacteriaceae	Escherichia coli		yes		yes	yes
PA 0064	Ba170599	2017-09-19	2017	4001	1831	Urban	4001/1	806	Urban			2017-09-19	Wastewater 04	yes	4		SA 0202	4	Escherichia coli	Enterobacterales	Enterobacteriaceae	Escherichia coli		yes		yes	yes
PA 0064	Ba170599	2017-09-19	2017	4001	1831	Urban	4001/1	806	Urban			2017-09-19	Wastewater 04	yes	4		SA 0200	2	NA	NA	NA	NA	no identification	no		NT-NI	yes
PA 0065	Ba170600	2017-09-19	2017	4001	1831	Urban	4001/2	1025	Urban			2017-09-19	Wastewater 04	yes	4		SA 0203	1	Escherichia coli	Enterobacterales	Enterobacteriaceae	Escherichia coli		yes		yes	yes
PA 0065	Ba170600	2017-09-19	2017	4001	1831	Urban	4001/2	1025	Urban			2017-09-19	Wastewater 04	yes	4		SA 0204	2	Escherichia coli	Enterobacterales	Enterobacteriaceae	Escherichia coli		yes		yes	yes
PA 0065	Ba170600	2017-09-19	2017	4001	1831	Urban	4001/2	1025	Urban			2017-09-19	Wastewater 04	yes	4		SA 0205	3	Escherichia coli	Enterobacterales	Enterobacteriaceae	Escherichia coli		yes		yes	yes
PA 0065	Ba170600	2017-09-19	2017	4001	1831	Urban	4001/2	1025	Urban			2017-09-19	Wastewater 04	yes	4		SA 0206	4	Escherichia coli	Enterobacterales	Enterobacteriaceae	Escherichia coli		yes		yes	yes
PA 0066	Ba170601	2017-09-19	2017	4051	1999	Mixed	4051/1	399	Urban			2017-09-19	Wastewater 04	yes	3		SA 0208	2	Escherichia coli	Enterobacterales	Enterobacteriaceae	Escherichia coli		no		NT-D	no
PA 0066	Ba170601	2017-09-19	2017	4051	1999	Mixed	4051/1	399	Urban			2017-09-19	Wastewater 04	yes	3		SA 0209	3	Escherichia coli	Enterobacterales	Enterobacteriaceae	Escherichia coli		no		NT-D	no
PA 0066	Ba170601	2017-09-19	2017	4051	1999	Mixed	4051/1	399	Urban			2017-09-19	Wastewater 04	yes	3		SA 0207	1	NA	Pseudomonadales	Pseudomonadaceae	Pseudomonas aeruginosa	Pseudomonas aeruginosa	no		NT-NE	no
PA 0067	Ba170602	2017-09-19	2017	4051	1999	Mixed	4051/2	55	Urban			2017-09-19	Wastewater 04	yes	3		SA 0212	3	Escherichia coli	Enterobacterales	Enterobacteriaceae	Escherichia coli		no		NT-D	yes
PA 0067	Ba170602	2017-09-19	2017	4051	1999	Mixed	4051/2	55	Urban			2017-09-19	Wastewater 04	yes	3		SA 0211	2	Escherichia coli	Enterobacterales	Enterobacteriaceae	Escherichia coli		yes		yes	yes
PA 0067	Ba170602	2017-09-19	2017	4051	1999	Mixed	4051/2	55	Urban			2017-09-19	Wastewater 04	yes	3		SA 0210	1	Escherichia coli	Enterobacterales	Enterobacteriaceae	Escherichia coli		yes		yes	yes
PA 0068	Ba170603	2017-09-19	2017	4052	1518	Urban	4052/1	688	Urban			2017-09-19	Wastewater 04	yes	3		SA 0214	2	Escherichia coli	Enterobacterales	Enterobacteriaceae	Escherichia coli		yes		yes	yes
PA 0068	Ba170603	2017-09-19	2017	4052	1518	Urban	4052/1	688	Urban			2017-09-19	Wastewater 04	yes	3		SA 0215	3	Escherichia coli	Enterobacterales	Enterobacteriaceae	Escherichia coli		yes		yes	yes
PA 0068	Ba170603	2017-09-19	2017	4052	1518	Urban	4052/1	688	Urban			2017-09-19	Wastewater 04	yes	3		SA 0213	1	KESC	Enterobacterales	Enterobacteriaceae	Klebsiella pneumoniae		yes		yes	yes
PA 0069	Ba170604	2017-09-19	2017	4052	1518	Urban	4052/2	830	Urban			2017-09-19	Wastewater 04	yes	5		SA 0218	3	Escherichia coli	Enterobacterales	Enterobacteriaceae	Escherichia coli		yes		yes	yes
PA 0069	Ba170604	2017-09-19	2017	4052	1518	Urban	4052/2	830	Urban			2017-09-19	Wastewater 04	yes	5		SA 0219	4	Escherichia coli	Enterobacterales	Enterobacteriaceae	Escherichia coli		yes		yes	yes
PA 0069	Ba170604	2017-09-19	2017	4052	1518	Urban	4052/2	830	Urban			2017-09-19	Wastewater 04	yes	5		SA 0220	5	Escherichia coli	Enterobacterales	Enterobacteriaceae	Escherichia coli		yes		yes	yes
PA 0069	Ba170604	2017-09-19	2017	4052	1518	Urban	4052/2	830	Urban			2017-09-19	Wastewater 04	yes	5		SA 0216	1	KESC	Enterobacterales	Enterobacteriaceae	Klebsiella pneumoniae		yes		yes	yes
PA 0069	Ba170604	2017-09-19	2017	4052	1518	Urban	4052/2	830	Urban			2017-09-19	Wastewater 04	yes	5		SA 0217	2	NA	Pseudomonadales	Pseudomonadaceae	Pseudomonas spp.	Pseudomonas	no		NT-NE	yes
PA 0070	Ba170605	2017-09-19	2017	4053	15918	Urban	4053/1	7237	Urban			2017-09-19	Wastewater 04	yes	5		SA 0221	1	Escherichia coli	Enterobacterales	Enterobacteriaceae	Escherichia coli		yes		yes	yes
PA 0070	Ba170605	2017-09-19	2017	4053	15918	Urban	4053/1	7237	Urban			2017-09-19	Wastewater 04	yes	5		SA 0224	4	Escherichia coli	Enterobacterales	Enterobacteriaceae	Escherichia coli		yes		yes	yes
PA 0070	Ba170605	2017-09-19	2017	4053	15918	Urban	4053/1	7237	Urban			2017-09-19	Wastewater 04	yes	5		SA 0225	5	Escherichia coli	Enterobacterales	Enterobacteriaceae	Escherichia coli		yes		yes	yes
PA 0070	Ba170605	2017-09-19	2017	4053	15918	Urban	4053/1	7237	Urban			2017-09-19	Wastewater 04	yes	5		SA 0222	2	NA	Enterobacterales	Morganellaceae	Morganella morganii		yes		no	yes
PA 0070	Ba170605	2017-09-19	2017	4053	15918	Urban	4053/1	7237	Urban			2017-09-19	Wastewater 04	yes	5		SA 0223	3	NA	NA	NA	NA	no identification	no		NT-NI	yes
PA 0071	Ba170606	2017-09-19	2017	4053	15918	Urban	4053/2	8681	Urban			2017-09-19	Wastewater 04	yes	4		SA 0227	2	Escherichia coli	Enterobacterales	Enterobacteriaceae	Escherichia coli		no		NT-D	yes
PA 0071	Ba170606	2017-09-19	2017	4053	15918	Urban	4053/2	8681	Urban			2017-09-19	Wastewater 04	yes	4		SA 0226	1	Escherichia coli	Enterobacterales	Enterobacteriaceae	Escherichia coli		yes		yes	yes
PA 0071	Ba170606	2017-09-19	2017	4053	15918	Urban	4053/2	8681	Urban			2017-09-19	Wastewater 04	yes	4		SA 0228	3	Escherichia coli	Enterobacterales	Enterobacteriaceae	Escherichia coli		yes		yes	yes
PA 0071	Ba170606	2017-09-19	2017	4053	15918	Urban	4053/2	8681	Urban			2017-09-19	Wastewater 04	yes	4		SA 0229	4	Escherichia coli	Enterobacterales	Enterobacteriaceae	Escherichia coli		yes		yes	yes
PA 0072	Ba170607	2017-09-18	2017	4054	4239	Urban	4054/1	3724	Urban			2017-09-18	Wastewater 04	yes	3		SA 0230	1	Escherichia coli	Enterobacterales	Enterobacteriaceae	Escherichia coli		yes		yes	yes
PA 0072	Ba170607	2017-09-18	2017	4054	4239	Urban	4054/1	3724	Urban			2017-09-18	Wastewater 04	yes	3		SA 0232	3	KESC	Enterobacterales	Enterobacteriaceae	Klebsiella pneumoniae		yes		yes	yes
PA 0072	Ba170607	2017-09-18	2017	4054	4239	Urban	4054/1	3724	Urban			2017-09-18	Wastewater 04	yes	3		SA 0231	2	NA	NA	NA	NA	no identification	no		NT-NI	yes
PA 0073	Ba170608	2017-09-19	2017	4054	4239	Urban	4054/2	515	Urban			2017-09-19	Wastewater 04	yes	1		SA 0233	1	Escherichia coli	Enterobacterales	Enterobacteriaceae	Escherichia coli		yes		yes	yes
PA 0074	Ba170609	2017-09-18	2017	4055	3642	Urban	4055/1	2787	Urban			2017-09-18	Wastewater 04	yes	5		SA 0235	2	Escherichia coli	Enterobacterales	Enterobacteriaceae	Escherichia coli		yes		yes	yes
PA 0074	Ba170609	2017-09-18	2017	4055	3642	Urban	4055/1	2787	Urban			2017-09-18	Wastewater 04	yes	5		SA 0236	3	Escherichia coli	Enterobacterales	Enterobacteriaceae	Escherichia coli		yes		yes	yes
PA 0074	Ba170609	2017-09-18	2017	4055	3642	Urban	4055/1	2787	Urban			2017-09-18	Wastewater 04	yes	5		SA 0238	5	Escherichia coli	Enterobacterales	Enterobacteriaceae	Escherichia coli		yes		yes	yes
PA 0074	Ba170609	2017-09-18	2017	4055	3642	Urban	4055/1	2787	Urban			2017-09-18	Wastewater 04	yes	5		SA 0234	1	NA	NA	NA	NA	no identification	no		NT-NI	yes
PA 0074	Ba170609	2017-09-18	2017	4055	3642	Urban	4055/1	2787	Urban			2017-09-18	Wastewater 04	yes	5		SA 0237	4	NA	NA	NA	NA	no identification	no		NT-NI	yes
PA 0075	Ba170610	2017-09-18	2017	4055	3642	Urban	4055/2	855	Urban			2017-09-18	Wastewater 04	yes	3		SA 0241	3	Escherichia coli	Enterobacterales	Enterobacteriaceae	Escherichia coli		no		NT-D	yes
PA 0075	Ba170610	2017-09-18	2017	4055	3642	Urban	4055/2	855	Urban			2017-09-18	Wastewater 04	yes	3		SA 0240	2	Escherichia coli	Enterobacterales	Enterobacteriaceae	Escherichia coli		yes		yes	yes
PA 0075	Ba170610	2017-09-18	2017	4055	3642	Urban	4055/2	855	Urban			2017-09-18	Wastewater 04	yes	3		SA 0239	1	NA	Aeromonadales	Aeromonadaceae	Aeromonas spp.	Aeromonas	no		NT-D	yes
PA 0076	Ba170611	2017-09-18	2017	4056	19692	Mixed	4056/1	16619	Mixed	University Psychiatric Clinics (UPK), Rehabilitation Clinic Basel (REHAB), Felix Platter Spital		2017-09-18	Wastewater 04	yes	5		SA 0244	3	Escherichia coli	Enterobacterales	Enterobacteriaceae	Escherichia coli		yes		yes	yes
PA 0076	Ba170611	2017-09-18	2017	4056	19692	Mixed	4056/1	16619	Mixed	University Psychiatric Clinics (UPK), Rehabilitation Clinic Basel (REHAB), Felix Platter Spital		2017-09-18	Wastewater 04	yes	5		SA 0245	4	Escherichia coli	Enterobacterales	Enterobacteriaceae	Escherichia coli		yes		yes	yes
PA 0076	Ba170611	2017-09-18	2017	4056	19692	Mixed	4056/1	16619	Mixed	University Psychiatric Clinics (UPK), Rehabilitation Clinic Basel (REHAB), Felix Platter Spital		2017-09-18	Wastewater 04	yes	5		SA 0242	1	NA	NA	NA	NA	no identification	no		NT-NI	yes
PA 0076	Ba170611	2017-09-18	2017	4056	19692	Mixed	4056/1	16619	Mixed	University Psychiatric Clinics (UPK), Rehabilitation Clinic Basel (REHAB), Felix Platter Spital		2017-09-18	Wastewater 04	yes	5		SA 0243	2	NA	NA	NA	NA	no identification	no		NT-NI	yes
PA 0076	Ba170611	2017-09-18	2017	4056	19692	Mixed	4056/1	16619	Mixed	University Psychiatric Clinics (UPK), Rehabilitation Clinic Basel (REHAB), Felix Platter Spital		2017-09-18	Wastewater 04	yes	5		SA 0246	5	NA	NA	NA	NA	no identification	no		NT-NI	yes
PA 0077	Ba170612	2017-09-18	2017	4056	19692	Mixed	4056/2	3073	Mixed	University Children's Hospital Basel (UKBB)		2017-09-18	Wastewater 04	yes	4		SA 0249	3	Escherichia coli	Enterobacterales	Enterobacteriaceae	Escherichia coli		yes		yes	yes
PA 0077	Ba170612	2017-09-18	2017	4056	19692	Mixed	4056/2	3073	Mixed	University Children's Hospital Basel (UKBB)		2017-09-18	Wastewater 04	yes	4		SA 0250	4	Escherichia coli	Enterobacterales	Enterobacteriaceae	Escherichia coli		yes		yes	yes
PA 0077	Ba170612	2017-09-18	2017	4056	19692	Mixed	4056/2	3073	Mixed	University Children's Hospital Basel (UKBB)		2017-09-18	Wastewater 04	yes	4		SA 0247	1	NA	NA	NA	NA	no identification	no		NT-NI	yes
PA 0077	Ba170612	2017-09-18	2017	4056	19692	Mixed	4056/2	3073	Mixed	University Children's Hospital Basel (UKBB)		2017-09-18	Wastewater 04	yes	4		SA 0248	2	NA	NA	NA	NA	no identification	no		NT-NI	yes
PA 0078	Ba170613	2017-09-18	2017	4057	18872	Urban	4057/1	41	Urban			2017-09-18	Wastewater 04	yes	1		SA 0251	1	Escherichia coli	Enterobacterales	Enterobacteriaceae	Escherichia coli		yes		yes	yes
PA 0079	Ba170614	2017-09-18	2017	4057	18872	Urban	4057/2	18831	Urban			2017-09-18	Wastewater 04	yes	5		SA 0252	1	Escherichia coli	Enterobacterales	Enterobacteriaceae	Escherichia coli		yes		yes	yes
PA 0079	Ba170614	2017-09-18	2017	4057	18872	Urban	4057/2	18831	Urban			2017-09-18	Wastewater 04	yes	5		SA 0253	2	Escherichia coli	Enterobacterales	Enterobacteriaceae	Escherichia coli		yes		yes	yes
PA 0079	Ba170614	2017-09-18	2017	4057	18872	Urban	4057/2	18831	Urban			2017-09-18	Wastewater 04	yes	5		SA 0256	5	Escherichia coli	Enterobacterales	Enterobacteriaceae	Escherichia coli		yes		yes	yes
PA 0079	Ba170614	2017-09-18	2017	4057	18872	Urban	4057/2	18831	Urban			2017-09-18	Wastewater 04	yes	5		SA 0254	3	NA	NA	NA	NA	no identification	no		NT-NI	yes
PA 0079	Ba170614	2017-09-18	2017	4057	18872	Urban	4057/2	18831	Urban			2017-09-18	Wastewater 04	yes	5		SA 0255	4	NA	NA	NA	NA	no identification	no		NT-NI	yes
PA 0080	Ba170615	2017-09-18	2017	4058	5966	Mixed	4058/1	273	Urban			2017-09-18	Wastewater 04	yes	2		SA 0258	2	Escherichia coli	Enterobacterales	Enterobacteriaceae	Escherichia coli		yes		yes	yes
PA 0080	Ba170615	2017-09-18	2017	4058	5966	Mixed	4058/1	273	Urban			2017-09-18	Wastewater 04	yes	2		SA 0257	1	NA	Pseudomonadales	Pseudomonadaceae	Pseudomonas aeruginosa	Pseudomonas aeruginosa	no		NT-NE	yes
PA 0081	Ba170616	2017-09-18	2017	4058	5966	Mixed	4058/2	5693	Mixed	St. Claraspital		2017-09-18	Wastewater 04	yes	5		SA 0263	5	Escherichia coli	Enterobacterales	Enterobacteriaceae	Escherichia coli		yes		yes	yes
PA 0081	Ba170616	2017-09-18	2017	4058	5966	Mixed	4058/2	5693	Mixed	St. Claraspital		2017-09-18	Wastewater 04	yes	5		SA 0259	1	KESC	Enterobacterales	Enterobacteriaceae	Klebsiella pneumoniae		yes		yes	yes
PA 0081	Ba170616	2017-09-18	2017	4058	5966	Mixed	4058/2	5693	Mixed	St. Claraspital		2017-09-18	Wastewater 04	yes	5		SA 0260	2	NA	NA	NA	NA	no identification	no		NT-NI	yes
PA 0081	Ba170616	2017-09-18	2017	4058	5966	Mixed	4058/2	5693	Mixed	St. Claraspital		2017-09-18	Wastewater 04	yes	5		SA 0261	3	NA	NA	NA	NA	no identification	no		NT-NI	yes
PA 0081	Ba170616	2017-09-18	2017	4058	5966	Mixed	4058/2	5693	Mixed	St. Claraspital		2017-09-18	Wastewater 04	yes	5		SA 0262	4	NA	NA	NA	NA	no identification	no		NT-NI	yes
PA 0082	Ba170617	2017-09-19	2017	4059	3497	Urban	4059/1	845	Urban			2017-09-19	Wastewater 04	yes	4		SA 0265	2	Escherichia coli	Enterobacterales	Enterobacteriaceae	Escherichia coli		yes		yes	yes
PA 0082	Ba170617	2017-09-19	2017	4059	3497	Urban	4059/1	845	Urban			2017-09-19	Wastewater 04	yes	4		SA 0267	4	Escherichia coli	Enterobacterales	Enterobacteriaceae	Escherichia coli		yes		yes	yes
PA 0082	Ba170617	2017-09-19	2017	4059	3497	Urban	4059/1	845	Urban			2017-09-19	Wastewater 04	yes	4		SA 0266	3	NA	NA	NA	NA	no identification	no		NT-NI	yes
PA 0082	Ba170617	2017-09-19	2017	4059	3497	Urban	4059/1	845	Urban			2017-09-19	Wastewater 04	yes	4		SA 0264	1	NA	Pseudomonadales	Pseudomonadaceae	Pseudomonas aeruginosa	Pseudomonas aeruginosa	no		NT-NE	yes
PA 0083	Ba170618	2017-09-19	2017	4059	3497	Urban	4059/2	2652	Urban			2017-09-19	Wastewater 04	yes	5		SA 0268	1	Escherichia coli	Enterobacterales	Enterobacteriaceae	Escherichia coli		yes		yes	yes
PA 0083	Ba170618	2017-09-19	2017	4059	3497	Urban	4059/2	2652	Urban			2017-09-19	Wastewater 04	yes	5		SA 0271	4	Escherichia coli	Enterobacterales	Enterobacteriaceae	Escherichia coli		yes		yes	yes
PA 0083	Ba170618	2017-09-19	2017	4059	3497	Urban	4059/2	2652	Urban			2017-09-19	Wastewater 04	yes	5		SA 0269	2	NA	Enterobacterales	Morganellaceae	Morganella morganii		no		NT-D	yes
PA 0083	Ba170618	2017-09-19	2017	4059	3497	Urban	4059/2	2652	Urban			2017-09-19	Wastewater 04	yes	5		SA 0272	5	NA	Enterobacterales	Morganellaceae	Morganella morganii		yes		no	yes
PA 0083	Ba170618	2017-09-19	2017	4059	3497	Urban	4059/2	2652	Urban			2017-09-19	Wastewater 04	yes	5		SA 0270	3	NA	NA	NA	NA	no identification	no		NT-NI	yes
PA 0084	Ba170619	2017-09-18	2017	4051	1999	Mixed	4051/3	1545	Mixed	University Hospital Basel (USB)		2017-09-18	Wastewater 04	yes	6		SA 0276	4	Escherichia coli	Enterobacterales	Enterobacteriaceae	Escherichia coli		no		NT-D	yes
PA 0084	Ba170619	2017-09-18	2017	4051	1999	Mixed	4051/3	1545	Mixed	University Hospital Basel (USB)		2017-09-18	Wastewater 04	yes	6		SA 0274	2	Escherichia coli	Enterobacterales	Enterobacteriaceae	Escherichia coli		yes		yes	yes
PA 0084	Ba170619	2017-09-18	2017	4051	1999	Mixed	4051/3	1545	Mixed	University Hospital Basel (USB)		2017-09-18	Wastewater 04	yes	6		SA 0275	3	Escherichia coli	Enterobacterales	Enterobacteriaceae	Escherichia coli		yes		yes	yes
PA 0084	Ba170619	2017-09-18	2017	4051	1999	Mixed	4051/3	1545	Mixed	University Hospital Basel (USB)		2017-09-18	Wastewater 04	yes	6		SA 0277	5	KESC	Enterobacterales	Enterobacteriaceae	Enterobacter cloacae		yes		no	yes
PA 0084	Ba170619	2017-09-18	2017	4051	1999	Mixed	4051/3	1545	Mixed	University Hospital Basel (USB)		2017-09-18	Wastewater 04	yes	6		SA 0273	1	NA	NA	NA	NA	no identification	no		NT-NI	yes
PA 0084	Ba170619	2017-09-18	2017	4051	1999	Mixed	4051/3	1545	Mixed	University Hospital Basel (USB)		2017-09-18	Wastewater 04	yes	6		SA 0278	6	NA	NA	NA	NA	no identification	no		NT-NI	yes
PA 0085	Ba170766	2017-10-24	2017	4001	1831	Urban	4001/1	806	Urban			2017-10-24	Wastewater 05	yes	4		SA 0282	4	Escherichia coli	Enterobacterales	Enterobacteriaceae	Escherichia coli	same as colony 2	no		NT-D	yes
PA 0085	Ba170766	2017-10-24	2017	4001	1831	Urban	4001/1	806	Urban			2017-10-24	Wastewater 05	yes	4		SA 0279	1	Escherichia coli	Enterobacterales	Enterobacteriaceae	Escherichia coli	other resistance	yes		no	yes
PA 0085	Ba170766	2017-10-24	2017	4001	1831	Urban	4001/1	806	Urban			2017-10-24	Wastewater 05	yes	4		SA 0280	2	Escherichia coli	Enterobacterales	Enterobacteriaceae	Escherichia coli		yes		yes	yes
PA 0085	Ba170766	2017-10-24	2017	4001	1831	Urban	4001/1	806	Urban			2017-10-24	Wastewater 05	yes	4		SA 0281	3	Escherichia coli	Enterobacterales	Enterobacteriaceae	Escherichia coli		yes		yes	yes
PA 0086	Ba170767	2017-10-24	2017	4001	1831	Urban	4001/2	1025	Urban			2017-10-24	Wastewater 05	yes	3		SA 0284	2	Escherichia coli	Enterobacterales	Enterobacteriaceae	Escherichia coli		yes		yes	yes
PA 0086	Ba170767	2017-10-24	2017	4001	1831	Urban	4001/2	1025	Urban			2017-10-24	Wastewater 05	yes	3		SA 0285	3	Escherichia coli	Enterobacterales	Enterobacteriaceae	Escherichia coli		yes		yes	yes
PA 0086	Ba170767	2017-10-24	2017	4001	1831	Urban	4001/2	1025	Urban			2017-10-24	Wastewater 05	yes	3		SA 0283	1	NA	NA	NA	NA	no identification	no		NT-NI	yes
PA 0087	Ba170768	2017-10-24	2017	4051	1999	Mixed	4051/1	399	Urban			2017-10-24	Wastewater 05	yes	4		SA 0287	2	Escherichia coli	Enterobacterales	Enterobacteriaceae	Escherichia coli		yes		yes	yes
PA 0087	Ba170768	2017-10-24	2017	4051	1999	Mixed	4051/1	399	Urban			2017-10-24	Wastewater 05	yes	4		SA 0286	1	NA	NA	NA	NA	no identification	no		NT-NI	yes
PA 0087	Ba170768	2017-10-24	2017	4051	1999	Mixed	4051/1	399	Urban			2017-10-24	Wastewater 05	yes	4		SA 0288	3	NA	NA	NA	NA	no identification	no		NT-NI	yes
PA 0087	Ba170768	2017-10-24	2017	4051	1999	Mixed	4051/1	399	Urban			2017-10-24	Wastewater 05	yes	4		SA 0289	4	NA	NA	NA	NA	no identification	no		NT-NI	yes
PA 0088	Ba170769	2017-10-23	2017	4051	1999	Mixed	4051/2	55	Urban			2017-10-23	Wastewater 05	yes	3		SA 0292	3	Escherichia coli	Enterobacterales	Enterobacteriaceae	Escherichia coli		yes		yes	yes
PA 0088	Ba170769	2017-10-23	2017	4051	1999	Mixed	4051/2	55	Urban			2017-10-23	Wastewater 05	yes	3		SA 0291	2	Escherichia coli	Enterobacterales	Enterobacteriaceae	Escherichia coli		yes		yes	yes
PA 0088	Ba170769	2017-10-23	2017	4051	1999	Mixed	4051/2	55	Urban			2017-10-23	Wastewater 05	yes	3		SA 0290	1	KESC	Enterobacterales	Enterobacteriaceae	Klebsiella pneumoniae		yes		yes	yes
PA 0089	Ba170770	2017-10-24	2017	4052	1518	Urban	4052/1	688	Urban			2017-10-24	Wastewater 05	yes	3		SA 0295	3	Escherichia coli	Enterobacterales	Enterobacteriaceae	Escherichia coli		no		NT-D	yes
PA 0089	Ba170770	2017-10-24	2017	4052	1518	Urban	4052/1	688	Urban			2017-10-24	Wastewater 05	yes	3		SA 0293	1	Escherichia coli	Enterobacterales	Enterobacteriaceae	Escherichia coli		yes		yes	yes
PA 0089	Ba170770	2017-10-24	2017	4052	1518	Urban	4052/1	688	Urban			2017-10-24	Wastewater 05	yes	3		SA 0294	2	Escherichia coli	Enterobacterales	Enterobacteriaceae	Escherichia coli		yes		yes	yes
PA 0090	Ba170771	2017-10-24	2017	4052	1518	Urban	4052/2	830	Urban			2017-10-24	Wastewater 05	yes	4		SA 0296	1	Escherichia coli	Enterobacterales	Enterobacteriaceae	Escherichia coli	same as colony 3	no		NT-D	yes
PA 0090	Ba170771	2017-10-24	2017	4052	1518	Urban	4052/2	830	Urban			2017-10-24	Wastewater 05	yes	4		SA 0297	2	Escherichia coli	Enterobacterales	Enterobacteriaceae	Escherichia coli		yes		yes	yes
PA 0090	Ba170771	2017-10-24	2017	4052	1518	Urban	4052/2	830	Urban			2017-10-24	Wastewater 05	yes	4		SA 0298	3	Escherichia coli	Enterobacterales	Enterobacteriaceae	Escherichia coli		yes		yes	yes
PA 0090	Ba170771	2017-10-24	2017	4052	1518	Urban	4052/2	830	Urban			2017-10-24	Wastewater 05	yes	4		SA 0299	4	NA	NA	NA	NA	no identification	no		NT-NI	yes
PA 0091	Ba170772	2017-10-24	2017	4053	15918	Urban	4053/1	7237	Urban			2017-10-24	Wastewater 05	yes	3		SA 0300	1	Escherichia coli	Enterobacterales	Enterobacteriaceae	Escherichia coli		yes		yes	yes
PA 0091	Ba170772	2017-10-24	2017	4053	15918	Urban	4053/1	7237	Urban			2017-10-24	Wastewater 05	yes	3		SA 0301	2	Escherichia coli	Enterobacterales	Enterobacteriaceae	Escherichia coli		yes		yes	yes
PA 0091	Ba170772	2017-10-24	2017	4053	15918	Urban	4053/1	7237	Urban			2017-10-24	Wastewater 05	yes	3		SA 0302	3	NA	NA	NA	NA	no identification	no		NT-NI	yes
PA 0092	Ba170773	2017-10-24	2017	4053	15918	Urban	4053/2	8681	Urban			2017-10-24	Wastewater 05	yes	1		SA 0303	1	NA	NA	NA	NA	no identification	no		NT-NI	no
PA 0093	Ba170774	2017-10-23	2017	4054	4239	Urban	4054/1	3724	Urban			2017-10-23	Wastewater 05	yes	4		SA 0305	2	Escherichia coli	Enterobacterales	Enterobacteriaceae	Escherichia coli		yes		yes	yes
PA 0093	Ba170774	2017-10-23	2017	4054	4239	Urban	4054/1	3724	Urban			2017-10-23	Wastewater 05	yes	4		SA 0306	3	Escherichia coli	Enterobacterales	Enterobacteriaceae	Escherichia coli		yes		yes	yes
PA 0093	Ba170774	2017-10-23	2017	4054	4239	Urban	4054/1	3724	Urban			2017-10-23	Wastewater 05	yes	4		SA 0304	1	KESC	Enterobacterales	Enterobacteriaceae	Klebsiella pneumoniae		yes		yes	yes
PA 0093	Ba170774	2017-10-23	2017	4054	4239	Urban	4054/1	3724	Urban			2017-10-23	Wastewater 05	yes	4		SA 0307	4	NA	NA	NA	NA	no identification	no		NT-NI	yes
PA 0094	Ba170775	2017-10-24	2017	4054	4239	Urban	4054/2	515	Urban			2017-10-24	Wastewater 05	yes	1		SA 0308	1	Escherichia coli	Enterobacterales	Enterobacteriaceae	Escherichia coli		yes		yes	yes
PA 0095	Ba170776	2017-10-23	2017	4055	3642	Urban	4055/1	2787	Urban			2017-10-23	Wastewater 05	yes	4		SA 0311	3	Escherichia coli	Enterobacterales	Enterobacteriaceae	Escherichia coli		yes		yes	yes
PA 0095	Ba170776	2017-10-23	2017	4055	3642	Urban	4055/1	2787	Urban			2017-10-23	Wastewater 05	yes	4		SA 0312	4	Escherichia coli	Enterobacterales	Enterobacteriaceae	Escherichia coli		yes		yes	yes
PA 0095	Ba170776	2017-10-23	2017	4055	3642	Urban	4055/1	2787	Urban			2017-10-23	Wastewater 05	yes	4		SA 0310	2	NA	Enterobacterales	Morganellaceae	Morganella morganii		yes	2019-02-11	no	yes
PA 0095	Ba170776	2017-10-23	2017	4055	3642	Urban	4055/1	2787	Urban			2017-10-23	Wastewater 05	yes	4		SA 0309	1	NA	NA	NA	NA	no identification	no		NT-NI	yes
PA 0096	Ba170777	2017-10-23	2017	4055	3642	Urban	4055/2	855	Urban			2017-10-23	Wastewater 05	yes	2		SA 0313	1	Escherichia coli	Enterobacterales	Enterobacteriaceae	Escherichia coli		yes		yes	yes
PA 0096	Ba170777	2017-10-23	2017	4055	3642	Urban	4055/2	855	Urban			2017-10-23	Wastewater 05	yes	2		SA 0314	2	Escherichia coli	Enterobacterales	Enterobacteriaceae	Escherichia coli		yes		yes	yes
PA 0097	Ba170778	2017-10-23	2017	4056	19692	Mixed	4056/1	16619	Mixed	University Psychiatric Clinics (UPK), Rehabilitation Clinic Basel (REHAB), Felix Platter Spital		2017-10-23	Wastewater 05	yes	3		SA 0317	3	Escherichia coli	Enterobacterales	Enterobacteriaceae	Escherichia coli		yes		yes	yes
PA 0097	Ba170778	2017-10-23	2017	4056	19692	Mixed	4056/1	16619	Mixed	University Psychiatric Clinics (UPK), Rehabilitation Clinic Basel (REHAB), Felix Platter Spital		2017-10-23	Wastewater 05	yes	3		SA 0315	1	Escherichia coli	Enterobacterales	Enterobacteriaceae	Escherichia coli		yes		yes	yes
PA 0097	Ba170778	2017-10-23	2017	4056	19692	Mixed	4056/1	16619	Mixed	University Psychiatric Clinics (UPK), Rehabilitation Clinic Basel (REHAB), Felix Platter Spital		2017-10-23	Wastewater 05	yes	3		SA 0316	2	Escherichia coli	Enterobacterales	Enterobacteriaceae	Escherichia coli		yes		yes	yes
PA 0098	Ba170779	2017-10-23	2017	4056	19692	Mixed	4056/2	3073	Mixed	University Children's Hospital Basel (UKBB)		2017-10-23	Wastewater 05	yes	3		SA 0318	1	Escherichia coli	Enterobacterales	Enterobacteriaceae	Escherichia coli		yes		yes	yes
PA 0098	Ba170779	2017-10-23	2017	4056	19692	Mixed	4056/2	3073	Mixed	University Children's Hospital Basel (UKBB)		2017-10-23	Wastewater 05	yes	3		SA 0320	3	Escherichia coli	Enterobacterales	Enterobacteriaceae	Escherichia coli		yes		yes	yes
PA 0098	Ba170779	2017-10-23	2017	4056	19692	Mixed	4056/2	3073	Mixed	University Children's Hospital Basel (UKBB)		2017-10-23	Wastewater 05	yes	3		SA 0319	2	NA	NA	NA	NA	no identification	no		NT-NI	yes
PA 0099	Ba170780	2017-10-23	2017	4057	18872	Urban	4057/1	41	Urban			2017-10-23	Wastewater 05	yes	2		SA 0321	1	Escherichia coli	Enterobacterales	Enterobacteriaceae	Escherichia coli		yes		yes	yes
PA 0099	Ba170780	2017-10-23	2017	4057	18872	Urban	4057/1	41	Urban			2017-10-23	Wastewater 05	yes	2		SA 0322	2	NA	NA	NA	NA	no identification	no		NT-NI	yes
PA 0100	Ba170781	2017-10-23	2017	4057	18872	Urban	4057/2	18831	Urban			2017-10-23	Wastewater 05	yes	4		SA 0323	1	Escherichia coli	Enterobacterales	Enterobacteriaceae	Escherichia coli		yes		yes	yes
PA 0100	Ba170781	2017-10-23	2017	4057	18872	Urban	4057/2	18831	Urban			2017-10-23	Wastewater 05	yes	4		SA 0325	3	Escherichia coli	Enterobacterales	Enterobacteriaceae	Escherichia coli		yes		yes	yes
PA 0100	Ba170781	2017-10-23	2017	4057	18872	Urban	4057/2	18831	Urban			2017-10-23	Wastewater 05	yes	4		SA 0326	4	Escherichia coli	Enterobacterales	Enterobacteriaceae	Escherichia coli		yes		yes	yes
PA 0100	Ba170781	2017-10-23	2017	4057	18872	Urban	4057/2	18831	Urban			2017-10-23	Wastewater 05	yes	4		SA 0324	2	NA	NA	NA	NA	no identification	no		NT-NI	yes
PA 0101	Ba170782	2017-10-23	2017	4058	5966	Mixed	4058/1	273	Urban			2017-10-23	Wastewater 05	yes	3		SA 0327	1	Escherichia coli	Enterobacterales	Enterobacteriaceae	Escherichia coli		yes		yes	yes
PA 0101	Ba170782	2017-10-23	2017	4058	5966	Mixed	4058/1	273	Urban			2017-10-23	Wastewater 05	yes	3		SA 0328	2	Escherichia coli	Enterobacterales	Enterobacteriaceae	Escherichia coli		yes		yes	yes
PA 0101	Ba170782	2017-10-23	2017	4058	5966	Mixed	4058/1	273	Urban			2017-10-23	Wastewater 05	yes	3		SA 0329	3	Escherichia coli	Enterobacterales	Enterobacteriaceae	Escherichia coli		yes		yes	yes
PA 0102	Ba170783	2017-10-23	2017	4058	5966	Mixed	4058/2	5693	Mixed	St. Claraspital		2017-10-23	Wastewater 05	yes	3		SA 0330	1	Escherichia coli	Enterobacterales	Enterobacteriaceae	Escherichia coli		yes		yes	yes
PA 0102	Ba170783	2017-10-23	2017	4058	5966	Mixed	4058/2	5693	Mixed	St. Claraspital		2017-10-23	Wastewater 05	yes	3		SA 0331	2	Escherichia coli	Enterobacterales	Enterobacteriaceae	Escherichia coli		yes		yes	yes
PA 0102	Ba170783	2017-10-23	2017	4058	5966	Mixed	4058/2	5693	Mixed	St. Claraspital		2017-10-23	Wastewater 05	yes	3		SA 0332	3	KESC	Enterobacterales	Enterobacteriaceae	Klebsiella pneumoniae		yes		yes	yes
PA 0103	Ba170784	2017-10-24	2017	4059	3497	Urban	4059/1	845	Urban			2017-10-24	Wastewater 05	yes	3		SA 0333	1	Escherichia coli	Enterobacterales	Enterobacteriaceae	Escherichia coli		yes		yes	yes
PA 0103	Ba170784	2017-10-24	2017	4059	3497	Urban	4059/1	845	Urban			2017-10-24	Wastewater 05	yes	3		SA 0335	3	Escherichia coli	Enterobacterales	Enterobacteriaceae	Escherichia coli		yes		yes	yes
PA 0103	Ba170784	2017-10-24	2017	4059	3497	Urban	4059/1	845	Urban			2017-10-24	Wastewater 05	yes	3		SA 0334	2	NA	NA	NA	NA	no identification	no		NT-NI	yes
PA 0104	Ba170785	2017-10-24	2017	4059	3497	Urban	4059/2	2652	Urban			2017-10-24	Wastewater 05	yes	4		SA 0336	1	Escherichia coli	Enterobacterales	Enterobacteriaceae	Escherichia coli		yes		yes	yes
PA 0104	Ba170785	2017-10-24	2017	4059	3497	Urban	4059/2	2652	Urban			2017-10-24	Wastewater 05	yes	4		SA 0337	2	Escherichia coli	Enterobacterales	Enterobacteriaceae	Escherichia coli		yes		yes	yes
PA 0104	Ba170785	2017-10-24	2017	4059	3497	Urban	4059/2	2652	Urban			2017-10-24	Wastewater 05	yes	4		SA 0338	3	Escherichia coli	Enterobacterales	Enterobacteriaceae	Escherichia coli		yes		yes	yes
PA 0104	Ba170785	2017-10-24	2017	4059	3497	Urban	4059/2	2652	Urban			2017-10-24	Wastewater 05	yes	4		SA 0339	4	NA	NA	NA	NA	no identification	no		NT-NI	yes
PA 0105	Ba170786	2017-10-23	2017	4051	1999	Mixed	4051/3	1545	Mixed	University Hospital Basel (USB)		2017-10-23	Wastewater 05	yes	5		SA 0344	5	Escherichia coli	Enterobacterales	Enterobacteriaceae	Escherichia coli	other resistance	yes		no	yes
PA 0105	Ba170786	2017-10-23	2017	4051	1999	Mixed	4051/3	1545	Mixed	University Hospital Basel (USB)		2017-10-23	Wastewater 05	yes	5		SA 0341	2	Escherichia coli	Enterobacterales	Enterobacteriaceae	Escherichia coli		yes		yes	yes
PA 0105	Ba170786	2017-10-23	2017	4051	1999	Mixed	4051/3	1545	Mixed	University Hospital Basel (USB)		2017-10-23	Wastewater 05	yes	5		SA 0342	3	Escherichia coli	Enterobacterales	Enterobacteriaceae	Escherichia coli		yes		yes	yes
PA 0105	Ba170786	2017-10-23	2017	4051	1999	Mixed	4051/3	1545	Mixed	University Hospital Basel (USB)		2017-10-23	Wastewater 05	yes	5		SA 0343	4	Escherichia coli	Enterobacterales	Enterobacteriaceae	Escherichia coli		yes		yes	yes
PA 0105	Ba170786	2017-10-23	2017	4051	1999	Mixed	4051/3	1545	Mixed	University Hospital Basel (USB)		2017-10-23	Wastewater 05	yes	5		SA 0340	1	KESC	Enterobacterales	Enterobacteriaceae	Klebsiella pneumoniae		yes		yes	yes
PA 0106	Ba170854	2017-11-28	2017	4001	1831	Urban	4001/1	806	Urban			2017-11-28	Wastewater 06	yes	4		SA 0345	1	Escherichia coli	Enterobacterales	Enterobacteriaceae	Escherichia coli		yes		yes	yes
PA 0106	Ba170854	2017-11-28	2017	4001	1831	Urban	4001/1	806	Urban			2017-11-28	Wastewater 06	yes	4		SA 0346	2	Escherichia coli	Enterobacterales	Enterobacteriaceae	Escherichia coli		yes		yes	yes
PA 0106	Ba170854	2017-11-28	2017	4001	1831	Urban	4001/1	806	Urban			2017-11-28	Wastewater 06	yes	4		SA 0347	3	Escherichia coli	Enterobacterales	Enterobacteriaceae	Escherichia coli		yes		yes	yes
PA 0106	Ba170854	2017-11-28	2017	4001	1831	Urban	4001/1	806	Urban			2017-11-28	Wastewater 06	yes	4		SA 0348	4	Escherichia coli	Enterobacterales	Enterobacteriaceae	Escherichia coli		yes		yes	yes
PA 0107	Ba170855	2017-11-28	2017	4001	1831	Urban	4001/2	1025	Urban			2017-11-28	Wastewater 06	yes	2		SA 0349	1	Escherichia coli	Enterobacterales	Enterobacteriaceae	Escherichia coli		yes		yes	yes
PA 0107	Ba170855	2017-11-28	2017	4001	1831	Urban	4001/2	1025	Urban			2017-11-28	Wastewater 06	yes	2		SA 0350	2	NA	NA	NA	NA	no identification	no		NT-NI	yes
PA 0108	Ba170856	2017-11-28	2017	4051	1999	Mixed	4051/1	399	Urban			2017-11-28	Wastewater 06	yes	4		SA 0351	1	Escherichia coli	Enterobacterales	Enterobacteriaceae	Escherichia coli		yes		yes	yes
PA 0108	Ba170856	2017-11-28	2017	4051	1999	Mixed	4051/1	399	Urban			2017-11-28	Wastewater 06	yes	4		SA 0353	3	Escherichia coli	Enterobacterales	Enterobacteriaceae	Escherichia coli		yes		yes	yes
PA 0108	Ba170856	2017-11-28	2017	4051	1999	Mixed	4051/1	399	Urban			2017-11-28	Wastewater 06	yes	4		SA 0352	2	Escherichia coli	Enterobacterales	Enterobacteriaceae	Escherichia coli		yes		yes	yes
PA 0108	Ba170856	2017-11-28	2017	4051	1999	Mixed	4051/1	399	Urban			2017-11-28	Wastewater 06	yes	4		SA 0354	4	Escherichia coli	Enterobacterales	Enterobacteriaceae	Escherichia coli		yes		yes	yes
PA 0109	Ba170857	2017-11-27	2017	4051	1999	Mixed	4051/2	55	Urban			2017-11-27	Wastewater 06	yes	4		SA 0356	2	Escherichia coli	Enterobacterales	Enterobacteriaceae	Escherichia coli		yes		yes	yes
PA 0109	Ba170857	2017-11-27	2017	4051	1999	Mixed	4051/2	55	Urban			2017-11-27	Wastewater 06	yes	4		SA 0357	3	Escherichia coli	Enterobacterales	Enterobacteriaceae	Escherichia coli		yes		yes	yes
PA 0109	Ba170857	2017-11-27	2017	4051	1999	Mixed	4051/2	55	Urban			2017-11-27	Wastewater 06	yes	4		SA 0358	4	Escherichia coli	Enterobacterales	Enterobacteriaceae	Escherichia coli		yes		yes	yes
PA 0109	Ba170857	2017-11-27	2017	4051	1999	Mixed	4051/2	55	Urban			2017-11-27	Wastewater 06	yes	4		SA 0355	1	NA	NA	NA	NA	no identification	no		NT-NI	yes
PA 0110	Ba170858	2017-11-28	2017	4052	1518	Urban	4052/1	688	Urban			2017-11-28	Wastewater 06	yes	3		SA 0360	2	Escherichia coli	Enterobacterales	Enterobacteriaceae	Escherichia coli	same as colony 1	no		NT-D	yes
PA 0110	Ba170858	2017-11-28	2017	4052	1518	Urban	4052/1	688	Urban			2017-11-28	Wastewater 06	yes	3		SA 0361	3	Escherichia coli	Enterobacterales	Enterobacteriaceae	Escherichia coli		yes		yes	yes
PA 0110	Ba170858	2017-11-28	2017	4052	1518	Urban	4052/1	688	Urban			2017-11-28	Wastewater 06	yes	3		SA 0359	1	Escherichia coli	Enterobacterales	Enterobacteriaceae	Escherichia coli		yes		yes	yes
PA 0111	Ba170859	2017-11-28	2017	4052	1518	Urban	4052/2	830	Urban			2017-11-28	Wastewater 06	yes	4		SA 0364	3	Escherichia coli	Enterobacterales	Enterobacteriaceae	Escherichia coli		yes		yes	yes
PA 0111	Ba170859	2017-11-28	2017	4052	1518	Urban	4052/2	830	Urban			2017-11-28	Wastewater 06	yes	4		SA 0363	2	Escherichia coli	Enterobacterales	Enterobacteriaceae	Escherichia coli		yes		yes	yes
PA 0111	Ba170859	2017-11-28	2017	4052	1518	Urban	4052/2	830	Urban			2017-11-28	Wastewater 06	yes	4		SA 0365	4	Escherichia coli	Enterobacterales	Enterobacteriaceae	Escherichia coli		yes		yes	yes
PA 0111	Ba170859	2017-11-28	2017	4052	1518	Urban	4052/2	830	Urban			2017-11-28	Wastewater 06	yes	4		SA 0362	1	NA	NA	NA	NA	no identification	no		NT-NI	yes
PA 0112	Ba170860	2017-11-28	2017	4053	15918	Urban	4053/1	7237	Urban			2017-11-28	Wastewater 06	yes	3		SA 0366	1	Escherichia coli	Enterobacterales	Enterobacteriaceae	Escherichia coli		yes		yes	yes
PA 0112	Ba170860	2017-11-28	2017	4053	15918	Urban	4053/1	7237	Urban			2017-11-28	Wastewater 06	yes	3		SA 0367	2	Escherichia coli	Enterobacterales	Enterobacteriaceae	Escherichia coli		yes		yes	yes
PA 0112	Ba170860	2017-11-28	2017	4053	15918	Urban	4053/1	7237	Urban			2017-11-28	Wastewater 06	yes	3		SA 0368	3	NA	NA	NA	NA	no identification	no		NT-NI	yes
PA 0113	Ba170861	2017-11-28	2017	4053	15918	Urban	4053/2	8681	Urban			2017-11-28	Wastewater 06	yes	5		SA 0370	2	Escherichia coli	Enterobacterales	Enterobacteriaceae	Escherichia coli		yes		yes	yes
PA 0113	Ba170861	2017-11-28	2017	4053	15918	Urban	4053/2	8681	Urban			2017-11-28	Wastewater 06	yes	5		SA 0371	3	Escherichia coli	Enterobacterales	Enterobacteriaceae	Escherichia coli		yes		yes	yes
PA 0113	Ba170861	2017-11-28	2017	4053	15918	Urban	4053/2	8681	Urban			2017-11-28	Wastewater 06	yes	5		SA 0373	5	Escherichia coli	Enterobacterales	Enterobacteriaceae	Escherichia coli		yes		yes	yes
PA 0113	Ba170861	2017-11-28	2017	4053	15918	Urban	4053/2	8681	Urban			2017-11-28	Wastewater 06	yes	5		SA 0369	1	NA	NA	NA	NA	no identification	no		NT-NI	yes
PA 0113	Ba170861	2017-11-28	2017	4053	15918	Urban	4053/2	8681	Urban			2017-11-28	Wastewater 06	yes	5		SA 0372	4	NA	NA	NA	NA	no identification	no		NT-NI	yes
PA 0114	Ba170862	2017-11-27	2017	4054	4239	Urban	4054/1	3724	Urban			2017-11-27	Wastewater 06	yes	5		SA 0374	1	Escherichia coli	Enterobacterales	Enterobacteriaceae	Escherichia coli		yes		yes	yes
PA 0114	Ba170862	2017-11-27	2017	4054	4239	Urban	4054/1	3724	Urban			2017-11-27	Wastewater 06	yes	5		SA 0375	2	Escherichia coli	Enterobacterales	Enterobacteriaceae	Escherichia coli		yes		yes	yes
PA 0114	Ba170862	2017-11-27	2017	4054	4239	Urban	4054/1	3724	Urban			2017-11-27	Wastewater 06	yes	5		SA 0376	3	Escherichia coli	Enterobacterales	Enterobacteriaceae	Escherichia coli		yes		yes	yes
PA 0114	Ba170862	2017-11-27	2017	4054	4239	Urban	4054/1	3724	Urban			2017-11-27	Wastewater 06	yes	5		SA 0377	4	Escherichia coli	Enterobacterales	Enterobacteriaceae	Escherichia coli		yes		yes	yes
PA 0114	Ba170862	2017-11-27	2017	4054	4239	Urban	4054/1	3724	Urban			2017-11-27	Wastewater 06	yes	5		SA 0378	5	Escherichia coli	Enterobacterales	Enterobacteriaceae	Escherichia coli		yes		yes	yes
PA 0115	Ba170863	2017-11-28	2017	4054	4239	Urban	4054/2	515	Urban			2017-11-28	Wastewater 06	yes	4		SA 0379	1	Escherichia coli	Enterobacterales	Enterobacteriaceae	Escherichia coli	same as colony 3	no		NT-D	yes
PA 0115	Ba170863	2017-11-28	2017	4054	4239	Urban	4054/2	515	Urban			2017-11-28	Wastewater 06	yes	4		SA 0380	2	Escherichia coli	Enterobacterales	Enterobacteriaceae	Escherichia coli		yes		yes	yes
PA 0115	Ba170863	2017-11-28	2017	4054	4239	Urban	4054/2	515	Urban			2017-11-28	Wastewater 06	yes	4		SA 0381	3	Escherichia coli	Enterobacterales	Enterobacteriaceae	Escherichia coli		yes		yes	yes
PA 0115	Ba170863	2017-11-28	2017	4054	4239	Urban	4054/2	515	Urban			2017-11-28	Wastewater 06	yes	4		SA 0382	4	Escherichia coli	Enterobacterales	Enterobacteriaceae	Escherichia coli		yes		yes	yes
PA 0116	Ba170864	2017-11-27	2017	4055	3642	Urban	4055/1	2787	Urban			2017-11-27	Wastewater 06	yes	3		SA 0383	1	Escherichia coli	Enterobacterales	Enterobacteriaceae	Escherichia coli		yes		yes	yes
PA 0116	Ba170864	2017-11-27	2017	4055	3642	Urban	4055/1	2787	Urban			2017-11-27	Wastewater 06	yes	3		SA 0385	3	Escherichia coli	Enterobacterales	Enterobacteriaceae	Escherichia coli		yes		yes	yes
PA 0116	Ba170864	2017-11-27	2017	4055	3642	Urban	4055/1	2787	Urban			2017-11-27	Wastewater 06	yes	3		SA 0384	2	NA	NA	NA	NA	no identification	no		NT-NI	yes
PA 0117	Ba170865	2017-11-27	2017	4055	3642	Urban	4055/2	855	Urban			2017-11-27	Wastewater 06	yes	5		SA 0389	4	Escherichia coli	Enterobacterales	Enterobacteriaceae	Escherichia coli	other resistance	yes		no	yes
PA 0117	Ba170865	2017-11-27	2017	4055	3642	Urban	4055/2	855	Urban			2017-11-27	Wastewater 06	yes	5		SA 0390	5	Escherichia coli	Enterobacterales	Enterobacteriaceae	Escherichia coli	other resistance	yes		no	yes
PA 0117	Ba170865	2017-11-27	2017	4055	3642	Urban	4055/2	855	Urban			2017-11-27	Wastewater 06	yes	5		SA 0386	1	KESC	Enterobacterales	Enterobacteriaceae	Klebsiella oxytoca		yes		yes	yes
PA 0117	Ba170865	2017-11-27	2017	4055	3642	Urban	4055/2	855	Urban			2017-11-27	Wastewater 06	yes	5		SA 0388	3	NA	NA	NA	NA	no identification	no		NT-NI	yes
PA 0117	Ba170865	2017-11-27	2017	4055	3642	Urban	4055/2	855	Urban			2017-11-27	Wastewater 06	yes	5		SA 0387	2	NA	Pseudomonadales	Pseudomonadaceae	Pseudomonas putida	Pseudomonas putida	no		NT-NE	yes
PA 0118	Ba170866	2017-11-27	2017	4056	19692	Mixed	4056/1	16619	Mixed	University Psychiatric Clinics (UPK), Rehabilitation Clinic Basel (REHAB), Felix Platter Spital		2017-11-27	Wastewater 06	yes	4		SA 0391	1	Escherichia coli	Enterobacterales	Enterobacteriaceae	Escherichia coli		yes		yes	yes
PA 0118	Ba170866	2017-11-27	2017	4056	19692	Mixed	4056/1	16619	Mixed	University Psychiatric Clinics (UPK), Rehabilitation Clinic Basel (REHAB), Felix Platter Spital		2017-11-27	Wastewater 06	yes	4		SA 0392	2	Escherichia coli	Enterobacterales	Enterobacteriaceae	Escherichia coli		yes		yes	yes
PA 0118	Ba170866	2017-11-27	2017	4056	19692	Mixed	4056/1	16619	Mixed	University Psychiatric Clinics (UPK), Rehabilitation Clinic Basel (REHAB), Felix Platter Spital		2017-11-27	Wastewater 06	yes	4		SA 0393	3	Escherichia coli	Enterobacterales	Enterobacteriaceae	Escherichia coli		yes		yes	yes
PA 0118	Ba170866	2017-11-27	2017	4056	19692	Mixed	4056/1	16619	Mixed	University Psychiatric Clinics (UPK), Rehabilitation Clinic Basel (REHAB), Felix Platter Spital		2017-11-27	Wastewater 06	yes	4		SA 0394	4	NA	NA	NA	NA	no identification	no		NT-NI	yes
PA 0119	Ba170867	2017-11-27	2017	4056	19692	Mixed	4056/2	3073	Mixed	University Children's Hospital Basel (UKBB)		2017-11-27	Wastewater 06	yes	4		SA 0395	1	Escherichia coli	Enterobacterales	Enterobacteriaceae	Escherichia coli		yes		yes	yes
PA 0119	Ba170867	2017-11-27	2017	4056	19692	Mixed	4056/2	3073	Mixed	University Children's Hospital Basel (UKBB)		2017-11-27	Wastewater 06	yes	4		SA 0398	4	Escherichia coli	Enterobacterales	Enterobacteriaceae	Escherichia coli		yes		yes	yes
PA 0119	Ba170867	2017-11-27	2017	4056	19692	Mixed	4056/2	3073	Mixed	University Children's Hospital Basel (UKBB)		2017-11-27	Wastewater 06	yes	4		SA 0396	2	NA	NA	NA	NA	no identification	no		NT-NI	yes
PA 0119	Ba170867	2017-11-27	2017	4056	19692	Mixed	4056/2	3073	Mixed	University Children's Hospital Basel (UKBB)		2017-11-27	Wastewater 06	yes	4		SA 0397	3	NA	NA	NA	NA	no identification	no		NT-NI	yes
PA 0120	Ba170868	2017-11-27	2017	4057	18872	Urban	4057/1	41	Urban			2017-11-27	Wastewater 06	yes	1		SA 0399	1	Escherichia coli	Enterobacterales	Enterobacteriaceae	Escherichia coli		yes		yes	yes
PA 0121	Ba170869	2017-11-27	2017	4057	18872	Urban	4057/2	18831	Urban			2017-11-27	Wastewater 06	yes	4		SA 0400	1	Escherichia coli	Enterobacterales	Enterobacteriaceae	Escherichia coli		yes		yes	yes
PA 0121	Ba170869	2017-11-27	2017	4057	18872	Urban	4057/2	18831	Urban			2017-11-27	Wastewater 06	yes	4		SA 0401	2	Escherichia coli	Enterobacterales	Enterobacteriaceae	Escherichia coli		yes		yes	yes
PA 0121	Ba170869	2017-11-27	2017	4057	18872	Urban	4057/2	18831	Urban			2017-11-27	Wastewater 06	yes	4		SA 0402	3	Escherichia coli	Enterobacterales	Enterobacteriaceae	Escherichia coli		yes		yes	yes
PA 0121	Ba170869	2017-11-27	2017	4057	18872	Urban	4057/2	18831	Urban			2017-11-27	Wastewater 06	yes	4		SA 0403	4	Escherichia coli	Enterobacterales	Enterobacteriaceae	Escherichia coli		yes		yes	yes
PA 0122	Ba170870	2017-11-27	2017	4058	5966	Mixed	4058/1	273	Urban			2017-11-27	Wastewater 06	yes	3		SA 0404	1	Escherichia coli	Enterobacterales	Enterobacteriaceae	Escherichia coli		yes		yes	yes
PA 0122	Ba170870	2017-11-27	2017	4058	5966	Mixed	4058/1	273	Urban			2017-11-27	Wastewater 06	yes	3		SA 0405	2	Escherichia coli	Enterobacterales	Enterobacteriaceae	Escherichia coli		yes		yes	yes
PA 0122	Ba170870	2017-11-27	2017	4058	5966	Mixed	4058/1	273	Urban			2017-11-27	Wastewater 06	yes	3		SA 0406	3	Escherichia coli	Enterobacterales	Enterobacteriaceae	Escherichia coli		yes		yes	yes
PA 0123	Ba170871	2017-11-27	2017	4058	5966	Mixed	4058/2	5693	Mixed	St. Claraspital		2017-11-27	Wastewater 06	yes	5		SA 0408	2	Escherichia coli	Enterobacterales	Enterobacteriaceae	Escherichia coli		yes		yes	yes
PA 0123	Ba170871	2017-11-27	2017	4058	5966	Mixed	4058/2	5693	Mixed	St. Claraspital		2017-11-27	Wastewater 06	yes	5		SA 0409	3	Escherichia coli	Enterobacterales	Enterobacteriaceae	Escherichia coli		yes		yes	yes
PA 0123	Ba170871	2017-11-27	2017	4058	5966	Mixed	4058/2	5693	Mixed	St. Claraspital		2017-11-27	Wastewater 06	yes	5		SA 0410	4	Escherichia coli	Enterobacterales	Enterobacteriaceae	Escherichia coli		yes		yes	yes
PA 0123	Ba170871	2017-11-27	2017	4058	5966	Mixed	4058/2	5693	Mixed	St. Claraspital		2017-11-27	Wastewater 06	yes	5		SA 0407	1	KESC	Enterobacterales	Enterobacteriaceae	Klebsiella pneumoniae		yes		yes	yes
PA 0123	Ba170871	2017-11-27	2017	4058	5966	Mixed	4058/2	5693	Mixed	St. Claraspital		2017-11-27	Wastewater 06	yes	5		SA 0411	5	NA	NA	NA	NA	no identification	no		NT-NI	yes
PA 0124	Ba170872	2017-11-28	2017	4059	3497	Urban	4059/1	845	Urban			2017-11-28	Wastewater 06	yes	3		SA 0412	1	Escherichia coli	Enterobacterales	Enterobacteriaceae	Escherichia coli		yes		yes	yes
PA 0124	Ba170872	2017-11-28	2017	4059	3497	Urban	4059/1	845	Urban			2017-11-28	Wastewater 06	yes	3		SA 0413	2	Escherichia coli	Enterobacterales	Enterobacteriaceae	Escherichia coli		yes		yes	yes
PA 0124	Ba170872	2017-11-28	2017	4059	3497	Urban	4059/1	845	Urban			2017-11-28	Wastewater 06	yes	3		SA 0414	3	Escherichia coli	Enterobacterales	Enterobacteriaceae	Escherichia coli		yes		yes	yes
PA 0125	Ba170873	2017-11-28	2017	4059	3497	Urban	4059/2	2652	Urban			2017-11-28	Wastewater 06	yes	4		SA 0415	1	Escherichia coli	Enterobacterales	Enterobacteriaceae	Escherichia coli		yes		yes	yes
PA 0125	Ba170873	2017-11-28	2017	4059	3497	Urban	4059/2	2652	Urban			2017-11-28	Wastewater 06	yes	4		SA 0416	2	Escherichia coli	Enterobacterales	Enterobacteriaceae	Escherichia coli		yes		yes	yes
PA 0125	Ba170873	2017-11-28	2017	4059	3497	Urban	4059/2	2652	Urban			2017-11-28	Wastewater 06	yes	4		SA 0417	3	Escherichia coli	Enterobacterales	Enterobacteriaceae	Escherichia coli		yes		yes	yes
PA 0125	Ba170873	2017-11-28	2017	4059	3497	Urban	4059/2	2652	Urban			2017-11-28	Wastewater 06	yes	4		SA 0418	4	NA	NA	NA	NA	no identification	no		NT-NI	yes
PA 0126	Ba170874	2017-11-27	2017	4051	1999	Mixed	4051/3	1545	Mixed	University Hospital Basel (USB)		2017-11-27	Wastewater 06	yes	4		SA 0421	3	Escherichia coli	Enterobacterales	Enterobacteriaceae	Escherichia coli	same as colony 2	no		NT-D	yes
PA 0126	Ba170874	2017-11-27	2017	4051	1999	Mixed	4051/3	1545	Mixed	University Hospital Basel (USB)		2017-11-27	Wastewater 06	yes	4		SA 0419	1	Escherichia coli	Enterobacterales	Enterobacteriaceae	Escherichia coli		yes		yes	yes
PA 0126	Ba170874	2017-11-27	2017	4051	1999	Mixed	4051/3	1545	Mixed	University Hospital Basel (USB)		2017-11-27	Wastewater 06	yes	4		SA 0420	2	Escherichia coli	Enterobacterales	Enterobacteriaceae	Escherichia coli		yes		yes	yes
PA 0126	Ba170874	2017-11-27	2017	4051	1999	Mixed	4051/3	1545	Mixed	University Hospital Basel (USB)		2017-11-27	Wastewater 06	yes	4		SA 0422	4	NA	NA	NA	NA	no identification	no		NT-NI	yes
PA 0127	Ba170919	2017-12-19	2017	4001	1831	Urban	4001/1	806	Urban			2017-12-19	Wastewater 07	yes	2		SA 0423	1	Escherichia coli	Enterobacterales	Enterobacteriaceae	Escherichia coli		yes		yes	yes
PA 0127	Ba170919	2017-12-19	2017	4001	1831	Urban	4001/1	806	Urban			2017-12-19	Wastewater 07	yes	2		SA 0424	2	Escherichia coli	Enterobacterales	Enterobacteriaceae	Escherichia coli		yes		yes	yes
PA 0128	Ba170920	2017-12-19	2017	4001	1831	Urban	4001/2	1025	Urban			2017-12-19	Wastewater 07	yes	2		SA 0426	2	Escherichia coli	Enterobacterales	Enterobacteriaceae	Escherichia coli	same as colony 1	no		NT-D	yes
PA 0128	Ba170920	2017-12-19	2017	4001	1831	Urban	4001/2	1025	Urban			2017-12-19	Wastewater 07	yes	2		SA 0425	1	Escherichia coli	Enterobacterales	Enterobacteriaceae	Escherichia coli		yes		yes	yes
PA 0129	Ba170921	2017-12-19	2017	4051	1999	Mixed	4051/1	399	Urban			2017-12-19	Wastewater 07	yes	3		SA 0429	3	Escherichia coli	Enterobacterales	Enterobacteriaceae	Escherichia coli	same as colony 2	no		NT-D	yes
PA 0129	Ba170921	2017-12-19	2017	4051	1999	Mixed	4051/1	399	Urban			2017-12-19	Wastewater 07	yes	3		SA 0427	1	Escherichia coli	Enterobacterales	Enterobacteriaceae	Escherichia coli		yes		yes	yes
PA 0129	Ba170921	2017-12-19	2017	4051	1999	Mixed	4051/1	399	Urban			2017-12-19	Wastewater 07	yes	3		SA 0428	2	Escherichia coli	Enterobacterales	Enterobacteriaceae	Escherichia coli		yes		yes	yes
PA 0130	Ba170922	2017-12-18	2017	4051	1999	Mixed	4051/2	62	Urban			2017-12-18	Wastewater 07	yes	1		SA 0430	1	Escherichia coli	Enterobacterales	Enterobacteriaceae	Escherichia coli		yes		yes	yes
PA 0131	Ba170923	2017-12-19	2017	4052	1518	Urban	4052/1	688	Urban			2017-12-19	Wastewater 07	yes	3		SA 0431	1	Escherichia coli	Enterobacterales	Enterobacteriaceae	Escherichia coli		yes		yes	yes
PA 0131	Ba170923	2017-12-19	2017	4052	1518	Urban	4052/1	688	Urban			2017-12-19	Wastewater 07	yes	3		SA 0433	3	Escherichia coli	Enterobacterales	Enterobacteriaceae	Escherichia coli		yes		yes	yes
PA 0131	Ba170923	2017-12-19	2017	4052	1518	Urban	4052/1	688	Urban			2017-12-19	Wastewater 07	yes	3		SA 0432	2	NA	Pseudomonadales	Pseudomonadaceae	Pseudomonas spp.	Pseudomonas	no		NT-NE	yes
PA 0132	Ba170924	2017-12-19	2017	4052	1518	Urban	4052/2	830	Urban			2017-12-19	Wastewater 07	yes	3		SA 0434	1	Escherichia coli	Enterobacterales	Enterobacteriaceae	Escherichia coli		yes		yes	yes
PA 0132	Ba170924	2017-12-19	2017	4052	1518	Urban	4052/2	830	Urban			2017-12-19	Wastewater 07	yes	3		SA 0435	2	Escherichia coli	Enterobacterales	Enterobacteriaceae	Escherichia coli		yes		yes	yes
PA 0132	Ba170924	2017-12-19	2017	4052	1518	Urban	4052/2	830	Urban			2017-12-19	Wastewater 07	yes	3		SA 0436	3	NA	Pseudomonadales	Pseudomonadaceae	Pseudomonas spp.	Pseudomonas	no		NT-NE	yes
PA 0133	Ba170925	2017-12-19	2017	4053	15918	Urban	4053/1	7237	Urban			2017-12-19	Wastewater 07	yes	3		SA 0437	1	Escherichia coli	Enterobacterales	Enterobacteriaceae	Escherichia coli		yes		yes	yes
PA 0133	Ba170925	2017-12-19	2017	4053	15918	Urban	4053/1	7237	Urban			2017-12-19	Wastewater 07	yes	3		SA 0438	2	Escherichia coli	Enterobacterales	Enterobacteriaceae	Escherichia coli		yes		yes	yes
PA 0133	Ba170925	2017-12-19	2017	4053	15918	Urban	4053/1	7237	Urban			2017-12-19	Wastewater 07	yes	3		SA 0439	3	Escherichia coli	Enterobacterales	Enterobacteriaceae	Escherichia coli		yes		yes	yes
PA 0134	Ba170926	2017-12-19	2017	4053	15918	Urban	4053/2	8681	Urban			2017-12-19	Wastewater 07	yes	4		SA 0441	2	Escherichia coli	Enterobacterales	Enterobacteriaceae	Escherichia coli	same as colony 3	no		NT-D	yes
PA 0134	Ba170926	2017-12-19	2017	4053	15918	Urban	4053/2	8681	Urban			2017-12-19	Wastewater 07	yes	4		SA 0442	3	Escherichia coli	Enterobacterales	Enterobacteriaceae	Escherichia coli		yes		yes	yes
PA 0134	Ba170926	2017-12-19	2017	4053	15918	Urban	4053/2	8681	Urban			2017-12-19	Wastewater 07	yes	4		SA 0443	4	KESC	Enterobacterales	Enterobacteriaceae	Citrobacter freundii		yes		yes	yes
PA 0134	Ba170926	2017-12-19	2017	4053	15918	Urban	4053/2	8681	Urban			2017-12-19	Wastewater 07	yes	4		SA 0440	1	KESC	Enterobacterales	Enterobacteriaceae	Klebsiella aerogenes	mabritec	yes		yes	yes
PA 0135	Ba170927	2017-12-18	2017	4054	4239	Urban	4054/1	3724	Urban			2017-12-18	Wastewater 07	yes	3		SA 0444	1	Escherichia coli	Enterobacterales	Enterobacteriaceae	Escherichia coli		yes		yes	yes
PA 0135	Ba170927	2017-12-18	2017	4054	4239	Urban	4054/1	3724	Urban			2017-12-18	Wastewater 07	yes	3		SA 0445	2	Escherichia coli	Enterobacterales	Enterobacteriaceae	Escherichia coli		yes		yes	yes
PA 0135	Ba170927	2017-12-18	2017	4054	4239	Urban	4054/1	3724	Urban			2017-12-18	Wastewater 07	yes	3		SA 0446	3	Escherichia coli	Enterobacterales	Enterobacteriaceae	Escherichia coli		yes		yes	yes
PA 0136	Ba170928	2017-12-19	2017	4054	4239	Urban	4054/2	515	Urban			2017-12-19	Wastewater 07	yes	2		SA 0447	1	Escherichia coli	Enterobacterales	Enterobacteriaceae	Escherichia coli		yes		yes	yes
PA 0136	Ba170928	2017-12-19	2017	4054	4239	Urban	4054/2	515	Urban			2017-12-19	Wastewater 07	yes	2		SA 0448	2	Escherichia coli	Enterobacterales	Enterobacteriaceae	Escherichia coli		yes		yes	yes
PA 0137	Ba170929	2017-12-18	2017	4055	3642	Urban	4055/1	2787	Urban			2017-12-18	Wastewater 07	yes	3		SA 0450	2	Escherichia coli	Enterobacterales	Enterobacteriaceae	Escherichia coli	same as colony 1	no		NT-D	yes
PA 0137	Ba170929	2017-12-18	2017	4055	3642	Urban	4055/1	2787	Urban			2017-12-18	Wastewater 07	yes	3		SA 0449	1	Escherichia coli	Enterobacterales	Enterobacteriaceae	Escherichia coli		yes		yes	yes
PA 0137	Ba170929	2017-12-18	2017	4055	3642	Urban	4055/1	2787	Urban			2017-12-18	Wastewater 07	yes	3		SA 0451	3	KESC	Enterobacterales	Enterobacteriaceae	Klebsiella pneumoniae		yes		yes	yes
PA 0138	Ba170930	2017-12-18	2017	4055	3642	Urban	4055/2	855	Urban			2017-12-18	Wastewater 07	yes	4		SA 0452	1	Escherichia coli	Enterobacterales	Enterobacteriaceae	Escherichia coli		yes		yes	yes
PA 0138	Ba170930	2017-12-18	2017	4055	3642	Urban	4055/2	855	Urban			2017-12-18	Wastewater 07	yes	4		SA 0454	3	Escherichia coli	Enterobacterales	Enterobacteriaceae	Escherichia coli		yes		yes	yes
PA 0138	Ba170930	2017-12-18	2017	4055	3642	Urban	4055/2	855	Urban			2017-12-18	Wastewater 07	yes	4		SA 0453	2	KESC	Enterobacterales	Enterobacteriaceae	Klebsiella oxytoca		yes		yes	yes
PA 0138	Ba170930	2017-12-18	2017	4055	3642	Urban	4055/2	855	Urban			2017-12-18	Wastewater 07	yes	4		SA 0455	4	NA	NA	NA	NA	no identification	no		NT-NI	yes
PA 0139	Ba170931	2017-12-18	2017	4056	19692	Mixed	4056/1	16619	Mixed	University Psychiatric Clinics (UPK), Rehabilitation Clinic Basel (REHAB), Felix Platter Spital		2017-12-18	Wastewater 07	yes	4		SA 0459	4	Escherichia coli	Enterobacterales	Enterobacteriaceae	Escherichia coli	same as colony 3	no		NT-D	yes
PA 0139	Ba170931	2017-12-18	2017	4056	19692	Mixed	4056/1	16619	Mixed	University Psychiatric Clinics (UPK), Rehabilitation Clinic Basel (REHAB), Felix Platter Spital		2017-12-18	Wastewater 07	yes	4		SA 0457	2	Escherichia coli	Enterobacterales	Enterobacteriaceae	Escherichia coli		yes		yes	yes
PA 0139	Ba170931	2017-12-18	2017	4056	19692	Mixed	4056/1	16619	Mixed	University Psychiatric Clinics (UPK), Rehabilitation Clinic Basel (REHAB), Felix Platter Spital		2017-12-18	Wastewater 07	yes	4		SA 0458	3	Escherichia coli	Enterobacterales	Enterobacteriaceae	Escherichia coli		yes		yes	yes
PA 0139	Ba170931	2017-12-18	2017	4056	19692	Mixed	4056/1	16619	Mixed	University Psychiatric Clinics (UPK), Rehabilitation Clinic Basel (REHAB), Felix Platter Spital		2017-12-18	Wastewater 07	yes	4		SA 0456	1	NA	NA	NA	NA	no identification	no		NT-NI	yes
PA 0140	Ba170932	2017-12-18	2017	4056	19692	Mixed	4056/2	3073	Mixed	University Children's Hospital Basel (UKBB)		2017-12-18	Wastewater 07	yes	2		SA 0461	2	Escherichia coli	Enterobacterales	Enterobacteriaceae	Escherichia coli		yes		yes	yes
PA 0140	Ba170932	2017-12-18	2017	4056	19692	Mixed	4056/2	3073	Mixed	University Children's Hospital Basel (UKBB)		2017-12-18	Wastewater 07	yes	2		SA 0460	1	KESC	Enterobacterales	Enterobacteriaceae	Klebsiella pneumoniae		yes		yes	yes
PA 0141	Ba170933	2017-12-18	2017	4057	18872	Urban	4057/1	41	Urban			2017-12-18	Wastewater 07	yes	1		SA 0462	1	Escherichia coli	Enterobacterales	Enterobacteriaceae	Escherichia coli		yes		yes	yes
PA 0142	Ba170934	2017-12-18	2017	4057	18872	Urban	4057/2	18831	Urban			2017-12-18	Wastewater 07	yes	1		SA 0463	1	Escherichia coli	Enterobacterales	Enterobacteriaceae	Escherichia coli		yes		yes	yes
PA 0143	Ba170935	2017-12-18	2017	4058	5966	Mixed	4058/1	273	Urban			2017-12-18	Wastewater 07	yes	5		SA 0464	1	Escherichia coli	Enterobacterales	Enterobacteriaceae	Escherichia coli		yes		yes	yes
PA 0143	Ba170935	2017-12-18	2017	4058	5966	Mixed	4058/1	273	Urban			2017-12-18	Wastewater 07	yes	5		SA 0468	5	Escherichia coli	Enterobacterales	Enterobacteriaceae	Escherichia coli		yes		yes	yes
PA 0143	Ba170935	2017-12-18	2017	4058	5966	Mixed	4058/1	273	Urban			2017-12-18	Wastewater 07	yes	5		SA 0467	4	KESC	Enterobacterales	Enterobacteriaceae	Klebsiella pneumoniae		yes		yes	yes
PA 0143	Ba170935	2017-12-18	2017	4058	5966	Mixed	4058/1	273	Urban			2017-12-18	Wastewater 07	yes	5		SA 0465	2	NA	NA	NA	NA	no identification	no		NT-NI	yes
PA 0143	Ba170935	2017-12-18	2017	4058	5966	Mixed	4058/1	273	Urban			2017-12-18	Wastewater 07	yes	5		SA 0466	3	NA	NA	NA	NA	no identification	no		NT-NI	yes
PA 0144	Ba170936	2017-12-18	2017	4058	5966	Mixed	4058/2	5693	Mixed	St. Claraspital		2017-12-18	Wastewater 07	yes	3		SA 0470	2	Escherichia coli	Enterobacterales	Enterobacteriaceae	Escherichia coli		yes		yes	yes
PA 0144	Ba170936	2017-12-18	2017	4058	5966	Mixed	4058/2	5693	Mixed	St. Claraspital		2017-12-18	Wastewater 07	yes	3		SA 0469	1	KESC	Enterobacterales	Enterobacteriaceae	Enterobacter cloacae		yes		no	yes
PA 0144	Ba170936	2017-12-18	2017	4058	5966	Mixed	4058/2	5693	Mixed	St. Claraspital		2017-12-18	Wastewater 07	yes	3		SA 0471	3	KESC	Enterobacterales	Enterobacteriaceae	Klebsiella pneumoniae		yes		yes	yes
PA 0145	Ba170937	2017-12-19	2017	4059	3497	Urban	4059/1	845	Urban			2017-12-19	Wastewater 07	yes	2		SA 0472	1	Escherichia coli	Enterobacterales	Enterobacteriaceae	Escherichia coli		yes		yes	yes
PA 0145	Ba170937	2017-12-19	2017	4059	3497	Urban	4059/1	845	Urban			2017-12-19	Wastewater 07	yes	2		SA 0473	2	Escherichia coli	Enterobacterales	Enterobacteriaceae	Escherichia coli		yes		yes	yes
PA 0146	Ba170938	2017-12-19	2017	4059	3497	Urban	4059/2	2652	Urban			2017-12-19	Wastewater 07	yes	4		SA 0475	2	Escherichia coli	Enterobacterales	Enterobacteriaceae	Escherichia coli		yes		yes	yes
PA 0146	Ba170938	2017-12-19	2017	4059	3497	Urban	4059/2	2652	Urban			2017-12-19	Wastewater 07	yes	4		SA 0477	4	Escherichia coli	Enterobacterales	Enterobacteriaceae	Escherichia coli		yes		yes	yes
PA 0146	Ba170938	2017-12-19	2017	4059	3497	Urban	4059/2	2652	Urban			2017-12-19	Wastewater 07	yes	4		SA 0476	3	KESC	Enterobacterales	Enterobacteriaceae	Enterobacter cloacae		yes		no	yes
PA 0146	Ba170938	2017-12-19	2017	4059	3497	Urban	4059/2	2652	Urban			2017-12-19	Wastewater 07	yes	4		SA 0474	1	KESC	Enterobacterales	Enterobacteriaceae	Klebsiella pneumoniae		yes		yes	yes
PA 0147	Ba170939	2017-12-18	2017	4051	1999	Mixed	4051/3	1545	Mixed	University Hospital Basel (USB)		2017-12-18	Wastewater 07	yes	3		SA 0479	2	Escherichia coli	Enterobacterales	Enterobacteriaceae	Escherichia coli	same as colony 3	no		NT-D	yes
PA 0147	Ba170939	2017-12-18	2017	4051	1999	Mixed	4051/3	1545	Mixed	University Hospital Basel (USB)		2017-12-18	Wastewater 07	yes	3		SA 0478	1	Escherichia coli	Enterobacterales	Enterobacteriaceae	Escherichia coli		yes		yes	yes
PA 0147	Ba170939	2017-12-18	2017	4051	1999	Mixed	4051/3	1545	Mixed	University Hospital Basel (USB)		2017-12-18	Wastewater 07	yes	3		SA 0480	3	Escherichia coli	Enterobacterales	Enterobacteriaceae	Escherichia coli		yes		yes	yes
PA 0148	Ba180042	2018-01-16	2018	4001	1781	Urban	4001/1	788	Urban			2018-01-16	Wastewater 08	yes	3		SA 0481	1	Escherichia coli	Enterobacterales	Enterobacteriaceae	Escherichia coli	same as colony 3	no		NT-D	yes
PA 0148	Ba180042	2018-01-16	2018	4001	1781	Urban	4001/1	788	Urban			2018-01-16	Wastewater 08	yes	3		SA 0483	3	Escherichia coli	Enterobacterales	Enterobacteriaceae	Escherichia coli		yes	2019-02-11	yes	yes
PA 0148	Ba180042	2018-01-16	2018	4001	1781	Urban	4001/1	788	Urban			2018-01-16	Wastewater 08	yes	3		SA 0482	2	NA	Enterobacterales	Enterobacteriaceae	Raoultella ornithinolytica	mabritec	yes	2019-02-11	yes	yes
PA 0149	Ba180043	2018-01-16	2018	4001	1781	Urban	4001/2	993	Urban			2018-01-16	Wastewater 08	yes	2		SA 0484	1	Escherichia coli	Enterobacterales	Enterobacteriaceae	Escherichia coli		yes	2019-02-11	yes	yes
PA 0149	Ba180043	2018-01-16	2018	4001	1781	Urban	4001/2	993	Urban			2018-01-16	Wastewater 08	yes	2		SA 0485	2	NA	NA	NA	NA	no identification	no		NT-NI	yes
PA 0150	Ba180044	2018-01-16	2018	4051	2008	Mixed	4051/1	455	Urban			2018-01-16	Wastewater 08	yes	4		SA 0487	2	Escherichia coli	Enterobacterales	Enterobacteriaceae	Escherichia coli		yes	2019-02-11	yes	yes
PA 0150	Ba180044	2018-01-16	2018	4051	2008	Mixed	4051/1	455	Urban			2018-01-16	Wastewater 08	yes	4		SA 0489	4	Escherichia coli	Enterobacterales	Enterobacteriaceae	Escherichia coli		yes	2019-02-11	yes	yes
PA 0150	Ba180044	2018-01-16	2018	4051	2008	Mixed	4051/1	455	Urban			2018-01-16	Wastewater 08	yes	4		SA 0486	1	KESC	Enterobacterales	Enterobacteriaceae	Enterobacter cloacae		yes	2019-02-11	no	yes
PA 0150	Ba180044	2018-01-16	2018	4051	2008	Mixed	4051/1	455	Urban			2018-01-16	Wastewater 08	yes	4		SA 0488	3	NA	NA	NA	NA	no identification	no		NT-NI	yes
PA 0151	Ba180045	2018-01-15	2018	4051	2008	Mixed	4051/2	62	Urban			2018-01-15	Wastewater 08	yes	1		SA 0490	1	Escherichia coli	Enterobacterales	Enterobacteriaceae	Escherichia coli		yes		yes	yes
PA 0152	Ba180046	2018-01-16	2018	4052	1619	Urban	4052/1	724	Urban			2018-01-16	Wastewater 08	yes	2		SA 0491	1	Escherichia coli	Enterobacterales	Enterobacteriaceae	Escherichia coli		yes	2019-02-11	yes	yes
PA 0152	Ba180046	2018-01-16	2018	4052	1619	Urban	4052/1	724	Urban			2018-01-16	Wastewater 08	yes	2		SA 0492	2	Escherichia coli	Enterobacterales	Enterobacteriaceae	Escherichia coli		yes	2019-02-11	yes	yes
PA 0153	Ba180047	2018-01-16	2018	4052	1619	Urban	4052/2	895	Urban			2018-01-16	Wastewater 08	yes	4		SA 0496	4	Escherichia coli	Enterobacterales	Enterobacteriaceae	Escherichia coli	same as colony 3	no		NT-D	yes
PA 0153	Ba180047	2018-01-16	2018	4052	1619	Urban	4052/2	895	Urban			2018-01-16	Wastewater 08	yes	4		SA 0494	2	Escherichia coli	Enterobacterales	Enterobacteriaceae	Escherichia coli		yes	2019-02-11	yes	yes
PA 0153	Ba180047	2018-01-16	2018	4052	1619	Urban	4052/2	895	Urban			2018-01-16	Wastewater 08	yes	4		SA 0495	3	Escherichia coli	Enterobacterales	Enterobacteriaceae	Escherichia coli		yes	2019-02-11	yes	yes
PA 0153	Ba180047	2018-01-16	2018	4052	1619	Urban	4052/2	895	Urban			2018-01-16	Wastewater 08	yes	4		SA 0493	1	KESC	Enterobacterales	Enterobacteriaceae	Klebsiella pneumoniae		yes	2019-02-11	yes	yes
PA 0154	Ba180048	2018-01-16	2018	4053	16271	Urban	4053/1	7218	Urban			2018-01-16	Wastewater 08	yes	2		SA 0497	1	Escherichia coli	Enterobacterales	Enterobacteriaceae	Escherichia coli		yes	2019-02-11	yes	yes
PA 0154	Ba180048	2018-01-16	2018	4053	16271	Urban	4053/1	7218	Urban			2018-01-16	Wastewater 08	yes	2		SA 0498	2	Escherichia coli	Enterobacterales	Enterobacteriaceae	Escherichia coli		yes	2019-02-11	yes	yes
PA 0155	Ba180049	2018-01-16	2018	4053	16271	Urban	4053/2	9053	Urban			2018-01-16	Wastewater 08	yes	4		SA 0499	1	Escherichia coli	Enterobacterales	Enterobacteriaceae	Escherichia coli		yes	2019-02-11	yes	yes
PA 0155	Ba180049	2018-01-16	2018	4053	16271	Urban	4053/2	9053	Urban			2018-01-16	Wastewater 08	yes	4		SA 0500	2	Escherichia coli	Enterobacterales	Enterobacteriaceae	Escherichia coli		yes	2019-02-11	yes	yes
PA 0155	Ba180049	2018-01-16	2018	4053	16271	Urban	4053/2	9053	Urban			2018-01-16	Wastewater 08	yes	4		SA 0501	3	Escherichia coli	Enterobacterales	Enterobacteriaceae	Escherichia coli		yes	2019-02-11	yes	yes
PA 0155	Ba180049	2018-01-16	2018	4053	16271	Urban	4053/2	9053	Urban			2018-01-16	Wastewater 08	yes	4		SA 0502	4	Escherichia coli	Enterobacterales	Enterobacteriaceae	Escherichia coli		yes	2019-02-11	yes	yes
PA 0156	Ba180050	2018-01-15	2018	4054	4231	Urban	4054/1	3708	Urban			2018-01-15	Wastewater 08	yes	3		SA 0503	1	Escherichia coli	Enterobacterales	Enterobacteriaceae	Escherichia coli		yes		yes	yes
PA 0156	Ba180050	2018-01-15	2018	4054	4231	Urban	4054/1	3708	Urban			2018-01-15	Wastewater 08	yes	3		SA 0504	2	Escherichia coli	Enterobacterales	Enterobacteriaceae	Escherichia coli		yes		yes	yes
PA 0156	Ba180050	2018-01-15	2018	4054	4231	Urban	4054/1	3708	Urban			2018-01-15	Wastewater 08	yes	3		SA 0505	3	KESC	Enterobacterales	Enterobacteriaceae	Klebsiella pneumoniae		yes	2019-02-11	yes	yes
PA 0157	Ba180051	2018-01-16	2018	4054	4231	Urban	4054/2	523	Urban			2018-01-16	Wastewater 08	yes	2		SA 0507	2	Escherichia coli	Enterobacterales	Enterobacteriaceae	Escherichia coli	same as colony 1	no		NT-D	yes
PA 0157	Ba180051	2018-01-16	2018	4054	4231	Urban	4054/2	523	Urban			2018-01-16	Wastewater 08	yes	2		SA 0506	1	Escherichia coli	Enterobacterales	Enterobacteriaceae	Escherichia coli		yes	2019-02-11	yes	yes
PA 0158	Ba180052	2018-01-15	2018	4055	3655	Urban	4055/1	2779	Urban			2018-01-15	Wastewater 08	yes	2		SA 0508	1	Escherichia coli	Enterobacterales	Enterobacteriaceae	Escherichia coli		yes	2019-02-11	yes	yes
PA 0158	Ba180052	2018-01-15	2018	4055	3655	Urban	4055/1	2779	Urban			2018-01-15	Wastewater 08	yes	2		SA 0509	2	NA	NA	NA	NA	no identification	no		NT-NI	yes
PA 0159	Ba180053	2018-01-15	2018	4055	3655	Urban	4055/2	876	Urban			2018-01-15	Wastewater 08	yes	3		SA 0512	3	Escherichia coli	Enterobacterales	Enterobacteriaceae	Escherichia coli		yes		yes	yes
PA 0159	Ba180053	2018-01-15	2018	4055	3655	Urban	4055/2	876	Urban			2018-01-15	Wastewater 08	yes	3		SA 0510	1	KESC	Enterobacterales	Enterobacteriaceae	Klebsiella oxytoca		yes		yes	yes
PA 0159	Ba180053	2018-01-15	2018	4055	3655	Urban	4055/2	876	Urban			2018-01-15	Wastewater 08	yes	3		SA 0511	2	NA	Pseudomonadales	Pseudomonadaceae	Pseudomonas putida	Pseudomonas putida	no		NT-NE	yes
PA 0160	Ba180054	2018-01-15	2018	4056	21522	Mixed	4056/1	18214	Mixed	University Psychiatric Clinics (UPK), Rehabilitation Clinic Basel (REHAB), Felix Platter Spital		2018-01-15	Wastewater 08	yes	3		SA 0513	1	Escherichia coli	Enterobacterales	Enterobacteriaceae	Escherichia coli		yes		yes	yes
PA 0160	Ba180054	2018-01-15	2018	4056	21522	Mixed	4056/1	18214	Mixed	University Psychiatric Clinics (UPK), Rehabilitation Clinic Basel (REHAB), Felix Platter Spital		2018-01-15	Wastewater 08	yes	3		SA 0514	2	Escherichia coli	Enterobacterales	Enterobacteriaceae	Escherichia coli		yes		yes	yes
PA 0160	Ba180054	2018-01-15	2018	4056	21522	Mixed	4056/1	18214	Mixed	University Psychiatric Clinics (UPK), Rehabilitation Clinic Basel (REHAB), Felix Platter Spital		2018-01-15	Wastewater 08	yes	3		SA 0515	3	KESC	Enterobacterales	Enterobacteriaceae	Enterobacter asburiae	mabritec	yes		no	yes
PA 0161	Ba180055	2018-01-15	2018	4056	21522	Mixed	4056/2	3308	Mixed	University Children's Hospital Basel (UKBB)		2018-01-15	Wastewater 08	yes	4		SA 0516	1	Escherichia coli	Enterobacterales	Enterobacteriaceae	Escherichia coli		yes		yes	yes
PA 0161	Ba180055	2018-01-15	2018	4056	21522	Mixed	4056/2	3308	Mixed	University Children's Hospital Basel (UKBB)		2018-01-15	Wastewater 08	yes	4		SA 0519	4	KESC	Enterobacterales	Enterobacteriaceae	Klebsiella oxytoca		yes		yes	yes
PA 0161	Ba180055	2018-01-15	2018	4056	21522	Mixed	4056/2	3308	Mixed	University Children's Hospital Basel (UKBB)		2018-01-15	Wastewater 08	yes	4		SA 0518	3	KESC	Enterobacterales	Enterobacteriaceae	Klebsiella pneumoniae		yes		yes	yes
PA 0161	Ba180055	2018-01-15	2018	4056	21522	Mixed	4056/2	3308	Mixed	University Children's Hospital Basel (UKBB)		2018-01-15	Wastewater 08	yes	4		SA 0517	2	NA	Pseudomonadales	Pseudomonadaceae	Pseudomonas putida	Pseudomonas putida	no		NT-NE	yes
PA 0162	Ba180056	2018-01-15	2018	4057	18712	Urban	4057/1	42	Urban			2018-01-15	Abwasser 08	no	0		NA	NA	NA	NA	NA	NA	NA	NA	NA	NA	no
PA 0163	Ba180057	2018-01-15	2018	4057	18712	Urban	4057/2	18670	Urban			2018-01-15	Wastewater 08	yes	4		SA 0521	2	Escherichia coli	Enterobacterales	Enterobacteriaceae	Escherichia coli	same as colony 4	no		NT-D	yes
PA 0163	Ba180057	2018-01-15	2018	4057	18712	Urban	4057/2	18670	Urban			2018-01-15	Wastewater 08	yes	4		SA 0520	1	Escherichia coli	Enterobacterales	Enterobacteriaceae	Escherichia coli		yes	2019-02-11	no	yes
PA 0163	Ba180057	2018-01-15	2018	4057	18712	Urban	4057/2	18670	Urban			2018-01-15	Wastewater 08	yes	4		SA 0523	4	Escherichia coli	Enterobacterales	Enterobacteriaceae	Escherichia coli		yes	2019-02-11	yes	yes
PA 0163	Ba180057	2018-01-15	2018	4057	18712	Urban	4057/2	18670	Urban			2018-01-15	Wastewater 08	yes	4		SA 0522	3	KESC	Enterobacterales	Enterobacteriaceae	Enterobacter cloacae		yes	2019-02-11	no	yes
PA 0164	Ba180058	2018-01-15	2018	4058	6184	Mixed	4058/1	273	Urban			2018-01-15	Wastewater 08	yes	3		SA 0524	1	Escherichia coli	Enterobacterales	Enterobacteriaceae	Escherichia coli		yes		yes	yes
PA 0164	Ba180058	2018-01-15	2018	4058	6184	Mixed	4058/1	273	Urban			2018-01-15	Wastewater 08	yes	3		SA 0525	2	NA	Pseudomonadales	Pseudomonadaceae	Pseudomonas spp.	Pseudomonas	no		NT-NE	yes
PA 0164	Ba180058	2018-01-15	2018	4058	6184	Mixed	4058/1	273	Urban			2018-01-15	Wastewater 08	yes	3		SA 0526	3	NA	Pseudomonadales	Pseudomonadaceae	Pseudomonas spp.	Pseudomonas	no		NT-NE	yes
PA 0165	Ba180059	2018-01-15	2018	4058	6184	Mixed	4058/2	5911	Mixed	St. Claraspital		2018-01-15	Wastewater 08	yes	3		SA 0528	2	Escherichia coli	Enterobacterales	Enterobacteriaceae	Escherichia coli		yes		yes	yes
PA 0165	Ba180059	2018-01-15	2018	4058	6184	Mixed	4058/2	5911	Mixed	St. Claraspital		2018-01-15	Wastewater 08	yes	3		SA 0529	3	Escherichia coli	Enterobacterales	Enterobacteriaceae	Escherichia coli		yes		yes	yes
PA 0165	Ba180059	2018-01-15	2018	4058	6184	Mixed	4058/2	5911	Mixed	St. Claraspital		2018-01-15	Wastewater 08	yes	3		SA 0527	1	KESC	Enterobacterales	Enterobacteriaceae	Klebsiella pneumoniae		yes		yes	yes
PA 0166	Ba180060	2018-01-16	2018	4059	3599	Urban	4059/1	876	Urban			2018-01-16	Wastewater 08	yes	3		SA 0531	2	Escherichia coli	Enterobacterales	Enterobacteriaceae	Escherichia coli		yes	2019-02-11	yes	yes
PA 0166	Ba180060	2018-01-16	2018	4059	3599	Urban	4059/1	876	Urban			2018-01-16	Wastewater 08	yes	3		SA 0532	3	Escherichia coli	Enterobacterales	Enterobacteriaceae	Escherichia coli		yes	2019-02-11	yes	yes
PA 0166	Ba180060	2018-01-16	2018	4059	3599	Urban	4059/1	876	Urban			2018-01-16	Wastewater 08	yes	3		SA 0530	1	KESC	Enterobacterales	Enterobacteriaceae	Klebsiella pneumoniae		yes	2019-02-11	yes	yes
PA 0167	Ba180061	2018-01-16	2018	4059	3599	Urban	4059/2	2723	Urban			2018-01-16	Wastewater 08	yes	2		SA 0534	2	Escherichia coli	Enterobacterales	Enterobacteriaceae	Escherichia coli		yes	2019-02-11	yes	yes
PA 0167	Ba180061	2018-01-16	2018	4059	3599	Urban	4059/2	2723	Urban			2018-01-16	Wastewater 08	yes	2		SA 0533	1	KESC	Enterobacterales	Enterobacteriaceae	Klebsiella pneumoniae		yes	2019-02-11	yes	yes
PA 0168	Ba180062	2018-01-15	2018	4051	2008	Mixed	4051/3	1491	Mixed	University Hospital Basel (USB)		2018-01-15	Wastewater 08	yes	3		SA 0535	1	Escherichia coli	Enterobacterales	Enterobacteriaceae	Escherichia coli	same as colony 2	no		NT-D	yes
PA 0168	Ba180062	2018-01-15	2018	4051	2008	Mixed	4051/3	1491	Mixed	University Hospital Basel (USB)		2018-01-15	Wastewater 08	yes	3		SA 0536	2	Escherichia coli	Enterobacterales	Enterobacteriaceae	Escherichia coli		yes		yes	yes
PA 0168	Ba180062	2018-01-15	2018	4051	2008	Mixed	4051/3	1491	Mixed	University Hospital Basel (USB)		2018-01-15	Wastewater 08	yes	3		SA 0537	3	KESC	Enterobacterales	Enterobacteriaceae	Enterobacter asburiae	mabritec	yes	2019-02-11	no	yes
PA 0169	Ba180103	2018-02-13	2018	4001	1781	Urban	4001/1	788	Urban			2018-02-13	Wastewater 09	yes	4		SA 0538	1	Escherichia coli	Enterobacterales	Enterobacteriaceae	Escherichia coli		yes	2019-02-11	yes	yes
PA 0169	Ba180103	2018-02-13	2018	4001	1781	Urban	4001/1	788	Urban			2018-02-13	Wastewater 09	yes	4		SA 0539	2	Escherichia coli	Enterobacterales	Enterobacteriaceae	Escherichia coli		yes	2019-02-11	yes	yes
PA 0169	Ba180103	2018-02-13	2018	4001	1781	Urban	4001/1	788	Urban			2018-02-13	Wastewater 09	yes	4		SA 0540	3	Escherichia coli	Enterobacterales	Enterobacteriaceae	Escherichia coli		yes	2019-02-11	yes	yes
PA 0169	Ba180103	2018-02-13	2018	4001	1781	Urban	4001/1	788	Urban			2018-02-13	Wastewater 09	yes	4		SA 0541	4	NA	NA	NA	NA	no identification	no		NT-NI	yes
PA 0170	Ba180104	2018-02-13	2018	4001	1781	Urban	4001/2	993	Urban			2018-02-13	Wastewater 09	yes	4		SA 0542	1	Escherichia coli	Enterobacterales	Enterobacteriaceae	Escherichia coli		yes	2019-02-11	yes	yes
PA 0170	Ba180104	2018-02-13	2018	4001	1781	Urban	4001/2	993	Urban			2018-02-13	Wastewater 09	yes	4		SA 0543	2	Escherichia coli	Enterobacterales	Enterobacteriaceae	Escherichia coli		yes	2019-02-11	yes	yes
PA 0170	Ba180104	2018-02-13	2018	4001	1781	Urban	4001/2	993	Urban			2018-02-13	Wastewater 09	yes	4		SA 0544	3	Escherichia coli	Enterobacterales	Enterobacteriaceae	Escherichia coli		yes	2019-02-11	yes	yes
PA 0170	Ba180104	2018-02-13	2018	4001	1781	Urban	4001/2	993	Urban			2018-02-13	Wastewater 09	yes	4		SA 0545	4	NA	NA	NA	NA	no identification	no		NT-NI	yes
PA 0171	Ba180105	2018-02-12	2018	4051	2008	Mixed	4051/2	62	Urban			2018-02-12	Wastewater 09	yes	4		SA 0546	1	Escherichia coli	Enterobacterales	Enterobacteriaceae	Escherichia coli	same as colony 2	no		NT-D	yes
PA 0171	Ba180105	2018-02-12	2018	4051	2008	Mixed	4051/2	62	Urban			2018-02-12	Wastewater 09	yes	4		SA 0547	2	Escherichia coli	Enterobacterales	Enterobacteriaceae	Escherichia coli		yes	2019-02-11	yes	yes
PA 0171	Ba180105	2018-02-12	2018	4051	2008	Mixed	4051/2	62	Urban			2018-02-12	Wastewater 09	yes	4		SA 0548	3	Escherichia coli	Enterobacterales	Enterobacteriaceae	Escherichia coli		yes	2019-02-11	yes	yes
PA 0171	Ba180105	2018-02-12	2018	4051	2008	Mixed	4051/2	62	Urban			2018-02-12	Wastewater 09	yes	4		SA 0549	4	Escherichia coli	Enterobacterales	Enterobacteriaceae	Escherichia coli		yes	2019-02-11	yes	yes
PA 0172	Ba180106	2018-02-13	2018	4051	2008	Mixed	4051/1	455	Urban			2018-02-13	Wastewater 09	yes	5		SA 0551	2	Escherichia coli	Enterobacterales	Enterobacteriaceae	Escherichia coli		yes	2019-02-11	yes	yes
PA 0172	Ba180106	2018-02-13	2018	4051	2008	Mixed	4051/1	455	Urban			2018-02-13	Wastewater 09	yes	5		SA 0554	5	Escherichia coli	Enterobacterales	Enterobacteriaceae	Escherichia coli		yes	2019-02-11	yes	yes
PA 0172	Ba180106	2018-02-13	2018	4051	2008	Mixed	4051/1	455	Urban			2018-02-13	Wastewater 09	yes	5		SA 0552	3	KESC	Enterobacterales	Enterobacteriaceae	Klebsiella pneumoniae		yes	2019-02-11	yes	yes
PA 0172	Ba180106	2018-02-13	2018	4051	2008	Mixed	4051/1	455	Urban			2018-02-13	Wastewater 09	yes	5		SA 0550	1	NA	Enterobacterales	Morganellaceae	Morganella morganii		yes	2019-02-11	no	yes
PA 0172	Ba180106	2018-02-13	2018	4051	2008	Mixed	4051/1	455	Urban			2018-02-13	Wastewater 09	yes	5		SA 0553	4	NA	NA	NA	NA	no identification	no		NT-NI	yes
PA 0173	Ba180107	2018-02-13	2018	4052	1619	Urban	4052/1	724	Urban			2018-02-13	Wastewater 09	yes	3		SA 0555	1	Escherichia coli	Enterobacterales	Enterobacteriaceae	Escherichia coli		yes	2019-02-11	yes	yes
PA 0173	Ba180107	2018-02-13	2018	4052	1619	Urban	4052/1	724	Urban			2018-02-13	Wastewater 09	yes	3		SA 0556	2	Escherichia coli	Enterobacterales	Enterobacteriaceae	Escherichia coli		yes	2019-02-11	yes	yes
PA 0173	Ba180107	2018-02-13	2018	4052	1619	Urban	4052/1	724	Urban			2018-02-13	Wastewater 09	yes	3		SA 0557	3	KESC	Enterobacterales	Enterobacteriaceae	Citrobacter freundii		yes	2019-02-11	yes	yes
PA 0174	Ba180108	2018-02-13	2018	4052	1619	Urban	4052/2	895	Urban			2018-02-13	Wastewater 09	yes	6		SA 0562	5	Escherichia coli	Enterobacterales	Enterobacteriaceae	Escherichia coli	same as colony 2	no		NT-D	yes
PA 0174	Ba180108	2018-02-13	2018	4052	1619	Urban	4052/2	895	Urban			2018-02-13	Wastewater 09	yes	6		SA 0559	2	Escherichia coli	Enterobacterales	Enterobacteriaceae	Escherichia coli		yes	2019-02-11	yes	yes
PA 0174	Ba180108	2018-02-13	2018	4052	1619	Urban	4052/2	895	Urban			2018-02-13	Wastewater 09	yes	6		SA 0560	3	Escherichia coli	Enterobacterales	Enterobacteriaceae	Escherichia coli		yes	2019-02-11	yes	yes
PA 0174	Ba180108	2018-02-13	2018	4052	1619	Urban	4052/2	895	Urban			2018-02-13	Wastewater 09	yes	6		SA 0563	6	Escherichia coli	Enterobacterales	Enterobacteriaceae	Escherichia coli		yes	2019-02-11	yes	yes
PA 0174	Ba180108	2018-02-13	2018	4052	1619	Urban	4052/2	895	Urban			2018-02-13	Wastewater 09	yes	6		SA 0561	4	KESC	Enterobacterales	Enterobacteriaceae	Klebsiella pneumoniae		yes	2019-02-11	yes	yes
PA 0174	Ba180108	2018-02-13	2018	4052	1619	Urban	4052/2	895	Urban			2018-02-13	Wastewater 09	yes	6		SA 0558	1	NA	Enterobacterales	Morganellaceae	Morganella morganii		yes	2019-02-11	no	yes
PA 0175	Ba180109	2018-02-13	2018	4053	16271	Urban	4053/1	7218	Urban			2018-02-13	Wastewater 09	yes	4		SA 0565	2	Escherichia coli	Enterobacterales	Enterobacteriaceae	Escherichia coli	same as colony 3	no		NT-D	yes
PA 0175	Ba180109	2018-02-13	2018	4053	16271	Urban	4053/1	7218	Urban			2018-02-13	Wastewater 09	yes	4		SA 0566	3	Escherichia coli	Enterobacterales	Enterobacteriaceae	Escherichia coli		yes	2019-02-14	yes	yes
PA 0175	Ba180109	2018-02-13	2018	4053	16271	Urban	4053/1	7218	Urban			2018-02-13	Wastewater 09	yes	4		SA 0567	4	Escherichia coli	Enterobacterales	Enterobacteriaceae	Escherichia coli		yes	2019-02-14	yes	yes
PA 0175	Ba180109	2018-02-13	2018	4053	16271	Urban	4053/1	7218	Urban			2018-02-13	Wastewater 09	yes	4		SA 0564	1	NA	NA	NA	NA	no identification	no		NT-NI	yes
PA 0176	Ba180110	2018-02-13	2018	4053	16271	Urban	4053/2	9053	Urban			2018-02-13	Wastewater 09	yes	4		SA 0568	1	Escherichia coli	Enterobacterales	Enterobacteriaceae	Escherichia coli		yes	2019-02-14	yes	yes
PA 0176	Ba180110	2018-02-13	2018	4053	16271	Urban	4053/2	9053	Urban			2018-02-13	Wastewater 09	yes	4		SA 0569	2	KESC	Enterobacterales	Enterobacteriaceae	Enterobacter cloacae		yes	2019-02-14	no	yes
PA 0176	Ba180110	2018-02-13	2018	4053	16271	Urban	4053/2	9053	Urban			2018-02-13	Wastewater 09	yes	4		SA 0571	4	KESC	Enterobacterales	Enterobacteriaceae	Klebsiella pneumoniae		yes	2019-02-14	yes	yes
PA 0176	Ba180110	2018-02-13	2018	4053	16271	Urban	4053/2	9053	Urban			2018-02-13	Wastewater 09	yes	4		SA 0570	3	NA	NA	NA	NA	no identification	no		NT-NI	yes
PA 0177	Ba180111	2018-02-12	2018	4054	4231	Urban	4054/1	3708	Urban			2018-02-12	Wastewater 09	yes	6		SA 0576	5	Escherichia coli	Enterobacterales	Enterobacteriaceae	Escherichia coli	same as colony 6	no		NT-D	yes
PA 0177	Ba180111	2018-02-12	2018	4054	4231	Urban	4054/1	3708	Urban			2018-02-12	Wastewater 09	yes	6		SA 0574	3	Escherichia coli	Enterobacterales	Enterobacteriaceae	Escherichia coli		yes	2019-02-14	yes	yes
PA 0177	Ba180111	2018-02-12	2018	4054	4231	Urban	4054/1	3708	Urban			2018-02-12	Wastewater 09	yes	6		SA 0575	4	Escherichia coli	Enterobacterales	Enterobacteriaceae	Escherichia coli		yes	2019-02-14	yes	yes
PA 0177	Ba180111	2018-02-12	2018	4054	4231	Urban	4054/1	3708	Urban			2018-02-12	Wastewater 09	yes	6		SA 0577	6	Escherichia coli	Enterobacterales	Enterobacteriaceae	Escherichia coli		yes	2019-02-14	yes	yes
PA 0177	Ba180111	2018-02-12	2018	4054	4231	Urban	4054/1	3708	Urban			2018-02-12	Wastewater 09	yes	6		SA 0572	1	KESC	Enterobacterales	Enterobacteriaceae	Enterobacter cloacae		yes	2019-02-14	no	yes
PA 0177	Ba180111	2018-02-12	2018	4054	4231	Urban	4054/1	3708	Urban			2018-02-12	Wastewater 09	yes	6		SA 0573	2	KESC	Enterobacterales	Enterobacteriaceae	Klebsiella pneumoniae		yes	2019-02-14	yes	yes
PA 0178	Ba180112	2018-02-13	2018	4054	4231	Urban	4054/2	523	Urban			2018-02-13	Wastewater 09	yes	2		SA 0579	2	Escherichia coli	Enterobacterales	Enterobacteriaceae	Escherichia coli		yes	2019-02-14	yes	yes
PA 0178	Ba180112	2018-02-13	2018	4054	4231	Urban	4054/2	523	Urban			2018-02-13	Wastewater 09	yes	2		SA 0578	1	NA	NA	NA	NA	no identification	no		NT-NI	yes
PA 0179	Ba180113	2018-02-12	2018	4055	3655	Urban	4055/1	2779	Urban			2018-02-12	Wastewater 09	yes	5		SA 0581	2	Escherichia coli	Enterobacterales	Enterobacteriaceae	Escherichia coli	same as colony 5	no		NT-D	yes
PA 0179	Ba180113	2018-02-12	2018	4055	3655	Urban	4055/1	2779	Urban			2018-02-12	Wastewater 09	yes	5		SA 0580	1	Escherichia coli	Enterobacterales	Enterobacteriaceae	Escherichia coli		yes	2019-02-14	yes	yes
PA 0179	Ba180113	2018-02-12	2018	4055	3655	Urban	4055/1	2779	Urban			2018-02-12	Wastewater 09	yes	5		SA 0584	5	Escherichia coli	Enterobacterales	Enterobacteriaceae	Escherichia coli		yes	2019-02-14	yes	yes
PA 0179	Ba180113	2018-02-12	2018	4055	3655	Urban	4055/1	2779	Urban			2018-02-12	Wastewater 09	yes	5		SA 0582	3	KESC	Enterobacterales	Enterobacteriaceae	Klebsiella pneumoniae		yes	2019-02-14	yes	yes
PA 0179	Ba180113	2018-02-12	2018	4055	3655	Urban	4055/1	2779	Urban			2018-02-12	Wastewater 09	yes	5		SA 0583	4	KESC	Enterobacterales	Enterobacteriaceae	Klebsiella pneumoniae		yes	2019-02-14	yes	yes
PA 0180	Ba180114	2018-02-12	2018	4055	3655	Urban	4055/2	876	Urban			2018-02-12	Abwasser 09	no	0		NA	NA	NA	NA	NA	NA	NA	NA	NA	NA	no
PA 0181	Ba180115	2018-02-12	2018	4056	21522	Mixed	4056/1	18214	Mixed	University Psychiatric Clinics (UPK), Rehabilitation Clinic Basel (REHAB), Felix Platter Spital		2018-02-12	Wastewater 09	yes	5		SA 0585	1	Escherichia coli	Enterobacterales	Enterobacteriaceae	Escherichia coli		yes	2019-02-14	yes	yes
PA 0181	Ba180115	2018-02-12	2018	4056	21522	Mixed	4056/1	18214	Mixed	University Psychiatric Clinics (UPK), Rehabilitation Clinic Basel (REHAB), Felix Platter Spital		2018-02-12	Wastewater 09	yes	5		SA 0587	3	Escherichia coli	Enterobacterales	Enterobacteriaceae	Escherichia coli		yes	2019-02-14	yes	yes
PA 0181	Ba180115	2018-02-12	2018	4056	21522	Mixed	4056/1	18214	Mixed	University Psychiatric Clinics (UPK), Rehabilitation Clinic Basel (REHAB), Felix Platter Spital		2018-02-12	Wastewater 09	yes	5		SA 0588	4	Escherichia coli	Enterobacterales	Enterobacteriaceae	Escherichia coli		yes	2019-02-14	yes	yes
PA 0181	Ba180115	2018-02-12	2018	4056	21522	Mixed	4056/1	18214	Mixed	University Psychiatric Clinics (UPK), Rehabilitation Clinic Basel (REHAB), Felix Platter Spital		2018-02-12	Wastewater 09	yes	5		SA 0589	5	Escherichia coli	Enterobacterales	Enterobacteriaceae	Escherichia coli		yes	2019-02-14	yes	yes
PA 0181	Ba180115	2018-02-12	2018	4056	21522	Mixed	4056/1	18214	Mixed	University Psychiatric Clinics (UPK), Rehabilitation Clinic Basel (REHAB), Felix Platter Spital		2018-02-12	Wastewater 09	yes	5		SA 0586	2	KESC	Enterobacterales	Enterobacteriaceae	Klebsiella pneumoniae		yes	2019-02-14	yes	yes
PA 0182	Ba180116	2018-02-12	2018	4056	21522	Mixed	4056/2	3308	Mixed	University Children's Hospital Basel (UKBB)		2018-02-12	Wastewater 09	yes	4		SA 0591	2	Escherichia coli	Enterobacterales	Enterobacteriaceae	Escherichia coli		yes	2019-02-14	yes	yes
PA 0182	Ba180116	2018-02-12	2018	4056	21522	Mixed	4056/2	3308	Mixed	University Children's Hospital Basel (UKBB)		2018-02-12	Wastewater 09	yes	4		SA 0590	1	KESC	Enterobacterales	Enterobacteriaceae	Klebsiella pneumoniae		yes	2019-02-14	yes	yes
PA 0182	Ba180116	2018-02-12	2018	4056	21522	Mixed	4056/2	3308	Mixed	University Children's Hospital Basel (UKBB)		2018-02-12	Wastewater 09	yes	4		SA 0593	4	KESC	Enterobacterales	Enterobacteriaceae	Klebsiella pneumoniae		yes	2019-02-14	yes	yes
PA 0182	Ba180116	2018-02-12	2018	4056	21522	Mixed	4056/2	3308	Mixed	University Children's Hospital Basel (UKBB)		2018-02-12	Wastewater 09	yes	4		SA 0592	3	NA	NA	NA	NA	no identification	no		NT-NI	yes
PA 0183	Ba180117	2018-02-12	2018	4057	18712	Urban	4057/1	42	Urban			2018-02-12	Wastewater 09	yes	2		SA 0594	1	Escherichia coli	Enterobacterales	Enterobacteriaceae	Escherichia coli		yes	2019-02-14	yes	yes
PA 0183	Ba180117	2018-02-12	2018	4057	18712	Urban	4057/1	42	Urban			2018-02-12	Wastewater 09	yes	2		SA 0595	2	NA	Enterobacterales	Morganellaceae	Morganella morganii		yes	2019-02-14	no	yes
PA 0184	Ba180118	2018-02-12	2018	4057	18712	Urban	4057/2	18670	Urban			2018-02-12	Wastewater 09	yes	4		SA 0597	2	Escherichia coli	Enterobacterales	Enterobacteriaceae	Escherichia coli		yes	2019-02-14	yes	yes
PA 0184	Ba180118	2018-02-12	2018	4057	18712	Urban	4057/2	18670	Urban			2018-02-12	Wastewater 09	yes	4		SA 0598	3	Escherichia coli	Enterobacterales	Enterobacteriaceae	Escherichia coli		yes	2019-02-14	yes	yes
PA 0184	Ba180118	2018-02-12	2018	4057	18712	Urban	4057/2	18670	Urban			2018-02-12	Wastewater 09	yes	4		SA 0599	4	Escherichia coli	Enterobacterales	Enterobacteriaceae	Escherichia coli		yes	2019-02-14	yes	yes
PA 0184	Ba180118	2018-02-12	2018	4057	18712	Urban	4057/2	18670	Urban			2018-02-12	Wastewater 09	yes	4		SA 0596	1	KESC	Enterobacterales	Enterobacteriaceae	Klebsiella pneumoniae		yes	2019-02-14	yes	yes
PA 0185	Ba180119	2018-02-12	2018	4058	6184	Mixed	4058/1	273	Urban			2018-02-12	Wastewater 09	yes	3		SA 0600	1	Escherichia coli	Enterobacterales	Enterobacteriaceae	Escherichia coli		yes	2019-02-14	yes	yes
PA 0185	Ba180119	2018-02-12	2018	4058	6184	Mixed	4058/1	273	Urban			2018-02-12	Wastewater 09	yes	3		SA 0601	2	Escherichia coli	Enterobacterales	Enterobacteriaceae	Escherichia coli		yes	2019-02-14	yes	yes
PA 0185	Ba180119	2018-02-12	2018	4058	6184	Mixed	4058/1	273	Urban			2018-02-12	Wastewater 09	yes	3		SA 0602	3	Escherichia coli	Enterobacterales	Enterobacteriaceae	Escherichia coli		yes	2019-02-14	yes	yes
PA 0186	Ba180120	2018-02-12	2018	4058	6184	Mixed	4058/2	5911	Mixed	St. Claraspital		2018-02-12	Wastewater 09	yes	4		SA 0604	2	Escherichia coli	Enterobacterales	Enterobacteriaceae	Escherichia coli		yes	2019-02-14	yes	yes
PA 0186	Ba180120	2018-02-12	2018	4058	6184	Mixed	4058/2	5911	Mixed	St. Claraspital		2018-02-12	Wastewater 09	yes	4		SA 0605	3	Escherichia coli	Enterobacterales	Enterobacteriaceae	Escherichia coli		yes	2019-02-14	yes	yes
PA 0186	Ba180120	2018-02-12	2018	4058	6184	Mixed	4058/2	5911	Mixed	St. Claraspital		2018-02-12	Wastewater 09	yes	4		SA 0606	4	Escherichia coli	Enterobacterales	Enterobacteriaceae	Escherichia coli		yes	2019-02-14	yes	yes
PA 0186	Ba180120	2018-02-12	2018	4058	6184	Mixed	4058/2	5911	Mixed	St. Claraspital		2018-02-12	Wastewater 09	yes	4		SA 0603	1	KESC	Enterobacterales	Enterobacteriaceae	Klebsiella pneumoniae		yes	2019-02-14	yes	yes
PA 0187	Ba180121	2018-02-13	2018	4059	3599	Urban	4059/1	876	Urban			2018-02-13	Abwasser 09	no	0		NA	NA	NA	NA	NA	NA	NA	NA	NA	NA	no
PA 0188	Ba180122	2018-02-13	2018	4059	3599	Urban	4059/2	2723	Urban			2018-02-13	Wastewater 09	yes	4		SA 0608	2	Escherichia coli	Enterobacterales	Enterobacteriaceae	Escherichia coli	same as colony 1	no		NT-D	yes
PA 0188	Ba180122	2018-02-13	2018	4059	3599	Urban	4059/2	2723	Urban			2018-02-13	Wastewater 09	yes	4		SA 0609	3	Escherichia coli	Enterobacterales	Enterobacteriaceae	Escherichia coli	same as colony 4	no		NT-D	yes
PA 0188	Ba180122	2018-02-13	2018	4059	3599	Urban	4059/2	2723	Urban			2018-02-13	Wastewater 09	yes	4		SA 0607	1	Escherichia coli	Enterobacterales	Enterobacteriaceae	Escherichia coli		yes	2019-02-14	yes	yes
PA 0188	Ba180122	2018-02-13	2018	4059	3599	Urban	4059/2	2723	Urban			2018-02-13	Wastewater 09	yes	4		SA 0610	4	Escherichia coli	Enterobacterales	Enterobacteriaceae	Escherichia coli		yes	2019-02-14	yes	yes
PA 0189	Ba180123	2018-02-12	2018	4051	2008	Mixed	4051/3	1491	Mixed	University Hospital Basel (USB)		2018-02-12	Wastewater 09	yes	2		SA 0611	1	Escherichia coli	Enterobacterales	Enterobacteriaceae	Escherichia coli		yes	2019-02-14	yes	yes
PA 0189	Ba180123	2018-02-12	2018	4051	2008	Mixed	4051/3	1491	Mixed	University Hospital Basel (USB)		2018-02-12	Wastewater 09	yes	2		SA 0612	2	Escherichia coli	Enterobacterales	Enterobacteriaceae	Escherichia coli		yes	2019-02-14	yes	yes
PA 0190	Ba180164	2018-03-20	2018	4001	1781	Urban	4001/1	788	Urban			2018-03-20	Wastewater 10	yes	6		SA 0617	5	Escherichia coli	Enterobacterales	Enterobacteriaceae	Escherichia coli	same as colony 1	no		NT-D	yes
PA 0190	Ba180164	2018-03-20	2018	4001	1781	Urban	4001/1	788	Urban			2018-03-20	Wastewater 10	yes	6		SA 0618	6	Escherichia coli	Enterobacterales	Enterobacteriaceae	Escherichia coli	same as colony 2	no		NT-D	yes
PA 0190	Ba180164	2018-03-20	2018	4001	1781	Urban	4001/1	788	Urban			2018-03-20	Wastewater 10	yes	6		SA 0613	1	Escherichia coli	Enterobacterales	Enterobacteriaceae	Escherichia coli		yes	2019-02-14	yes	yes
PA 0190	Ba180164	2018-03-20	2018	4001	1781	Urban	4001/1	788	Urban			2018-03-20	Wastewater 10	yes	6		SA 0614	2	Escherichia coli	Enterobacterales	Enterobacteriaceae	Escherichia coli		yes	2019-02-14	yes	yes
PA 0190	Ba180164	2018-03-20	2018	4001	1781	Urban	4001/1	788	Urban			2018-03-20	Wastewater 10	yes	6		SA 0616	4	Escherichia coli	Enterobacterales	Enterobacteriaceae	Escherichia coli		yes	2019-02-14	yes	yes
PA 0190	Ba180164	2018-03-20	2018	4001	1781	Urban	4001/1	788	Urban			2018-03-20	Wastewater 10	yes	6		SA 0615	3	NA	Enterobacterales	Morganellaceae	Morganella morganii		yes	2019-02-14	no	yes
PA 0191	Ba180185	2018-03-20	2018	4001	1781	Urban	4001/2	993	Urban			2018-03-20	Wastewater 10	yes	4		SA 0619	1	Escherichia coli	Enterobacterales	Enterobacteriaceae	Escherichia coli		yes	2019-02-14	yes	yes
PA 0191	Ba180185	2018-03-20	2018	4001	1781	Urban	4001/2	993	Urban			2018-03-20	Wastewater 10	yes	4		SA 0620	2	Escherichia coli	Enterobacterales	Enterobacteriaceae	Escherichia coli		yes	2019-02-14	yes	yes
PA 0191	Ba180185	2018-03-20	2018	4001	1781	Urban	4001/2	993	Urban			2018-03-20	Wastewater 10	yes	4		SA 0621	3	Escherichia coli	Enterobacterales	Enterobacteriaceae	Escherichia coli		yes	2019-02-14	yes	yes
PA 0191	Ba180185	2018-03-20	2018	4001	1781	Urban	4001/2	993	Urban			2018-03-20	Wastewater 10	yes	4		SA 0622	4	NA	Pseudomonadales	Pseudomonadaceae	Pseudomonas nitroreducens	Pseudomonas nitroreducens	no		NT-NE	yes
PA 0192	Ba180165	2018-03-20	2018	4051	2008	Mixed	4051/1	455	Urban			2018-03-20	Wastewater 10	yes	4		SA 0626	4	Escherichia coli	Enterobacterales	Enterobacteriaceae	Escherichia coli	same as colony 2	no		NT-D	yes
PA 0192	Ba180165	2018-03-20	2018	4051	2008	Mixed	4051/1	455	Urban			2018-03-20	Wastewater 10	yes	4		SA 0624	2	Escherichia coli	Enterobacterales	Enterobacteriaceae	Escherichia coli		yes	2019-02-14	yes	yes
PA 0192	Ba180165	2018-03-20	2018	4051	2008	Mixed	4051/1	455	Urban			2018-03-20	Wastewater 10	yes	4		SA 0625	3	Escherichia coli	Enterobacterales	Enterobacteriaceae	Escherichia coli		yes	2019-02-14	yes	yes
PA 0192	Ba180165	2018-03-20	2018	4051	2008	Mixed	4051/1	455	Urban			2018-03-20	Wastewater 10	yes	4		SA 0623	1	NA	Pseudomonadales	Pseudomonadaceae	Pseudomonas spp.	Pseudomonas	no		NT-NE	yes
PA 0193	Ba180166	2018-03-19	2018	4051	2008	Mixed	4051/2	62	Urban			2018-03-19	Wastewater 10	yes	2		SA 0627	1	Escherichia coli	Enterobacterales	Enterobacteriaceae	Escherichia coli		yes	2019-02-14	yes	yes
PA 0193	Ba180166	2018-03-19	2018	4051	2008	Mixed	4051/2	62	Urban			2018-03-19	Wastewater 10	yes	2		SA 0628	2	Escherichia coli	Enterobacterales	Enterobacteriaceae	Escherichia coli		yes	2019-02-14	yes	yes
PA 0194	Ba180167	2018-03-20	2018	4052	1619	Urban	4052/1	724	Urban			2018-03-20	Wastewater 10	yes	3		SA 0629	1	Escherichia coli	Enterobacterales	Enterobacteriaceae	Escherichia coli		yes	2019-02-14	yes	yes
PA 0194	Ba180167	2018-03-20	2018	4052	1619	Urban	4052/1	724	Urban			2018-03-20	Wastewater 10	yes	3		SA 0630	2	Escherichia coli	Enterobacterales	Enterobacteriaceae	Escherichia coli		yes	2019-02-14	yes	yes
PA 0194	Ba180167	2018-03-20	2018	4052	1619	Urban	4052/1	724	Urban			2018-03-20	Wastewater 10	yes	3		SA 0631	3	Escherichia coli	Enterobacterales	Enterobacteriaceae	Escherichia coli		yes	2019-02-14	yes	yes
PA 0195	Ba180168	2018-03-20	2018	4052	1619	Urban	4052/2	895	Urban			2018-03-20	Wastewater 10	yes	6		SA 0632	1	Escherichia coli	Enterobacterales	Enterobacteriaceae	Escherichia coli		yes	2019-02-14	yes	yes
PA 0195	Ba180168	2018-03-20	2018	4052	1619	Urban	4052/2	895	Urban			2018-03-20	Wastewater 10	yes	6		SA 0634	3	Escherichia coli	Enterobacterales	Enterobacteriaceae	Escherichia coli		yes	2019-02-14	yes	yes
PA 0195	Ba180168	2018-03-20	2018	4052	1619	Urban	4052/2	895	Urban			2018-03-20	Wastewater 10	yes	6		SA 0635	4	Escherichia coli	Enterobacterales	Enterobacteriaceae	Escherichia coli		yes	2019-02-14	yes	yes
PA 0195	Ba180168	2018-03-20	2018	4052	1619	Urban	4052/2	895	Urban			2018-03-20	Wastewater 10	yes	6		SA 0636	5	Escherichia coli	Enterobacterales	Enterobacteriaceae	Escherichia coli		yes	2019-02-14	yes	yes
PA 0195	Ba180168	2018-03-20	2018	4052	1619	Urban	4052/2	895	Urban			2018-03-20	Wastewater 10	yes	6		SA 0633	2	KESC	Enterobacterales	Enterobacteriaceae	Klebsiella pneumoniae		yes	2019-02-14	yes	yes
PA 0195	Ba180168	2018-03-20	2018	4052	1619	Urban	4052/2	895	Urban			2018-03-20	Wastewater 10	yes	6		SA 0637	6	NA	Pseudomonadales	Pseudomonadaceae	Pseudomonas spp.	Pseudomonas	no		NT-NE	yes
PA 0196	Ba180169	2018-03-20	2018	4053	16271	Urban	4053/1	7218	Urban			2018-03-20	Wastewater 10	yes	3		SA 0638	1	Escherichia coli	Enterobacterales	Enterobacteriaceae	Escherichia coli		yes	2019-02-14	yes	yes
PA 0196	Ba180169	2018-03-20	2018	4053	16271	Urban	4053/1	7218	Urban			2018-03-20	Wastewater 10	yes	3		SA 0639	2	Escherichia coli	Enterobacterales	Enterobacteriaceae	Escherichia coli		yes	2019-02-14	yes	yes
PA 0196	Ba180169	2018-03-20	2018	4053	16271	Urban	4053/1	7218	Urban			2018-03-20	Wastewater 10	yes	3		SA 0640	3	Escherichia coli	Enterobacterales	Enterobacteriaceae	Escherichia coli		yes	2019-02-14	yes	yes
PA 0197	Ba180170	2018-03-20	2018	4053	16271	Urban	4053/2	9053	Urban			2018-03-20	Wastewater 10	yes	4		SA 0643	3	Escherichia coli	Enterobacterales	Enterobacteriaceae	Escherichia coli		yes	2019-02-14	yes	yes
PA 0197	Ba180170	2018-03-20	2018	4053	16271	Urban	4053/2	9053	Urban			2018-03-20	Wastewater 10	yes	4		SA 0644	4	Escherichia coli	Enterobacterales	Enterobacteriaceae	Escherichia coli		yes	2019-02-14	yes	yes
PA 0197	Ba180170	2018-03-20	2018	4053	16271	Urban	4053/2	9053	Urban			2018-03-20	Wastewater 10	yes	4		SA 0641	1	NA	NA	NA	NA	no identification	no		NT-NI	yes
PA 0197	Ba180170	2018-03-20	2018	4053	16271	Urban	4053/2	9053	Urban			2018-03-20	Wastewater 10	yes	4		SA 0642	2	NA	NA	NA	NA	no identification	no		NT-NI	yes
PA 0198	Ba180171	2018-03-19	2018	4054	4231	Urban	4054/1	3708	Urban			2018-03-19	Wastewater 10	yes	5		SA 0645	1	Escherichia coli	Enterobacterales	Enterobacteriaceae	Escherichia coli		yes	2019-02-14	yes	yes
PA 0198	Ba180171	2018-03-19	2018	4054	4231	Urban	4054/1	3708	Urban			2018-03-19	Wastewater 10	yes	5		SA 0649	5	Escherichia coli	Enterobacterales	Enterobacteriaceae	Escherichia coli		yes	2019-02-14	yes	yes
PA 0198	Ba180171	2018-03-19	2018	4054	4231	Urban	4054/1	3708	Urban			2018-03-19	Wastewater 10	yes	5		SA 0647	3	KESC	Enterobacterales	Enterobacteriaceae	Citrobacter koseri		yes	2019-02-14	yes	yes
PA 0198	Ba180171	2018-03-19	2018	4054	4231	Urban	4054/1	3708	Urban			2018-03-19	Wastewater 10	yes	5		SA 0646	2	KESC	Enterobacterales	Enterobacteriaceae	Klebsiella pneumoniae		yes	2019-02-14	yes	yes
PA 0198	Ba180171	2018-03-19	2018	4054	4231	Urban	4054/1	3708	Urban			2018-03-19	Wastewater 10	yes	5		SA 0648	4	NA	NA	NA	NA	no identification	no		NT-NI	yes
PA 0199	Ba180172	2018-03-19	2018	4054	4231	Urban	4054/2	523	Urban			2018-03-19	Wastewater 10	yes	3		SA 0651	2	Escherichia coli	Enterobacterales	Enterobacteriaceae	Escherichia coli		yes	2019-02-14	yes	yes
PA 0199	Ba180172	2018-03-19	2018	4054	4231	Urban	4054/2	523	Urban			2018-03-19	Wastewater 10	yes	3		SA 0652	3	Escherichia coli	Enterobacterales	Enterobacteriaceae	Escherichia coli		yes	2019-02-14	yes	yes
PA 0199	Ba180172	2018-03-19	2018	4054	4231	Urban	4054/2	523	Urban			2018-03-19	Wastewater 10	yes	3		SA 0650	1	KESC	Enterobacterales	Enterobacteriaceae	Enterobacter cloacae		yes	2019-02-14	no	yes
PA 0200	Ba180173	2018-03-20	2018	4055	3655	Urban	4055/1	2779	Urban			2018-03-20	Wastewater 10	yes	5		SA 0656	4	Escherichia coli	Enterobacterales	Enterobacteriaceae	Escherichia coli	same as colony 1	no		NT-D	yes
PA 0200	Ba180173	2018-03-20	2018	4055	3655	Urban	4055/1	2779	Urban			2018-03-20	Wastewater 10	yes	5		SA 0653	1	Escherichia coli	Enterobacterales	Enterobacteriaceae	Escherichia coli		yes	2019-02-14	yes	yes
PA 0200	Ba180173	2018-03-20	2018	4055	3655	Urban	4055/1	2779	Urban			2018-03-20	Wastewater 10	yes	5		SA 0654	2	Escherichia coli	Enterobacterales	Enterobacteriaceae	Escherichia coli		yes	2019-02-14	yes	yes
PA 0200	Ba180173	2018-03-20	2018	4055	3655	Urban	4055/1	2779	Urban			2018-03-20	Wastewater 10	yes	5		SA 0655	3	Escherichia coli	Enterobacterales	Enterobacteriaceae	Escherichia coli		yes	2019-02-14	yes	yes
PA 0200	Ba180173	2018-03-20	2018	4055	3655	Urban	4055/1	2779	Urban			2018-03-20	Wastewater 10	yes	5		SA 0657	5	Escherichia coli	Enterobacterales	Enterobacteriaceae	Escherichia coli		yes	2019-02-14	yes	yes
PA 0201	Ba180174	2018-03-19	2018	4055	3655	Urban	4055/2	876	Urban			2018-03-19	Wastewater 10	yes	1		SA 0658	1	Escherichia coli	Enterobacterales	Enterobacteriaceae	Escherichia coli		yes	2019-02-14	yes	yes
PA 0202	Ba180175	2018-03-19	2018	4056	21522	Mixed	4056/1	18214	Mixed	University Psychiatric Clinics (UPK), Rehabilitation Clinic Basel (REHAB), Felix Platter Spital		2018-03-19	Wastewater 10	yes	4		SA 0660	2	Escherichia coli	Enterobacterales	Enterobacteriaceae	Escherichia coli		yes	2019-02-14	yes	yes
PA 0202	Ba180175	2018-03-19	2018	4056	21522	Mixed	4056/1	18214	Mixed	University Psychiatric Clinics (UPK), Rehabilitation Clinic Basel (REHAB), Felix Platter Spital		2018-03-19	Wastewater 10	yes	4		SA 0662	4	Escherichia coli	Enterobacterales	Enterobacteriaceae	Escherichia coli		yes	2019-02-14	yes	yes
PA 0202	Ba180175	2018-03-19	2018	4056	21522	Mixed	4056/1	18214	Mixed	University Psychiatric Clinics (UPK), Rehabilitation Clinic Basel (REHAB), Felix Platter Spital		2018-03-19	Wastewater 10	yes	4		SA 0661	3	NA	Enterobacterales	Morganellaceae	Proteus mirabilis		yes	2019-02-14	yes	yes
PA 0202	Ba180175	2018-03-19	2018	4056	21522	Mixed	4056/1	18214	Mixed	University Psychiatric Clinics (UPK), Rehabilitation Clinic Basel (REHAB), Felix Platter Spital		2018-03-19	Wastewater 10	yes	4		SA 0659	1	NA	NA	NA	NA	no identification	no		NT-NI	yes
PA 0203	Ba180176	2018-03-19	2018	4056	21522	Mixed	4056/2	3308	Mixed	University Children's Hospital Basel (UKBB)		2018-03-19	Wastewater 10	yes	5		SA 0667	5	Escherichia coli	Enterobacterales	Enterobacteriaceae	Escherichia coli	same as colony 3	no		NT-D	yes
PA 0203	Ba180176	2018-03-19	2018	4056	21522	Mixed	4056/2	3308	Mixed	University Children's Hospital Basel (UKBB)		2018-03-19	Wastewater 10	yes	5		SA 0664	2	Escherichia coli	Enterobacterales	Enterobacteriaceae	Escherichia coli		yes	2019-02-14	yes	yes
PA 0203	Ba180176	2018-03-19	2018	4056	21522	Mixed	4056/2	3308	Mixed	University Children's Hospital Basel (UKBB)		2018-03-19	Wastewater 10	yes	5		SA 0665	3	Escherichia coli	Enterobacterales	Enterobacteriaceae	Escherichia coli		yes	2019-02-14	yes	yes
PA 0203	Ba180176	2018-03-19	2018	4056	21522	Mixed	4056/2	3308	Mixed	University Children's Hospital Basel (UKBB)		2018-03-19	Wastewater 10	yes	5		SA 0666	4	Escherichia coli	Enterobacterales	Enterobacteriaceae	Escherichia coli		yes	2019-02-14	yes	yes
PA 0203	Ba180176	2018-03-19	2018	4056	21522	Mixed	4056/2	3308	Mixed	University Children's Hospital Basel (UKBB)		2018-03-19	Wastewater 10	yes	5		SA 0663	1	NA	NA	NA	NA	no identification	no		NT-NI	yes
PA 0204	Ba180177	2018-03-19	2018	4057	18712	Urban	4057/1	42	Urban			2018-03-19	Wastewater 10	yes	3		SA 0668	1	Escherichia coli	Enterobacterales	Enterobacteriaceae	Escherichia coli		yes	2019-02-14	yes	yes
PA 0204	Ba180177	2018-03-19	2018	4057	18712	Urban	4057/1	42	Urban			2018-03-19	Wastewater 10	yes	3		SA 0669	2	Escherichia coli	Enterobacterales	Enterobacteriaceae	Escherichia coli		yes	2019-02-14	yes	yes
PA 0204	Ba180177	2018-03-19	2018	4057	18712	Urban	4057/1	42	Urban			2018-03-19	Wastewater 10	yes	3		SA 0670	3	Escherichia coli	Enterobacterales	Enterobacteriaceae	Escherichia coli		yes	2019-02-14	yes	yes
PA 0205	Ba180178	2018-03-19	2018	4057	18712	Urban	4057/2	18670	Urban			2018-03-19	Wastewater 10	yes	4		SA 0671	1	Escherichia coli	Enterobacterales	Enterobacteriaceae	Escherichia coli		yes	2019-02-14	yes	yes
PA 0205	Ba180178	2018-03-19	2018	4057	18712	Urban	4057/2	18670	Urban			2018-03-19	Wastewater 10	yes	4		SA 0672	2	Escherichia coli	Enterobacterales	Enterobacteriaceae	Escherichia coli		yes	2019-02-14	yes	yes
PA 0205	Ba180178	2018-03-19	2018	4057	18712	Urban	4057/2	18670	Urban			2018-03-19	Wastewater 10	yes	4		SA 0673	3	Escherichia coli	Enterobacterales	Enterobacteriaceae	Escherichia coli		yes	2019-02-14	yes	yes
PA 0205	Ba180178	2018-03-19	2018	4057	18712	Urban	4057/2	18670	Urban			2018-03-19	Wastewater 10	yes	4		SA 0674	4	Escherichia coli	Enterobacterales	Enterobacteriaceae	Escherichia coli		yes	2019-02-14	yes	yes
PA 0206	Ba180179	2018-03-19	2018	4058	6184	Mixed	4058/1	273	Urban			2018-03-19	Wastewater 10	yes	2		SA 0676	2	Escherichia coli	Enterobacterales	Enterobacteriaceae	Escherichia coli	Pseudomonas aeruginosa after IS	yes	2019-02-14	yes	yes
PA 0206	Ba180179	2018-03-19	2018	4058	6184	Mixed	4058/1	273	Urban			2018-03-19	Wastewater 10	yes	2		SA 0675	1	Escherichia coli	Enterobacterales	Enterobacteriaceae	Escherichia coli		yes	2019-02-14	yes	yes
PA 0207	Ba180180	2018-03-19	2018	4058	6184	Mixed	4058/2	5911	Mixed	St. Claraspital		2018-03-19	Wastewater 10	yes	5		SA 0677	1	Escherichia coli	Enterobacterales	Enterobacteriaceae	Escherichia coli		yes	2019-02-14	yes	yes
PA 0207	Ba180180	2018-03-19	2018	4058	6184	Mixed	4058/2	5911	Mixed	St. Claraspital		2018-03-19	Wastewater 10	yes	5		SA 0679	3	Escherichia coli	Enterobacterales	Enterobacteriaceae	Escherichia coli		yes	2019-02-14	yes	yes
PA 0207	Ba180180	2018-03-19	2018	4058	6184	Mixed	4058/2	5911	Mixed	St. Claraspital		2018-03-19	Wastewater 10	yes	5		SA 0681	5	Escherichia coli	Enterobacterales	Enterobacteriaceae	Escherichia coli		yes	2019-02-14	yes	yes
PA 0207	Ba180180	2018-03-19	2018	4058	6184	Mixed	4058/2	5911	Mixed	St. Claraspital		2018-03-19	Wastewater 10	yes	5		SA 0680	4	KESC	Enterobacterales	Enterobacteriaceae	Klebsiella pneumoniae		yes	2019-02-14	yes	yes
PA 0207	Ba180180	2018-03-19	2018	4058	6184	Mixed	4058/2	5911	Mixed	St. Claraspital		2018-03-19	Wastewater 10	yes	5		SA 0678	2	NA	NA	NA	NA	Not grown after picking	no		NT-NI	yes
PA 0208	Ba180181	2018-03-20	2018	4059	3599	Urban	4059/1	876	Urban			2018-03-20	Wastewater 10	yes	6		SA 0686	5	Escherichia coli	Enterobacterales	Enterobacteriaceae	Escherichia coli	same as colony 4	no		NT-D	yes
PA 0208	Ba180181	2018-03-20	2018	4059	3599	Urban	4059/1	876	Urban			2018-03-20	Wastewater 10	yes	6		SA 0684	3	Escherichia coli	Enterobacterales	Enterobacteriaceae	Escherichia coli		yes	2019-02-14	yes	yes
PA 0208	Ba180181	2018-03-20	2018	4059	3599	Urban	4059/1	876	Urban			2018-03-20	Wastewater 10	yes	6		SA 0685	4	Escherichia coli	Enterobacterales	Enterobacteriaceae	Escherichia coli		yes	2019-02-14	yes	yes
PA 0208	Ba180181	2018-03-20	2018	4059	3599	Urban	4059/1	876	Urban			2018-03-20	Wastewater 10	yes	6		SA 0683	2	KESC	Enterobacterales	Enterobacteriaceae	Klebsiella pneumoniae		yes	2019-02-14	yes	yes
PA 0208	Ba180181	2018-03-20	2018	4059	3599	Urban	4059/1	876	Urban			2018-03-20	Wastewater 10	yes	6		SA 0682	1	NA	Enterobacterales	Morganellaceae	Morganella morganii		yes	2019-02-14	no	yes
PA 0208	Ba180181	2018-03-20	2018	4059	3599	Urban	4059/1	876	Urban			2018-03-20	Wastewater 10	yes	6		SA 0687	6	NA	NA	NA	NA	no identification	no		NT-NI	yes
PA 0209	Ba180182	2018-03-20	2018	4059	3599	Urban	4059/2	2723	Urban			2018-03-20	Wastewater 10	yes	4		SA 0688	1	Escherichia coli	Enterobacterales	Enterobacteriaceae	Escherichia coli		yes	2019-02-14	yes	yes
PA 0209	Ba180182	2018-03-20	2018	4059	3599	Urban	4059/2	2723	Urban			2018-03-20	Wastewater 10	yes	4		SA 0689	2	Escherichia coli	Enterobacterales	Enterobacteriaceae	Escherichia coli		yes	2019-02-14	yes	yes
PA 0209	Ba180182	2018-03-20	2018	4059	3599	Urban	4059/2	2723	Urban			2018-03-20	Wastewater 10	yes	4		SA 0690	3	NA	NA	NA	NA	no identification	no		NT-NI	yes
PA 0209	Ba180182	2018-03-20	2018	4059	3599	Urban	4059/2	2723	Urban			2018-03-20	Wastewater 10	yes	4		SA 0691	4	NA	NA	NA	NA	no identification	no		NT-NI	yes
PA 0210	Ba180183	2018-03-19	2018	4051	2008	Mixed	4051/3	1491	Mixed	University Hospital Basel (USB)		2018-03-19	Wastewater 10	yes	3		SA 0692	1	Escherichia coli	Enterobacterales	Enterobacteriaceae	Escherichia coli		yes	2019-02-14	yes	yes
PA 0210	Ba180183	2018-03-19	2018	4051	2008	Mixed	4051/3	1491	Mixed	University Hospital Basel (USB)		2018-03-19	Wastewater 10	yes	3		SA 0694	3	Escherichia coli	Enterobacterales	Enterobacteriaceae	Escherichia coli		yes	2019-02-14	yes	yes
PA 0210	Ba180183	2018-03-19	2018	4051	2008	Mixed	4051/3	1491	Mixed	University Hospital Basel (USB)		2018-03-19	Wastewater 10	yes	3		SA 0693	2	Escherichia coli	Enterobacterales	Enterobacteriaceae	Escherichia coli		yes	2019-02-14	yes	yes
PA 0211	Ba180255	2018-04-18	2018	4001	1781	Urban	4001/1	788	Urban			2018-04-18	Wastewater 11	yes	6		SA 0698	4	Escherichia coli	Enterobacterales	Enterobacteriaceae	Escherichia coli	same as colony 2	no		NT-D	yes
PA 0211	Ba180255	2018-04-18	2018	4001	1781	Urban	4001/1	788	Urban			2018-04-18	Wastewater 11	yes	6		SA 0696	2	Escherichia coli	Enterobacterales	Enterobacteriaceae	Escherichia coli		yes	2019-03-04	no	yes
PA 0211	Ba180255	2018-04-18	2018	4001	1781	Urban	4001/1	788	Urban			2018-04-18	Wastewater 11	yes	6		SA 0699	5	Escherichia coli	Enterobacterales	Enterobacteriaceae	Escherichia coli		yes	2019-03-04	yes	yes
PA 0211	Ba180255	2018-04-18	2018	4001	1781	Urban	4001/1	788	Urban			2018-04-18	Wastewater 11	yes	6		SA 0695	1	KESC	Enterobacterales	Enterobacteriaceae	Klebsiella pneumoniae		yes	2019-03-04	yes	yes
PA 0211	Ba180255	2018-04-18	2018	4001	1781	Urban	4001/1	788	Urban			2018-04-18	Wastewater 11	yes	6		SA 0697	3	NA	Enterobacterales	Enterobacteriaceae	Raoultella ornithinolytica		yes	2019-03-04	yes	yes
PA 0211	Ba180255	2018-04-18	2018	4001	1781	Urban	4001/1	788	Urban			2018-04-18	Wastewater 11	yes	6		SA 0700	6	NA	Enterobacterales	Enterobacteriaceae	Raoultella ornithinolytica		yes	2019-03-04	yes	yes
PA 0212	Ba180256	2018-04-18	2018	4001	1781	Urban	4001/2	993	Urban			2018-04-18	Wastewater 11	yes	5		SA 0703	3	Escherichia coli	Enterobacterales	Enterobacteriaceae	Escherichia coli	same as colony 4	no		NT-D	yes
PA 0212	Ba180256	2018-04-18	2018	4001	1781	Urban	4001/2	993	Urban			2018-04-18	Wastewater 11	yes	5		SA 0705	5	Escherichia coli	Enterobacterales	Enterobacteriaceae	Escherichia coli	same as colony 4	no		NT-D	yes
PA 0212	Ba180256	2018-04-18	2018	4001	1781	Urban	4001/2	993	Urban			2018-04-18	Wastewater 11	yes	5		SA 0702	2	Escherichia coli	Enterobacterales	Enterobacteriaceae	Escherichia coli		yes	2019-03-04	yes	yes
PA 0212	Ba180256	2018-04-18	2018	4001	1781	Urban	4001/2	993	Urban			2018-04-18	Wastewater 11	yes	5		SA 0704	4	Escherichia coli	Enterobacterales	Enterobacteriaceae	Escherichia coli		yes	2019-03-04	yes	yes
PA 0212	Ba180256	2018-04-18	2018	4001	1781	Urban	4001/2	993	Urban			2018-04-18	Wastewater 11	yes	5		SA 0701	1	NA	Pseudomonadales	Pseudomonadaceae	Pseudomonas aeruginosa	Pseudomonas aeruginosa	no		NT-NE	yes
PA 0213	Ba180257	2018-04-18	2018	4051	2008	Mixed	4051/1	455	Urban			2018-04-18	Wastewater 11	yes	5		SA 0709	4	Escherichia coli	Enterobacterales	Enterobacteriaceae	Escherichia coli	same as colony 3	no		NT-D	yes
PA 0213	Ba180257	2018-04-18	2018	4051	2008	Mixed	4051/1	455	Urban			2018-04-18	Wastewater 11	yes	5		SA 0710	5	Escherichia coli	Enterobacterales	Enterobacteriaceae	Escherichia coli	same as colony 3	yes	2019-03-04	yes	yes
PA 0213	Ba180257	2018-04-18	2018	4051	2008	Mixed	4051/1	455	Urban			2018-04-18	Wastewater 11	yes	5		SA 0708	3	Escherichia coli	Enterobacterales	Enterobacteriaceae	Escherichia coli		yes	2019-03-04	yes	yes
PA 0213	Ba180257	2018-04-18	2018	4051	2008	Mixed	4051/1	455	Urban			2018-04-18	Wastewater 11	yes	5		SA 0706	1	NA	Pseudomonadales	Pseudomonadaceae	Pseudomonas aeruginosa	Pseudomonas aeruginosa	no		NT-NE	yes
PA 0213	Ba180257	2018-04-18	2018	4051	2008	Mixed	4051/1	455	Urban			2018-04-18	Wastewater 11	yes	5		SA 0707	2	NA	Pseudomonadales	Pseudomonadaceae	Pseudomonas nitroreducens	Pseudomonas nitroreducens	no		NT-NE	yes
PA 0214	Ba180258	2018-04-17	2018	4051	2008	Mixed	4051/2	62	Urban			2018-04-17	Wastewater 11	yes	4		SA 0711	1	Escherichia coli	Enterobacterales	Enterobacteriaceae	Escherichia coli		yes	2019-03-04	yes	yes
PA 0214	Ba180258	2018-04-17	2018	4051	2008	Mixed	4051/2	62	Urban			2018-04-17	Wastewater 11	yes	4		SA 0712	2	Escherichia coli	Enterobacterales	Enterobacteriaceae	Escherichia coli		yes	2019-03-04	yes	yes
PA 0214	Ba180258	2018-04-17	2018	4051	2008	Mixed	4051/2	62	Urban			2018-04-17	Wastewater 11	yes	4		SA 0714	4	Escherichia coli	Enterobacterales	Enterobacteriaceae	Escherichia coli		yes	2019-03-04	yes	yes
PA 0214	Ba180258	2018-04-17	2018	4051	2008	Mixed	4051/2	62	Urban			2018-04-17	Wastewater 11	yes	4		SA 0713	3	NA	NA	NA	NA	no identification	no		NT-NI	yes
PA 0215	Ba180259	2018-04-18	2018	4052	1619	Urban	4052/1	724	Urban			2018-04-18	Wastewater 11	yes	6		SA 0717	3	Escherichia coli	Enterobacterales	Enterobacteriaceae	Escherichia coli	same as colony 5	no		NT-D	yes
PA 0215	Ba180259	2018-04-18	2018	4052	1619	Urban	4052/1	724	Urban			2018-04-18	Wastewater 11	yes	6		SA 0716	2	Escherichia coli	Enterobacterales	Enterobacteriaceae	Escherichia coli		yes	2019-03-04	yes	yes
PA 0215	Ba180259	2018-04-18	2018	4052	1619	Urban	4052/1	724	Urban			2018-04-18	Wastewater 11	yes	6		SA 0718	4	Escherichia coli	Enterobacterales	Enterobacteriaceae	Escherichia coli		yes	2019-03-04	yes	yes
PA 0215	Ba180259	2018-04-18	2018	4052	1619	Urban	4052/1	724	Urban			2018-04-18	Wastewater 11	yes	6		SA 0719	5	Escherichia coli	Enterobacterales	Enterobacteriaceae	Escherichia coli		yes	2019-03-04	yes	yes
PA 0215	Ba180259	2018-04-18	2018	4052	1619	Urban	4052/1	724	Urban			2018-04-18	Wastewater 11	yes	6		SA 0720	6	KESC	Enterobacterales	Enterobacteriaceae	Klebsiella pneumoniae		yes	2019-03-04	yes	yes
PA 0215	Ba180259	2018-04-18	2018	4052	1619	Urban	4052/1	724	Urban			2018-04-18	Wastewater 11	yes	6		SA 0715	1	NA	Pseudomonadales	Pseudomonadaceae	Pseudomonas spp.	Pseudomonas	no		NT-NE	yes
PA 0216	Ba180260	2018-04-18	2018	4052	1619	Urban	4052/2	895	Urban			2018-04-18	Wastewater 11	yes	4		SA 0723	3	Escherichia coli	Enterobacterales	Enterobacteriaceae	Escherichia coli		yes	2019-03-04	yes	yes
PA 0216	Ba180260	2018-04-18	2018	4052	1619	Urban	4052/2	895	Urban			2018-04-18	Wastewater 11	yes	4		SA 0724	4	Escherichia coli	Enterobacterales	Enterobacteriaceae	Escherichia coli		yes	2019-03-04	yes	yes
PA 0216	Ba180260	2018-04-18	2018	4052	1619	Urban	4052/2	895	Urban			2018-04-18	Wastewater 11	yes	4		SA 0721	1	NA	Enterobacterales	Morganellaceae	Morganella morganii		yes	2019-03-04	no	yes
PA 0216	Ba180260	2018-04-18	2018	4052	1619	Urban	4052/2	895	Urban			2018-04-18	Wastewater 11	yes	4		SA 0722	2	NA	NA	NA	NA	no identification	no		NT-NI	yes
PA 0217	Ba180261	2018-04-18	2018	4053	16271	Urban	4053/1	7218	Urban			2018-04-18	Wastewater 11	yes	4		SA 0726	2	Escherichia coli	Enterobacterales	Enterobacteriaceae	Escherichia coli		yes	2019-03-04	yes	yes
PA 0217	Ba180261	2018-04-18	2018	4053	16271	Urban	4053/1	7218	Urban			2018-04-18	Wastewater 11	yes	4		SA 0727	3	Escherichia coli	Enterobacterales	Enterobacteriaceae	Escherichia coli		yes	2019-03-04	yes	yes
PA 0217	Ba180261	2018-04-18	2018	4053	16271	Urban	4053/1	7218	Urban			2018-04-18	Wastewater 11	yes	4		SA 0725	1	NA	NA	NA	NA	no identification	no		NT-NI	yes
PA 0217	Ba180261	2018-04-18	2018	4053	16271	Urban	4053/1	7218	Urban			2018-04-18	Wastewater 11	yes	4		SA 0728	4	NA	NA	NA	NA	no identification	no		NT-NI	yes
PA 0218	Ba180262	2018-04-18	2018	4053	16271	Urban	4053/2	9053	Urban			2018-04-18	Wastewater 11	yes	7		SA 0735	7	Escherichia coli	Enterobacterales	Enterobacteriaceae	Escherichia coli	same as colony 6	no		NT-D	yes
PA 0218	Ba180262	2018-04-18	2018	4053	16271	Urban	4053/2	9053	Urban			2018-04-18	Wastewater 11	yes	7		SA 0729	1	Escherichia coli	Enterobacterales	Enterobacteriaceae	Escherichia coli		yes	2019-03-04	yes	yes
PA 0218	Ba180262	2018-04-18	2018	4053	16271	Urban	4053/2	9053	Urban			2018-04-18	Wastewater 11	yes	7		SA 0730	2	Escherichia coli	Enterobacterales	Enterobacteriaceae	Escherichia coli		yes	2019-03-04	yes	yes
PA 0218	Ba180262	2018-04-18	2018	4053	16271	Urban	4053/2	9053	Urban			2018-04-18	Wastewater 11	yes	7		SA 0731	3	Escherichia coli	Enterobacterales	Enterobacteriaceae	Escherichia coli		yes	2019-03-04	yes	yes
PA 0218	Ba180262	2018-04-18	2018	4053	16271	Urban	4053/2	9053	Urban			2018-04-18	Wastewater 11	yes	7		SA 0734	6	Escherichia coli	Enterobacterales	Enterobacteriaceae	Escherichia coli		yes	2019-03-04	yes	yes
PA 0218	Ba180262	2018-04-18	2018	4053	16271	Urban	4053/2	9053	Urban			2018-04-18	Wastewater 11	yes	7		SA 0733	5	KESC	Enterobacterales	Enterobacteriaceae	Klebsiella pneumoniae	same as colony 4	no		NT-D	yes
PA 0218	Ba180262	2018-04-18	2018	4053	16271	Urban	4053/2	9053	Urban			2018-04-18	Wastewater 11	yes	7		SA 0732	4	KESC	Enterobacterales	Enterobacteriaceae	Klebsiella pneumoniae		yes	2019-03-04	yes	yes
PA 0219	Ba180263	2018-04-17	2018	4054	4231	Urban	4054/1	3708	Urban			2018-04-17	Wastewater 11	yes	4		SA 0737	2	Escherichia coli	Enterobacterales	Enterobacteriaceae	Escherichia coli		yes	2019-03-04	yes	yes
PA 0219	Ba180263	2018-04-17	2018	4054	4231	Urban	4054/1	3708	Urban			2018-04-17	Wastewater 11	yes	4		SA 0738	3	Escherichia coli	Enterobacterales	Enterobacteriaceae	Escherichia coli		yes	2019-03-04	yes	yes
PA 0219	Ba180263	2018-04-17	2018	4054	4231	Urban	4054/1	3708	Urban			2018-04-17	Wastewater 11	yes	4		SA 0739	4	Escherichia coli	Enterobacterales	Enterobacteriaceae	Escherichia coli		yes	2019-03-04	yes	yes
PA 0219	Ba180263	2018-04-17	2018	4054	4231	Urban	4054/1	3708	Urban			2018-04-17	Wastewater 11	yes	4		SA 0736	1	KESC	Enterobacterales	Enterobacteriaceae	Klebsiella pneumoniae		yes	2019-03-04	yes	yes
PA 0220	Ba180264	2018-04-17	2018	4054	4231	Urban	4054/2	523	Urban			2018-04-17	Wastewater 11	yes	2		SA 0740	1	Escherichia coli	Enterobacterales	Enterobacteriaceae	Escherichia coli		yes	2019-03-04	yes	yes
PA 0220	Ba180264	2018-04-17	2018	4054	4231	Urban	4054/2	523	Urban			2018-04-17	Wastewater 11	yes	2		SA 0741	2	Escherichia coli	Enterobacterales	Enterobacteriaceae	Escherichia coli		yes	2019-03-04	yes	yes
PA 0221	Ba180265	2018-04-17	2018	4055	3655	Urban	4055/1	2779	Urban			2018-04-17	Wastewater 11	yes	4		SA 0742	1	Escherichia coli	Enterobacterales	Enterobacteriaceae	Escherichia coli		yes	2019-03-04	yes	yes
PA 0221	Ba180265	2018-04-17	2018	4055	3655	Urban	4055/1	2779	Urban			2018-04-17	Wastewater 11	yes	4		SA 0744	3	Escherichia coli	Enterobacterales	Enterobacteriaceae	Escherichia coli		yes	2019-03-04	yes	yes
PA 0221	Ba180265	2018-04-17	2018	4055	3655	Urban	4055/1	2779	Urban			2018-04-17	Wastewater 11	yes	4		SA 0745	4	Escherichia coli	Enterobacterales	Enterobacteriaceae	Escherichia coli		yes	2019-03-04	yes	yes
PA 0221	Ba180265	2018-04-17	2018	4055	3655	Urban	4055/1	2779	Urban			2018-04-17	Wastewater 11	yes	4		SA 0743	2	NA	NA	NA	NA	no identification	no		NT-NI	yes
PA 0222	Ba180266	2018-04-17	2018	4055	3655	Urban	4055/2	876	Urban			2018-04-17	Wastewater 11	yes	3		SA 0746	1	Escherichia coli	Enterobacterales	Enterobacteriaceae	Escherichia coli		yes	2019-03-04	yes	yes
PA 0222	Ba180266	2018-04-17	2018	4055	3655	Urban	4055/2	876	Urban			2018-04-17	Wastewater 11	yes	3		SA 0748	3	Escherichia coli	Enterobacterales	Enterobacteriaceae	Escherichia coli		yes	2019-03-04	yes	yes
PA 0222	Ba180266	2018-04-17	2018	4055	3655	Urban	4055/2	876	Urban			2018-04-17	Wastewater 11	yes	3		SA 0747	2	NA	Pseudomonadales	Pseudomonadaceae	Pseudomonas spp.	Pseudomonas	no		NT-NE	yes
PA 0223	Ba180267	2018-04-17	2018	4056	21522	Mixed	4056/1	18214	Mixed	University Psychiatric Clinics (UPK), Rehabilitation Clinic Basel (REHAB), Felix Platter Spital		2018-04-17	Wastewater 11	yes	5		SA 0750	2	Escherichia coli	Enterobacterales	Enterobacteriaceae	Escherichia coli		yes	2019-03-04	yes	yes
PA 0223	Ba180267	2018-04-17	2018	4056	21522	Mixed	4056/1	18214	Mixed	University Psychiatric Clinics (UPK), Rehabilitation Clinic Basel (REHAB), Felix Platter Spital		2018-04-17	Wastewater 11	yes	5		SA 0752	4	Escherichia coli	Enterobacterales	Enterobacteriaceae	Escherichia coli		yes	2019-03-04	yes	yes
PA 0223	Ba180267	2018-04-17	2018	4056	21522	Mixed	4056/1	18214	Mixed	University Psychiatric Clinics (UPK), Rehabilitation Clinic Basel (REHAB), Felix Platter Spital		2018-04-17	Wastewater 11	yes	5		SA 0753	5	KESC	Enterobacterales	Enterobacteriaceae	Citrobacter freundii		yes	2019-03-04	no	yes
PA 0223	Ba180267	2018-04-17	2018	4056	21522	Mixed	4056/1	18214	Mixed	University Psychiatric Clinics (UPK), Rehabilitation Clinic Basel (REHAB), Felix Platter Spital		2018-04-17	Wastewater 11	yes	5		SA 0749	1	KESC	Enterobacterales	Enterobacteriaceae	Klebsiella pneumoniae		yes	2019-03-04	yes	yes
PA 0223	Ba180267	2018-04-17	2018	4056	21522	Mixed	4056/1	18214	Mixed	University Psychiatric Clinics (UPK), Rehabilitation Clinic Basel (REHAB), Felix Platter Spital		2018-04-17	Wastewater 11	yes	5		SA 0751	3	NA	Pseudomonadales	Pseudomonadaceae	Pseudomonas putida	Pseudomonas putida	no		NT-NE	yes
PA 0224	Ba180268	2018-04-17	2018	4056	21522	Mixed	4056/2	3308	Mixed	University Children's Hospital Basel (UKBB)		2018-04-17	Wastewater 11	yes	2		SA 0755	2	Escherichia coli	Enterobacterales	Enterobacteriaceae	Escherichia coli		yes	2019-03-04	yes	yes
PA 0224	Ba180268	2018-04-17	2018	4056	21522	Mixed	4056/2	3308	Mixed	University Children's Hospital Basel (UKBB)		2018-04-17	Wastewater 11	yes	2		SA 0754	1	KESC	Enterobacterales	Enterobacteriaceae	Klebsiella pneumoniae		yes	2019-03-04	yes	yes
PA 0225	Ba180269	2018-04-17	2018	4057	18712	Urban	4057/1	42	Urban			2018-04-17	Wastewater 11	yes	2		SA 0756	1	Escherichia coli	Enterobacterales	Enterobacteriaceae	Escherichia coli		yes	2019-03-04	yes	yes
PA 0225	Ba180269	2018-04-17	2018	4057	18712	Urban	4057/1	42	Urban			2018-04-17	Wastewater 11	yes	2		SA 0757	2	Escherichia coli	Enterobacterales	Enterobacteriaceae	Escherichia coli		yes	2019-03-04	yes	yes
PA 0226	Ba180270	2018-04-17	2018	4057	18712	Urban	4057/2	18670	Urban			2018-04-17	Wastewater 11	yes	5		SA 0759	2	Escherichia coli	Enterobacterales	Enterobacteriaceae	Escherichia coli	same as colony 3	no		NT-D	yes
PA 0226	Ba180270	2018-04-17	2018	4057	18712	Urban	4057/2	18670	Urban			2018-04-17	Wastewater 11	yes	5		SA 0760	3	Escherichia coli	Enterobacterales	Enterobacteriaceae	Escherichia coli		yes	2019-03-04	yes	yes
PA 0226	Ba180270	2018-04-17	2018	4057	18712	Urban	4057/2	18670	Urban			2018-04-17	Wastewater 11	yes	5		SA 0758	1	KESC	Enterobacterales	Enterobacteriaceae	Klebsiella pneumoniae		yes	2019-03-04	yes	yes
PA 0226	Ba180270	2018-04-17	2018	4057	18712	Urban	4057/2	18670	Urban			2018-04-17	Wastewater 11	yes	5		SA 0761	4	NA	Enterobacterales	Morganellaceae	Morganella morganii		yes	2019-03-04	no	yes
PA 0226	Ba180270	2018-04-17	2018	4057	18712	Urban	4057/2	18670	Urban			2018-04-17	Wastewater 11	yes	5		SA 0762	5	NA	NA	NA	NA	no identification	no		NT-NI	yes
PA 0227	Ba180271	2018-04-17	2018	4058	6184	Mixed	4058/1	273	Urban			2018-04-17	Wastewater 11	yes	4		SA 0763	1	Escherichia coli	Enterobacterales	Enterobacteriaceae	Escherichia coli		yes	2019-03-04	yes	yes
PA 0227	Ba180271	2018-04-17	2018	4058	6184	Mixed	4058/1	273	Urban			2018-04-17	Wastewater 11	yes	4		SA 0764	2	Escherichia coli	Enterobacterales	Enterobacteriaceae	Escherichia coli		yes	2019-03-04	yes	yes
PA 0227	Ba180271	2018-04-17	2018	4058	6184	Mixed	4058/1	273	Urban			2018-04-17	Wastewater 11	yes	4		SA 0766	4	NA	NA	NA	NA	no identification	no		NT-NI	yes
PA 0227	Ba180271	2018-04-17	2018	4058	6184	Mixed	4058/1	273	Urban			2018-04-17	Wastewater 11	yes	4		SA 0765	3	NA	Pseudomonadales	Pseudomonadaceae	Pseudomonas aeruginosa	Pseudomonas aeruginosa	no		NT-NE	yes
PA 0228	Ba180272	2018-04-17	2018	4058	6184	Mixed	4058/2	5911	Mixed	St. Claraspital		2018-04-17	Wastewater 11	yes	4		SA 0767	1	Escherichia coli	Enterobacterales	Enterobacteriaceae	Escherichia coli		yes	2019-03-04	yes	yes
PA 0228	Ba180272	2018-04-17	2018	4058	6184	Mixed	4058/2	5911	Mixed	St. Claraspital		2018-04-17	Wastewater 11	yes	4		SA 0769	3	Escherichia coli	Enterobacterales	Enterobacteriaceae	Escherichia coli		yes	2019-03-04	yes	yes
PA 0228	Ba180272	2018-04-17	2018	4058	6184	Mixed	4058/2	5911	Mixed	St. Claraspital		2018-04-17	Wastewater 11	yes	4		SA 0768	2	KESC	Enterobacterales	Enterobacteriaceae	Klebsiella pneumoniae		yes	2019-03-04	yes	yes
PA 0228	Ba180272	2018-04-17	2018	4058	6184	Mixed	4058/2	5911	Mixed	St. Claraspital		2018-04-17	Wastewater 11	yes	4		SA 0770	4	KESC	Enterobacterales	Enterobacteriaceae	Klebsiella pneumoniae		yes	2019-03-04	yes	yes
PA 0229	Ba180273	2018-04-18	2018	4059	3599	Urban	4059/1	876	Urban			2018-04-18	Wastewater 11	yes	5		SA 0773	3	Escherichia coli	Enterobacterales	Enterobacteriaceae	Escherichia coli	same as colony 5	no		NT-D	yes
PA 0229	Ba180273	2018-04-18	2018	4059	3599	Urban	4059/1	876	Urban			2018-04-18	Wastewater 11	yes	5		SA 0774	4	Escherichia coli	Enterobacterales	Enterobacteriaceae	Escherichia coli	same as colony 5	no		NT-D	yes
PA 0229	Ba180273	2018-04-18	2018	4059	3599	Urban	4059/1	876	Urban			2018-04-18	Wastewater 11	yes	5		SA 0775	5	Escherichia coli	Enterobacterales	Enterobacteriaceae	Escherichia coli		yes	2019-03-04	yes	yes
PA 0229	Ba180273	2018-04-18	2018	4059	3599	Urban	4059/1	876	Urban			2018-04-18	Wastewater 11	yes	5		SA 0772	2	KESC	Enterobacterales	Enterobacteriaceae	Klebsiella pneumoniae	same as colony 1	no		NT-D	yes
PA 0229	Ba180273	2018-04-18	2018	4059	3599	Urban	4059/1	876	Urban			2018-04-18	Wastewater 11	yes	5		SA 0771	1	KESC	Enterobacterales	Enterobacteriaceae	Klebsiella pneumoniae		yes	2019-03-04	yes	yes
PA 0230	Ba180274	2018-04-18	2018	4059	3599	Urban	4059/2	2723	Urban			2018-04-18	Wastewater 11	yes	3		SA 0776	1	Escherichia coli	Enterobacterales	Enterobacteriaceae	Escherichia coli		yes	2019-03-04	yes	yes
PA 0230	Ba180274	2018-04-18	2018	4059	3599	Urban	4059/2	2723	Urban			2018-04-18	Wastewater 11	yes	3		SA 0778	3	Escherichia coli	Enterobacterales	Enterobacteriaceae	Escherichia coli		yes	2019-03-04	yes	yes
PA 0230	Ba180274	2018-04-18	2018	4059	3599	Urban	4059/2	2723	Urban			2018-04-18	Wastewater 11	yes	3		SA 0777	2	KESC	Enterobacterales	Enterobacteriaceae	Klebsiella pneumoniae		yes	2019-03-04	yes	yes
PA 0231	Ba180275	2018-04-17	2018	4051	2008	Mixed	4051/3	1491	Mixed	University Hospital Basel (USB)		2018-04-17	Wastewater 11	yes	6		SA 0780	2	Escherichia coli	Enterobacterales	Enterobacteriaceae	Escherichia coli		yes	2019-03-04	yes	yes
PA 0231	Ba180275	2018-04-17	2018	4051	2008	Mixed	4051/3	1491	Mixed	University Hospital Basel (USB)		2018-04-17	Wastewater 11	yes	6		SA 0781	3	Escherichia coli	Enterobacterales	Enterobacteriaceae	Escherichia coli		yes	2019-03-04	yes	yes
PA 0231	Ba180275	2018-04-17	2018	4051	2008	Mixed	4051/3	1491	Mixed	University Hospital Basel (USB)		2018-04-17	Wastewater 11	yes	6		SA 0782	4	Escherichia coli	Enterobacterales	Enterobacteriaceae	Escherichia coli		yes	2019-03-04	yes	yes
PA 0231	Ba180275	2018-04-17	2018	4051	2008	Mixed	4051/3	1491	Mixed	University Hospital Basel (USB)		2018-04-17	Wastewater 11	yes	6		SA 0783	5	Escherichia coli	Enterobacterales	Enterobacteriaceae	Escherichia coli		yes	2019-03-04	yes	yes
PA 0231	Ba180275	2018-04-17	2018	4051	2008	Mixed	4051/3	1491	Mixed	University Hospital Basel (USB)		2018-04-17	Wastewater 11	yes	6		SA 0784	6	Escherichia coli	Enterobacterales	Enterobacteriaceae	Escherichia coli		yes	2019-03-04	yes	yes
PA 0231	Ba180275	2018-04-17	2018	4051	2008	Mixed	4051/3	1491	Mixed	University Hospital Basel (USB)		2018-04-17	Wastewater 11	yes	6		SA 0779	1	NA	Pseudomonadales	Pseudomonadaceae	Pseudomonas putida	Pseudomonas putida	no		NT-NE	yes
PA 0232	Ba180388	2018-05-15	2018	4001	1781	Urban	4001/1	788	Urban			2018-05-15	Wastewater 12	yes	5		SA 0785	1	Escherichia coli	Enterobacterales	Enterobacteriaceae	Escherichia coli		yes	2019-03-04	yes	yes
PA 0232	Ba180388	2018-05-15	2018	4001	1781	Urban	4001/1	788	Urban			2018-05-15	Wastewater 12	yes	5		SA 0788	4	Escherichia coli	Enterobacterales	Enterobacteriaceae	Escherichia coli		yes	2019-03-04	yes	yes
PA 0232	Ba180388	2018-05-15	2018	4001	1781	Urban	4001/1	788	Urban			2018-05-15	Wastewater 12	yes	5		SA 0789	5	Escherichia coli	Enterobacterales	Enterobacteriaceae	Escherichia coli		yes	2019-03-04	yes	yes
PA 0232	Ba180388	2018-05-15	2018	4001	1781	Urban	4001/1	788	Urban			2018-05-15	Wastewater 12	yes	5		SA 0787	3	KESC	Enterobacterales	Enterobacteriaceae	Klebsiella pneumoniae		yes	2019-03-04	yes	yes
PA 0232	Ba180388	2018-05-15	2018	4001	1781	Urban	4001/1	788	Urban			2018-05-15	Wastewater 12	yes	5		SA 0786	2	NA	NA	NA	NA	no identification	no		NT-NI	yes
PA 0233	Ba180389	2018-05-15	2018	4001	1781	Urban	4001/2	993	Urban			2018-05-15	Wastewater 12	yes	4		SA 0790	1	Escherichia coli	Enterobacterales	Enterobacteriaceae	Escherichia coli		yes	2019-03-04	yes	yes
PA 0233	Ba180389	2018-05-15	2018	4001	1781	Urban	4001/2	993	Urban			2018-05-15	Wastewater 12	yes	4		SA 0791	2	Escherichia coli	Enterobacterales	Enterobacteriaceae	Escherichia coli		yes	2019-03-04	yes	yes
PA 0233	Ba180389	2018-05-15	2018	4001	1781	Urban	4001/2	993	Urban			2018-05-15	Wastewater 12	yes	4		SA 0792	3	Escherichia coli	Enterobacterales	Enterobacteriaceae	Escherichia coli		yes	2019-03-04	yes	yes
PA 0233	Ba180389	2018-05-15	2018	4001	1781	Urban	4001/2	993	Urban			2018-05-15	Wastewater 12	yes	4		SA 0793	4	Escherichia coli	Enterobacterales	Enterobacteriaceae	Escherichia coli		yes	2019-03-04	yes	yes
PA 0234	Ba180390	2018-05-15	2018	4051	2008	Mixed	4051/1	455	Urban			2018-05-15	Wastewater 12	yes	5		SA 0795	2	Escherichia coli	Enterobacterales	Enterobacteriaceae	Escherichia coli		no		NT-D	yes
PA 0234	Ba180390	2018-05-15	2018	4051	2008	Mixed	4051/1	455	Urban			2018-05-15	Wastewater 12	yes	5		SA 0796	3	Escherichia coli	Enterobacterales	Enterobacteriaceae	Escherichia coli		yes	2019-03-04	yes	yes
PA 0234	Ba180390	2018-05-15	2018	4051	2008	Mixed	4051/1	455	Urban			2018-05-15	Wastewater 12	yes	5		SA 0794	1	NA	NA	NA	NA	no identification	no		NT-NI	yes
PA 0234	Ba180390	2018-05-15	2018	4051	2008	Mixed	4051/1	455	Urban			2018-05-15	Wastewater 12	yes	5		SA 0797	4	NA	NA	NA	NA	no identification	no		NT-NI	yes
PA 0234	Ba180390	2018-05-15	2018	4051	2008	Mixed	4051/1	455	Urban			2018-05-15	Wastewater 12	yes	5		SA 0798	5	NA	Pseudomonadales	Pseudomonadaceae	Pseudomonas aeruginosa	Pseudomonas aeruginosa	no		NT-NE	yes
PA 0235	Ba180391	2018-05-14	2018	4051	2008	Mixed	4051/2	62	Urban			2018-05-14	Wastewater 12	yes	6		SA 0804	6	Escherichia coli	Enterobacterales	Enterobacteriaceae	Escherichia coli		yes	2019-03-04	yes	yes
PA 0235	Ba180391	2018-05-14	2018	4051	2008	Mixed	4051/2	62	Urban			2018-05-14	Wastewater 12	yes	6		SA 0803	5	KESC	Enterobacterales	Enterobacteriaceae	Klebsiella pneumoniae	same as colony 1	no		NT-D	yes
PA 0235	Ba180391	2018-05-14	2018	4051	2008	Mixed	4051/2	62	Urban			2018-05-14	Wastewater 12	yes	6		SA 0799	1	KESC	Enterobacterales	Enterobacteriaceae	Klebsiella pneumoniae		yes	2019-03-04	yes	yes
PA 0235	Ba180391	2018-05-14	2018	4051	2008	Mixed	4051/2	62	Urban			2018-05-14	Wastewater 12	yes	6		SA 0801	3	KESC	Enterobacterales	Enterobacteriaceae	Klebsiella pneumoniae		yes	2019-03-04	yes	yes
PA 0235	Ba180391	2018-05-14	2018	4051	2008	Mixed	4051/2	62	Urban			2018-05-14	Wastewater 12	yes	6		SA 0802	4	KESC	Enterobacterales	Enterobacteriaceae	Klebsiella pneumoniae		yes	2019-03-04	yes	yes
PA 0235	Ba180391	2018-05-14	2018	4051	2008	Mixed	4051/2	62	Urban			2018-05-14	Wastewater 12	yes	6		SA 0800	2	NA	NA	NA	NA	no identification	no		NT-NI	yes
PA 0236	Ba180392	2018-05-15	2018	4052	1619	Urban	4052/1	724	Urban			2018-05-15	Wastewater 12	yes	2		SA 0806	2	Escherichia coli	Enterobacterales	Enterobacteriaceae	Escherichia coli		yes	2019-03-04	yes	yes
PA 0236	Ba180392	2018-05-15	2018	4052	1619	Urban	4052/1	724	Urban			2018-05-15	Wastewater 12	yes	2		SA 0805	1	KESC	Enterobacterales	Enterobacteriaceae	Klebsiella pneumoniae		no		NT-D	yes
PA 0237	Ba180393	2018-05-15	2018	4052	1619	Urban	4052/2	895	Urban			2018-05-15	Abwasser 12	no	0		NA	NA	NA	NA	NA	NA	NA	NA	NA	NA	no
PA 0238	Ba180394	2018-05-15	2018	4053	16271	Urban	4053/1	7218	Urban			2018-05-15	Wastewater 12	yes	6		SA 0807	1	Escherichia coli	Enterobacterales	Enterobacteriaceae	Escherichia coli		yes	2019-03-04	yes	yes
PA 0238	Ba180394	2018-05-15	2018	4053	16271	Urban	4053/1	7218	Urban			2018-05-15	Wastewater 12	yes	6		SA 0808	2	Escherichia coli	Enterobacterales	Enterobacteriaceae	Escherichia coli		yes	2019-03-04	yes	yes
PA 0238	Ba180394	2018-05-15	2018	4053	16271	Urban	4053/1	7218	Urban			2018-05-15	Wastewater 12	yes	6		SA 0809	3	Escherichia coli	Enterobacterales	Enterobacteriaceae	Escherichia coli		yes	2019-03-04	yes	yes
PA 0238	Ba180394	2018-05-15	2018	4053	16271	Urban	4053/1	7218	Urban			2018-05-15	Wastewater 12	yes	6		SA 0810	4	Escherichia coli	Enterobacterales	Enterobacteriaceae	Escherichia coli		yes	2019-03-04	yes	yes
PA 0238	Ba180394	2018-05-15	2018	4053	16271	Urban	4053/1	7218	Urban			2018-05-15	Wastewater 12	yes	6		SA 0811	5	Escherichia coli	Enterobacterales	Enterobacteriaceae	Escherichia coli		yes	2019-03-04	yes	yes
PA 0238	Ba180394	2018-05-15	2018	4053	16271	Urban	4053/1	7218	Urban			2018-05-15	Wastewater 12	yes	6		SA 0812	6	Escherichia coli	Enterobacterales	Enterobacteriaceae	Escherichia coli		yes	2019-03-04	yes	yes
PA 0239	Ba180395	2018-05-15	2018	4053	16271	Urban	4053/2	9053	Urban			2018-05-15	Wastewater 12	yes	4		SA 0813	1	Escherichia coli	Enterobacterales	Enterobacteriaceae	Escherichia coli		yes	2019-03-04	yes	yes
PA 0239	Ba180395	2018-05-15	2018	4053	16271	Urban	4053/2	9053	Urban			2018-05-15	Wastewater 12	yes	4		SA 0814	2	NA	NA	NA	NA	no identification	no		NT-NI	yes
PA 0239	Ba180395	2018-05-15	2018	4053	16271	Urban	4053/2	9053	Urban			2018-05-15	Wastewater 12	yes	4		SA 0815	3	NA	NA	NA	NA	no identification	no		NT-NI	yes
PA 0239	Ba180395	2018-05-15	2018	4053	16271	Urban	4053/2	9053	Urban			2018-05-15	Wastewater 12	yes	4		SA 0816	4	NA	NA	NA	NA	no identification	no		NT-NI	yes
PA 0240	Ba180396	2018-05-14	2018	4054	4231	Urban	4054/1	3708	Urban			2018-05-14	Wastewater 12	yes	5		SA 0819	3	Escherichia coli	Enterobacterales	Enterobacteriaceae	Escherichia coli		yes	2019-03-04	yes	yes
PA 0240	Ba180396	2018-05-14	2018	4054	4231	Urban	4054/1	3708	Urban			2018-05-14	Wastewater 12	yes	5		SA 0820	4	Escherichia coli	Enterobacterales	Enterobacteriaceae	Escherichia coli		yes	2019-03-04	yes	yes
PA 0240	Ba180396	2018-05-14	2018	4054	4231	Urban	4054/1	3708	Urban			2018-05-14	Wastewater 12	yes	5		SA 0821	5	Escherichia coli	Enterobacterales	Enterobacteriaceae	Escherichia coli		yes	2019-03-04	yes	yes
PA 0240	Ba180396	2018-05-14	2018	4054	4231	Urban	4054/1	3708	Urban			2018-05-14	Wastewater 12	yes	5		SA 0817	1	KESC	Enterobacterales	Enterobacteriaceae	Citrobacter freundii		yes	2019-03-04	yes	yes
PA 0240	Ba180396	2018-05-14	2018	4054	4231	Urban	4054/1	3708	Urban			2018-05-14	Wastewater 12	yes	5		SA 0818	2	NA	Pseudomonadales	Pseudomonadaceae	Pseudomonas putida	Pseudomonas putida	no		NT-NE	yes
PA 0241	Ba180397	2018-05-15	2018	4054	4231	Urban	4054/2	523	Urban			2018-05-15	Wastewater 12	yes	5		SA 0822	1	Escherichia coli	Enterobacterales	Enterobacteriaceae	Escherichia coli		yes	2019-03-04	yes	yes
PA 0241	Ba180397	2018-05-15	2018	4054	4231	Urban	4054/2	523	Urban			2018-05-15	Wastewater 12	yes	5		SA 0823	2	Escherichia coli	Enterobacterales	Enterobacteriaceae	Escherichia coli		yes	2019-03-04	yes	yes
PA 0241	Ba180397	2018-05-15	2018	4054	4231	Urban	4054/2	523	Urban			2018-05-15	Wastewater 12	yes	5		SA 0824	3	Escherichia coli	Enterobacterales	Enterobacteriaceae	Escherichia coli		yes	2019-03-04	yes	yes
PA 0241	Ba180397	2018-05-15	2018	4054	4231	Urban	4054/2	523	Urban			2018-05-15	Wastewater 12	yes	5		SA 0825	4	Escherichia coli	Enterobacterales	Enterobacteriaceae	Escherichia coli		yes	2019-03-04	yes	yes
PA 0241	Ba180397	2018-05-15	2018	4054	4231	Urban	4054/2	523	Urban			2018-05-15	Wastewater 12	yes	5		SA 0826	5	KESC	Enterobacterales	Enterobacteriaceae	Klebsiella pneumoniae		yes	2019-03-04	yes	yes
PA 0242	Ba180398	2018-05-14	2018	4055	3655	Urban	4055/1	2779	Urban			2018-05-14	Wastewater 12	yes	3		SA 0827	1	Escherichia coli	Enterobacterales	Enterobacteriaceae	Escherichia coli		yes	2019-03-04	yes	yes
PA 0242	Ba180398	2018-05-14	2018	4055	3655	Urban	4055/1	2779	Urban			2018-05-14	Wastewater 12	yes	3		SA 0828	2	Escherichia coli	Enterobacterales	Enterobacteriaceae	Escherichia coli		yes	2019-03-04	yes	yes
PA 0242	Ba180398	2018-05-14	2018	4055	3655	Urban	4055/1	2779	Urban			2018-05-14	Wastewater 12	yes	3		SA 0829	3	Escherichia coli	Enterobacterales	Enterobacteriaceae	Escherichia coli		yes	2019-03-04	yes	yes
PA 0243	Ba180399	2018-05-14	2018	4055	3655	Urban	4055/2	876	Urban			2018-05-14	Wastewater 12	yes	5		SA 0834	5	Escherichia coli	Enterobacterales	Enterobacteriaceae	Escherichia coli		no		NT-D	yes
PA 0243	Ba180399	2018-05-14	2018	4055	3655	Urban	4055/2	876	Urban			2018-05-14	Wastewater 12	yes	5		SA 0831	2	Escherichia coli	Enterobacterales	Enterobacteriaceae	Escherichia coli		yes	2019-03-04	yes	yes
PA 0243	Ba180399	2018-05-14	2018	4055	3655	Urban	4055/2	876	Urban			2018-05-14	Wastewater 12	yes	5		SA 0832	3	KESC	Enterobacterales	Enterobacteriaceae	Enterobacter sp.		no		NT-D	yes
PA 0243	Ba180399	2018-05-14	2018	4055	3655	Urban	4055/2	876	Urban			2018-05-14	Wastewater 12	yes	5		SA 0833	4	NA	NA	NA	NA	no identification	no		NT-NI	yes
PA 0243	Ba180399	2018-05-14	2018	4055	3655	Urban	4055/2	876	Urban			2018-05-14	Wastewater 12	yes	5		SA 0830	1	NA	Pseudomonadales	Pseudomonadaceae	Pseudomonas putida	Pseudomonas putida	no		NT-NE	yes
PA 0244	Ba180400	2018-05-14	2018	4056	21522	Mixed	4056/1	18214	Mixed	University Psychiatric Clinics (UPK), Rehabilitation Clinic Basel (REHAB), Felix Platter Spital		2018-05-14	Wastewater 12	yes	6		SA 0840	6	Escherichia coli	Enterobacterales	Enterobacteriaceae	Escherichia coli	same as colony 1	no		NT-D	yes
PA 0244	Ba180400	2018-05-14	2018	4056	21522	Mixed	4056/1	18214	Mixed	University Psychiatric Clinics (UPK), Rehabilitation Clinic Basel (REHAB), Felix Platter Spital		2018-05-14	Wastewater 12	yes	6		SA 0835	1	Escherichia coli	Enterobacterales	Enterobacteriaceae	Escherichia coli		yes	2019-03-04	yes	yes
PA 0244	Ba180400	2018-05-14	2018	4056	21522	Mixed	4056/1	18214	Mixed	University Psychiatric Clinics (UPK), Rehabilitation Clinic Basel (REHAB), Felix Platter Spital		2018-05-14	Wastewater 12	yes	6		SA 0836	2	Escherichia coli	Enterobacterales	Enterobacteriaceae	Escherichia coli		yes	2019-03-04	yes	yes
PA 0244	Ba180400	2018-05-14	2018	4056	21522	Mixed	4056/1	18214	Mixed	University Psychiatric Clinics (UPK), Rehabilitation Clinic Basel (REHAB), Felix Platter Spital		2018-05-14	Wastewater 12	yes	6		SA 0839	5	Escherichia coli	Enterobacterales	Enterobacteriaceae	Escherichia coli		yes	2019-03-04	yes	yes
PA 0244	Ba180400	2018-05-14	2018	4056	21522	Mixed	4056/1	18214	Mixed	University Psychiatric Clinics (UPK), Rehabilitation Clinic Basel (REHAB), Felix Platter Spital		2018-05-14	Wastewater 12	yes	6		SA 0838	4	KESC	Enterobacterales	Enterobacteriaceae	Klebsiella pneumoniae		yes	2019-03-04	yes	yes
PA 0244	Ba180400	2018-05-14	2018	4056	21522	Mixed	4056/1	18214	Mixed	University Psychiatric Clinics (UPK), Rehabilitation Clinic Basel (REHAB), Felix Platter Spital		2018-05-14	Wastewater 12	yes	6		SA 0837	3	NA	NA	NA	NA	no identification	no		NT-NI	yes
PA 0245	Ba180401	2018-05-14	2018	4056	21522	Mixed	4056/2	3308	Mixed	University Children's Hospital Basel (UKBB)		2018-05-14	Wastewater 12	yes	7		SA 0846	6	Escherichia coli	Enterobacterales	Enterobacteriaceae	Escherichia coli	same as colony 5	no	2019-03-14	NT-D	yes
PA 0245	Ba180401	2018-05-14	2018	4056	21522	Mixed	4056/2	3308	Mixed	University Children's Hospital Basel (UKBB)		2018-05-14	Wastewater 12	yes	7		SA 0843	3	Escherichia coli	Enterobacterales	Enterobacteriaceae	Escherichia coli		yes	2019-03-14	no	yes
PA 0245	Ba180401	2018-05-14	2018	4056	21522	Mixed	4056/2	3308	Mixed	University Children's Hospital Basel (UKBB)		2018-05-14	Wastewater 12	yes	7		SA 0842	2	Escherichia coli	Enterobacterales	Enterobacteriaceae	Escherichia coli		yes	2019-03-14	yes	yes
PA 0245	Ba180401	2018-05-14	2018	4056	21522	Mixed	4056/2	3308	Mixed	University Children's Hospital Basel (UKBB)		2018-05-14	Wastewater 12	yes	7		SA 0845	5	Escherichia coli	Enterobacterales	Enterobacteriaceae	Escherichia coli		yes	2019-03-14	yes	yes
PA 0245	Ba180401	2018-05-14	2018	4056	21522	Mixed	4056/2	3308	Mixed	University Children's Hospital Basel (UKBB)		2018-05-14	Wastewater 12	yes	7		SA 0844	4	KESC	Enterobacterales	Enterobacteriaceae	Klebsiella pneumoniae	same as colony 1	no	2019-03-14	NT-D	yes
PA 0245	Ba180401	2018-05-14	2018	4056	21522	Mixed	4056/2	3308	Mixed	University Children's Hospital Basel (UKBB)		2018-05-14	Wastewater 12	yes	7		SA 0847	7	KESC	Enterobacterales	Enterobacteriaceae	Klebsiella pneumoniae	same as colony 1	no	2019-03-14	NT-D	yes
PA 0245	Ba180401	2018-05-14	2018	4056	21522	Mixed	4056/2	3308	Mixed	University Children's Hospital Basel (UKBB)		2018-05-14	Wastewater 12	yes	7		SA 0841	1	KESC	Enterobacterales	Enterobacteriaceae	Klebsiella pneumoniae		yes	2019-03-14	yes	yes
PA 0246	Ba180402	2018-05-14	2018	4057	18712	Urban	4057/1	42	Urban			2018-05-14	Wastewater 12	yes	3		SA 0850	3	Escherichia coli	Enterobacterales	Enterobacteriaceae	Escherichia coli		yes	2019-03-14	yes	yes
PA 0246	Ba180402	2018-05-14	2018	4057	18712	Urban	4057/1	42	Urban			2018-05-14	Wastewater 12	yes	3		SA 0848	1	NA	Aeromonadales	Aeromonadaceae	Aeromonas caviae	Aeromonas caviae	no	2019-03-14	NT-D	yes
PA 0246	Ba180402	2018-05-14	2018	4057	18712	Urban	4057/1	42	Urban			2018-05-14	Wastewater 12	yes	3		SA 0849	2	NA	Enterobacterales	Morganellaceae	Morganella morganii		no	2019-03-14	NT-D	yes
PA 0247	Ba180403	2018-05-14	2018	4057	18712	Urban	4057/2	18670	Urban			2018-05-14	Wastewater 12	yes	7		SA 0854	4	Escherichia coli	Enterobacterales	Enterobacteriaceae	Escherichia coli		no	2019-03-14	NT-D	yes
PA 0247	Ba180403	2018-05-14	2018	4057	18712	Urban	4057/2	18670	Urban			2018-05-14	Wastewater 12	yes	7		SA 0852	2	Escherichia coli	Enterobacterales	Enterobacteriaceae	Escherichia coli		yes	2019-03-14	yes	yes
PA 0247	Ba180403	2018-05-14	2018	4057	18712	Urban	4057/2	18670	Urban			2018-05-14	Wastewater 12	yes	7		SA 0853	3	Escherichia coli	Enterobacterales	Enterobacteriaceae	Escherichia coli		yes	2019-03-14	yes	yes
PA 0247	Ba180403	2018-05-14	2018	4057	18712	Urban	4057/2	18670	Urban			2018-05-14	Wastewater 12	yes	7		SA 0855	5	Escherichia coli	Enterobacterales	Enterobacteriaceae	Escherichia coli		yes	2019-03-14	yes	yes
PA 0247	Ba180403	2018-05-14	2018	4057	18712	Urban	4057/2	18670	Urban			2018-05-14	Wastewater 12	yes	7		SA 0856	6	Escherichia coli	Enterobacterales	Enterobacteriaceae	Escherichia coli		yes	2019-03-14	yes	yes
PA 0247	Ba180403	2018-05-14	2018	4057	18712	Urban	4057/2	18670	Urban			2018-05-14	Wastewater 12	yes	7		SA 0857	7	Escherichia coli	Enterobacterales	Enterobacteriaceae	Escherichia coli		yes	2019-03-14	yes	yes
PA 0247	Ba180403	2018-05-14	2018	4057	18712	Urban	4057/2	18670	Urban			2018-05-14	Wastewater 12	yes	7		SA 0851	1	NA	NA	NA	NA	no identification	no	2019-03-14	NT-NI	yes
PA 0248	Ba180404	2018-05-14	2018	4058	6184	Mixed	4058/1	273	Urban			2018-05-14	Wastewater 12	yes	1		SA 0858	1	KESC	Enterobacterales	Enterobacteriaceae	Enterobacter cloacae		yes	2019-03-14	no	no
PA 0249	Ba180405	2018-05-14	2018	4058	6184	Mixed	4058/2	5911	Mixed	St. Claraspital		2018-05-14	Wastewater 12	yes	5		SA 0863	5	Escherichia coli	Enterobacterales	Enterobacteriaceae	Escherichia coli	same as colony 4	no	2019-03-14	NT-D	yes
PA 0249	Ba180405	2018-05-14	2018	4058	6184	Mixed	4058/2	5911	Mixed	St. Claraspital		2018-05-14	Wastewater 12	yes	5		SA 0861	3	Escherichia coli	Enterobacterales	Enterobacteriaceae	Escherichia coli		yes	2019-03-14	no	yes
PA 0249	Ba180405	2018-05-14	2018	4058	6184	Mixed	4058/2	5911	Mixed	St. Claraspital		2018-05-14	Wastewater 12	yes	5		SA 0862	4	Escherichia coli	Enterobacterales	Enterobacteriaceae	Escherichia coli		yes	2019-03-14	yes	yes
PA 0249	Ba180405	2018-05-14	2018	4058	6184	Mixed	4058/2	5911	Mixed	St. Claraspital		2018-05-14	Wastewater 12	yes	5		SA 0860	2	KESC	Enterobacterales	Enterobacteriaceae	Klebsiella pneumoniae	same as colony 1	no	2019-03-14	NT-D	yes
PA 0249	Ba180405	2018-05-14	2018	4058	6184	Mixed	4058/2	5911	Mixed	St. Claraspital		2018-05-14	Wastewater 12	yes	5		SA 0859	1	KESC	Enterobacterales	Enterobacteriaceae	Klebsiella pneumoniae		yes	2019-03-14	yes	yes
PA 0250	Ba180406	2018-05-15	2018	4059	3599	Urban	4059/1	876	Urban			2018-05-15	Wastewater 12	yes	4		SA 0866	3	Escherichia coli	Enterobacterales	Enterobacteriaceae	Escherichia coli		yes	2019-03-14	yes	yes
PA 0250	Ba180406	2018-05-15	2018	4059	3599	Urban	4059/1	876	Urban			2018-05-15	Wastewater 12	yes	4		SA 0867	4	Escherichia coli	Enterobacterales	Enterobacteriaceae	Escherichia coli		yes	2019-03-14	yes	yes
PA 0250	Ba180406	2018-05-15	2018	4059	3599	Urban	4059/1	876	Urban			2018-05-15	Wastewater 12	yes	4		SA 0864	1	NA	NA	NA	NA	no identification	no	2019-03-14	NT-NI	yes
PA 0250	Ba180406	2018-05-15	2018	4059	3599	Urban	4059/1	876	Urban			2018-05-15	Wastewater 12	yes	4		SA 0865	2	NA	NA	NA	NA	no identification	no	2019-03-14	NT-NI	yes
PA 0251	Ba180407	2018-05-15	2018	4059	3599	Urban	4059/2	2723	Urban			2018-05-15	Wastewater 12	yes	4		SA 0869	2	Escherichia coli	Enterobacterales	Enterobacteriaceae	Escherichia coli		yes	2019-03-14	yes	yes
PA 0251	Ba180407	2018-05-15	2018	4059	3599	Urban	4059/2	2723	Urban			2018-05-15	Wastewater 12	yes	4		SA 0870	3	Escherichia coli	Enterobacterales	Enterobacteriaceae	Escherichia coli		yes	2019-03-14	yes	yes
PA 0251	Ba180407	2018-05-15	2018	4059	3599	Urban	4059/2	2723	Urban			2018-05-15	Wastewater 12	yes	4		SA 0868	1	KESC	Enterobacterales	Enterobacteriaceae	Enterobacter cloacae		yes	2019-03-14	no	yes
PA 0251	Ba180407	2018-05-15	2018	4059	3599	Urban	4059/2	2723	Urban			2018-05-15	Wastewater 12	yes	4		SA 0871	4	KESC	Enterobacterales	Enterobacteriaceae	Enterobacter sp.		no	2019-03-14	NT-D	yes
PA 0252	Ba180408	2018-05-14	2018	4051	2008	Mixed	4051/3	1491	Mixed	University Hospital Basel (USB)		2018-05-14	Wastewater 12	yes	7		SA 0872	1	Escherichia coli	Enterobacterales	Enterobacteriaceae	Escherichia coli		yes	2019-03-14	yes	yes
PA 0252	Ba180408	2018-05-14	2018	4051	2008	Mixed	4051/3	1491	Mixed	University Hospital Basel (USB)		2018-05-14	Wastewater 12	yes	7		SA 0877	6	Escherichia coli	Enterobacterales	Enterobacteriaceae	Escherichia coli		yes	2019-03-14	yes	yes
PA 0252	Ba180408	2018-05-14	2018	4051	2008	Mixed	4051/3	1491	Mixed	University Hospital Basel (USB)		2018-05-14	Wastewater 12	yes	7		SA 0876	5	Escherichia coli	Enterobacterales	Enterobacteriaceae	Escherichia coli		yes	2019-03-14	yes	yes
PA 0252	Ba180408	2018-05-14	2018	4051	2008	Mixed	4051/3	1491	Mixed	University Hospital Basel (USB)		2018-05-14	Wastewater 12	yes	7		SA 0874	3	Escherichia coli	Enterobacterales	Enterobacteriaceae	Escherichia coli		yes	2019-03-14	yes	yes
PA 0252	Ba180408	2018-05-14	2018	4051	2008	Mixed	4051/3	1491	Mixed	University Hospital Basel (USB)		2018-05-14	Wastewater 12	yes	7		SA 0878	7	Escherichia coli	Enterobacterales	Enterobacteriaceae	Escherichia coli		yes	2019-03-14	yes	yes
PA 0252	Ba180408	2018-05-14	2018	4051	2008	Mixed	4051/3	1491	Mixed	University Hospital Basel (USB)		2018-05-14	Wastewater 12	yes	7		SA 0875	4	NA	NA	NA	NA	no identification	no	2019-03-14	NT-NI	yes
PA 0252	Ba180408	2018-05-14	2018	4051	2008	Mixed	4051/3	1491	Mixed	University Hospital Basel (USB)		2018-05-14	Wastewater 12	yes	7		SA 0873	2	NA	Pseudomonadales	Pseudomonadaceae	Pseudomonas aeruginosa	Pseudomonas aeruginosa	no	2019-03-14	NT-NE	yes
PA 0253	Ba180542	2018-06-19	2018	4001	1781	Urban	4001/1	788	Urban			2018-06-19	Wastewater 13	yes	4		SA 0881	3	Escherichia coli	Enterobacterales	Enterobacteriaceae	Escherichia coli		no		NT-D	yes
PA 0253	Ba180542	2018-06-19	2018	4001	1781	Urban	4001/1	788	Urban			2018-06-19	Wastewater 13	yes	4		SA 0882	4	Escherichia coli	Enterobacterales	Enterobacteriaceae	Escherichia coli		yes	2019-03-14	yes	yes
PA 0253	Ba180542	2018-06-19	2018	4001	1781	Urban	4001/1	788	Urban			2018-06-19	Wastewater 13	yes	4		SA 0879	1	KESC	Enterobacterales	Enterobacteriaceae	Enterobacter sp.		no		NT-D	yes
PA 0253	Ba180542	2018-06-19	2018	4001	1781	Urban	4001/1	788	Urban			2018-06-19	Wastewater 13	yes	4		SA 0880	2	NA	NA	NA	NA	no identification	no		NT-NI	yes
PA 0254	Ba180543	2018-06-19	2018	4001	1781	Urban	4001/2	993	Urban			2018-06-19	Wastewater 13	yes	4		SA 0883	1	Escherichia coli	Enterobacterales	Enterobacteriaceae	Escherichia coli		no		NT-D	yes
PA 0254	Ba180543	2018-06-19	2018	4001	1781	Urban	4001/2	993	Urban			2018-06-19	Wastewater 13	yes	4		SA 0885	3	Escherichia coli	Enterobacterales	Enterobacteriaceae	Escherichia coli		no	2019-03-14	NT-D	yes
PA 0254	Ba180543	2018-06-19	2018	4001	1781	Urban	4001/2	993	Urban			2018-06-19	Wastewater 13	yes	4		SA 0884	2	Escherichia coli	Enterobacterales	Enterobacteriaceae	Escherichia coli		yes	2019-03-14	yes	yes
PA 0254	Ba180543	2018-06-19	2018	4001	1781	Urban	4001/2	993	Urban			2018-06-19	Wastewater 13	yes	4		SA 0886	4	Escherichia coli	Enterobacterales	Enterobacteriaceae	Escherichia coli		yes	2019-03-14	yes	yes
PA 0255	Ba180544	2018-06-18	2018	4051	2008	Mixed	4051/2	62	Urban			2018-06-18	Wastewater 13	yes	3		SA 0888	2	Escherichia coli	Enterobacterales	Enterobacteriaceae	Escherichia coli		no	2019-03-14	NT-D	yes
PA 0255	Ba180544	2018-06-18	2018	4051	2008	Mixed	4051/2	62	Urban			2018-06-18	Wastewater 13	yes	3		SA 0887	1	Escherichia coli	Enterobacterales	Enterobacteriaceae	Escherichia coli		yes	2019-03-14	yes	yes
PA 0255	Ba180544	2018-06-18	2018	4051	2008	Mixed	4051/2	62	Urban			2018-06-18	Wastewater 13	yes	3		SA 0889	3	Escherichia coli	Enterobacterales	Enterobacteriaceae	Escherichia coli		yes	2019-03-14	yes	yes
PA 0256	Ba180545	2018-06-19	2018	4052	1619	Urban	4052/1	724	Urban			2018-06-19	Wastewater 13	yes	5		SA 0890	1	Escherichia coli	Enterobacterales	Enterobacteriaceae	Escherichia coli		yes	2019-03-14	yes	yes
PA 0256	Ba180545	2018-06-19	2018	4052	1619	Urban	4052/1	724	Urban			2018-06-19	Wastewater 13	yes	5		SA 0892	3	Escherichia coli	Enterobacterales	Enterobacteriaceae	Escherichia coli		yes	2019-03-14	yes	yes
PA 0256	Ba180545	2018-06-19	2018	4052	1619	Urban	4052/1	724	Urban			2018-06-19	Wastewater 13	yes	5		SA 0894	5	Escherichia coli	Enterobacterales	Enterobacteriaceae	Escherichia coli		yes	2019-03-14	yes	yes
PA 0256	Ba180545	2018-06-19	2018	4052	1619	Urban	4052/1	724	Urban			2018-06-19	Wastewater 13	yes	5		SA 0891	2	KESC	Enterobacterales	Enterobacteriaceae	Klebsiella pneumoniae		yes	2019-03-14	yes	yes
PA 0256	Ba180545	2018-06-19	2018	4052	1619	Urban	4052/1	724	Urban			2018-06-19	Wastewater 13	yes	5		SA 0893	4	KESC	Enterobacterales	Enterobacteriaceae	Klebsiella pneumoniae		yes	2019-03-14	yes	yes
PA 0257	Ba180546	2018-06-19	2018	4052	1619	Urban	4052/2	895	Urban			2018-06-19	Wastewater 13	yes	2		SA 0895	1	Escherichia coli	Enterobacterales	Enterobacteriaceae	Escherichia coli		yes	2019-03-14	yes	yes
PA 0257	Ba180546	2018-06-19	2018	4052	1619	Urban	4052/2	895	Urban			2018-06-19	Wastewater 13	yes	2		SA 0896	2	Escherichia coli	Enterobacterales	Enterobacteriaceae	Escherichia coli		yes	2019-03-14	yes	yes
PA 0258	Ba180547	2018-06-19	2018	4053	16271	Urban	4053/1	7218	Urban			2018-06-19	Wastewater 13	yes	3		SA 0898	2	Escherichia coli	Enterobacterales	Enterobacteriaceae	Escherichia coli		no	2019-03-14	NT-D	yes
PA 0258	Ba180547	2018-06-19	2018	4053	16271	Urban	4053/1	7218	Urban			2018-06-19	Wastewater 13	yes	3		SA 0899	3	Escherichia coli	Enterobacterales	Enterobacteriaceae	Escherichia coli		no	2019-03-14	NT-D	yes
PA 0258	Ba180547	2018-06-19	2018	4053	16271	Urban	4053/1	7218	Urban			2018-06-19	Wastewater 13	yes	3		SA 0897	1	Escherichia coli	Enterobacterales	Enterobacteriaceae	Escherichia coli		yes	2019-03-14	yes	yes
PA 0259	Ba180548	2018-06-19	2018	4053	16271	Urban	4053/2	9053	Urban			2018-06-19	Wastewater 13	yes	4		SA 0902	3	Escherichia coli	Enterobacterales	Enterobacteriaceae	Escherichia coli		no	2019-03-14	NT-D	no
PA 0259	Ba180548	2018-06-19	2018	4053	16271	Urban	4053/2	9053	Urban			2018-06-19	Wastewater 13	yes	4		SA 0903	4	Escherichia coli	Enterobacterales	Enterobacteriaceae	Escherichia coli		no	2019-03-14	NT-D	no
PA 0259	Ba180548	2018-06-19	2018	4053	16271	Urban	4053/2	9053	Urban			2018-06-19	Wastewater 13	yes	4		SA 0900	1	KESC	Enterobacterales	Enterobacteriaceae	Klebsiella pneumoniae		no	2019-03-14	NT-D	no
PA 0259	Ba180548	2018-06-19	2018	4053	16271	Urban	4053/2	9053	Urban			2018-06-19	Wastewater 13	yes	4		SA 0901	2	NA	Enterobacterales	Enterobacteriaceae	Fam. Enterobacteriaceae		no	2019-03-14	NT-D	no
PA 0260	Ba180549	2018-06-18	2018	4054	4231	Urban	4054/1	3708	Urban			2018-06-18	Wastewater 13	yes	5		SA 0907	4	Escherichia coli	Enterobacterales	Enterobacteriaceae	Escherichia coli		yes	2019-03-14	no	yes
PA 0260	Ba180549	2018-06-18	2018	4054	4231	Urban	4054/1	3708	Urban			2018-06-18	Wastewater 13	yes	5		SA 0904	1	Escherichia coli	Enterobacterales	Enterobacteriaceae	Escherichia coli		yes	2019-03-14	yes	yes
PA 0260	Ba180549	2018-06-18	2018	4054	4231	Urban	4054/1	3708	Urban			2018-06-18	Wastewater 13	yes	5		SA 0906	3	Escherichia coli	Enterobacterales	Enterobacteriaceae	Escherichia coli		yes	2019-03-14	yes	yes
PA 0260	Ba180549	2018-06-18	2018	4054	4231	Urban	4054/1	3708	Urban			2018-06-18	Wastewater 13	yes	5		SA 0905	2	KESC	Enterobacterales	Enterobacteriaceae	Klebsiella pneumoniae		yes	2019-03-14	yes	yes
PA 0260	Ba180549	2018-06-18	2018	4054	4231	Urban	4054/1	3708	Urban			2018-06-18	Wastewater 13	yes	5		SA 0908	5	NA	Enterobacterales	Enterobacteriaceae	Fam. Enterobacteriaceae		no	2019-03-14	NT-D	yes
PA 0261	Ba180550	2018-06-19	2018	4054	4231	Urban	4054/2	523	Urban			2018-06-19	Wastewater 13	yes	3		SA 0909	1	Escherichia coli	Enterobacterales	Enterobacteriaceae	Escherichia coli		yes	2019-03-14	yes	yes
PA 0261	Ba180550	2018-06-19	2018	4054	4231	Urban	4054/2	523	Urban			2018-06-19	Wastewater 13	yes	3		SA 0911	3	Escherichia coli	Enterobacterales	Enterobacteriaceae	Escherichia coli		yes	2019-03-14	yes	yes
PA 0261	Ba180550	2018-06-19	2018	4054	4231	Urban	4054/2	523	Urban			2018-06-19	Wastewater 13	yes	3		SA 0910	2	KESC	Enterobacterales	Enterobacteriaceae	Enterobacter cloacae		no	2019-03-14	NT-D	yes
PA 0262	Ba180551	2018-06-18	2018	4055	3655	Urban	4055/1	2779	Urban			2018-06-18	Wastewater 13	yes	4		SA 0913	2	Escherichia coli	Enterobacterales	Enterobacteriaceae	Escherichia coli		no	2019-03-14	NT-D	yes
PA 0262	Ba180551	2018-06-18	2018	4055	3655	Urban	4055/1	2779	Urban			2018-06-18	Wastewater 13	yes	4		SA 0912	1	Escherichia coli	Enterobacterales	Enterobacteriaceae	Escherichia coli		yes	2019-03-14	yes	yes
PA 0262	Ba180551	2018-06-18	2018	4055	3655	Urban	4055/1	2779	Urban			2018-06-18	Wastewater 13	yes	4		SA 0914	3	Escherichia coli	Enterobacterales	Enterobacteriaceae	Escherichia coli		yes	2019-03-14	yes	yes
PA 0262	Ba180551	2018-06-18	2018	4055	3655	Urban	4055/1	2779	Urban			2018-06-18	Wastewater 13	yes	4		SA 0915	4	Escherichia coli	Enterobacterales	Enterobacteriaceae	Escherichia coli		yes	2019-03-14	yes	yes
PA 0263	Ba180552	2018-06-18	2018	4055	3655	Urban	4055/2	876	Urban			2018-06-18	Wastewater 13	yes	3		SA 0917	2	Escherichia coli	Enterobacterales	Enterobacteriaceae	Escherichia coli		yes	2019-03-14	yes	yes
PA 0263	Ba180552	2018-06-18	2018	4055	3655	Urban	4055/2	876	Urban			2018-06-18	Wastewater 13	yes	3		SA 0918	3	Escherichia coli	Enterobacterales	Enterobacteriaceae	Escherichia coli		yes	2019-03-14	yes	yes
PA 0263	Ba180552	2018-06-18	2018	4055	3655	Urban	4055/2	876	Urban			2018-06-18	Wastewater 13	yes	3		SA 0916	1	KESC	Enterobacterales	Enterobacteriaceae	Citrobacter sp.		no	2019-03-14	NT-D	yes
PA 0264	Ba180553	2018-06-18	2018	4056	21522	Mixed	4056/1	18214	Mixed	University Psychiatric Clinics (UPK), Rehabilitation Clinic Basel (REHAB), Felix Platter Spital		2018-06-18	Wastewater 13	yes	5		SA 0919	1	Escherichia coli	Enterobacterales	Enterobacteriaceae	Escherichia coli		no	2019-03-14	NT-D	yes
PA 0264	Ba180553	2018-06-18	2018	4056	21522	Mixed	4056/1	18214	Mixed	University Psychiatric Clinics (UPK), Rehabilitation Clinic Basel (REHAB), Felix Platter Spital		2018-06-18	Wastewater 13	yes	5		SA 0922	4	Escherichia coli	Enterobacterales	Enterobacteriaceae	Escherichia coli		no	2019-03-14	NT-D	yes
PA 0264	Ba180553	2018-06-18	2018	4056	21522	Mixed	4056/1	18214	Mixed	University Psychiatric Clinics (UPK), Rehabilitation Clinic Basel (REHAB), Felix Platter Spital		2018-06-18	Wastewater 13	yes	5		SA 0921	3	KESC	Enterobacterales	Enterobacteriaceae	Citrobacter freundii		yes	2019-03-14	yes	yes
PA 0264	Ba180553	2018-06-18	2018	4056	21522	Mixed	4056/1	18214	Mixed	University Psychiatric Clinics (UPK), Rehabilitation Clinic Basel (REHAB), Felix Platter Spital		2018-06-18	Wastewater 13	yes	5		SA 0923	5	NA	Enterobacterales	Enterobacteriaceae	Fam. Enterobacteriaceae		no	2019-03-14	NT-D	yes
PA 0264	Ba180553	2018-06-18	2018	4056	21522	Mixed	4056/1	18214	Mixed	University Psychiatric Clinics (UPK), Rehabilitation Clinic Basel (REHAB), Felix Platter Spital		2018-06-18	Wastewater 13	yes	5		SA 0920	2	NA	NA	NA	NA	no identification	no	2019-03-14	NT-NI	yes
PA 0265	Ba180554	2018-06-18	2018	4056	21522	Mixed	4056/2	3308	Mixed	University Children's Hospital Basel (UKBB)		2018-06-18	Wastewater 13	yes	4		SA 0926	3	Escherichia coli	Enterobacterales	Enterobacteriaceae	Escherichia coli		no	2019-03-14	NT-D	yes
PA 0265	Ba180554	2018-06-18	2018	4056	21522	Mixed	4056/2	3308	Mixed	University Children's Hospital Basel (UKBB)		2018-06-18	Wastewater 13	yes	4		SA 0925	2	Escherichia coli	Enterobacterales	Enterobacteriaceae	Escherichia coli		yes	2019-03-14	yes	yes
PA 0265	Ba180554	2018-06-18	2018	4056	21522	Mixed	4056/2	3308	Mixed	University Children's Hospital Basel (UKBB)		2018-06-18	Wastewater 13	yes	4		SA 0927	4	Escherichia coli	Enterobacterales	Enterobacteriaceae	Escherichia coli		yes	2019-03-14	yes	yes
PA 0265	Ba180554	2018-06-18	2018	4056	21522	Mixed	4056/2	3308	Mixed	University Children's Hospital Basel (UKBB)		2018-06-18	Wastewater 13	yes	4		SA 0924	1	KESC	Enterobacterales	Enterobacteriaceae	Klebsiella pneumoniae		yes	2019-03-14	yes	yes
PA 0266	Ba180555	2018-06-18	2018	4057	18712	Urban	4057/1	42	Urban			2018-06-18	Wastewater 13	yes	4		SA 0928	1	Escherichia coli	Enterobacterales	Enterobacteriaceae	Escherichia coli		yes	2019-03-14	yes	yes
PA 0266	Ba180555	2018-06-18	2018	4057	18712	Urban	4057/1	42	Urban			2018-06-18	Wastewater 13	yes	4		SA 0929	2	Escherichia coli	Enterobacterales	Enterobacteriaceae	Escherichia coli		yes	2019-03-14	yes	yes
PA 0266	Ba180555	2018-06-18	2018	4057	18712	Urban	4057/1	42	Urban			2018-06-18	Wastewater 13	yes	4		SA 0930	3	Escherichia coli	Enterobacterales	Enterobacteriaceae	Escherichia coli		yes	2019-03-14	yes	yes
PA 0266	Ba180555	2018-06-18	2018	4057	18712	Urban	4057/1	42	Urban			2018-06-18	Wastewater 13	yes	4		SA 0931	4	Escherichia coli	Enterobacterales	Enterobacteriaceae	Escherichia coli		yes	2019-03-14	yes	yes
PA 0267	Ba180556	2018-06-18	2018	4057	18712	Urban	4057/2	18670	Urban			2018-06-18	Wastewater 13	yes	4		SA 0932	1	Escherichia coli	Enterobacterales	Enterobacteriaceae	Escherichia coli		yes	2019-03-14	yes	yes
PA 0267	Ba180556	2018-06-18	2018	4057	18712	Urban	4057/2	18670	Urban			2018-06-18	Wastewater 13	yes	4		SA 0934	3	Escherichia coli	Enterobacterales	Enterobacteriaceae	Escherichia coli		yes	2019-03-14	yes	yes
PA 0267	Ba180556	2018-06-18	2018	4057	18712	Urban	4057/2	18670	Urban			2018-06-18	Wastewater 13	yes	4		SA 0933	2	KESC	Enterobacterales	Enterobacteriaceae	Enterobacter cloacae		no	2019-03-14	NT-D	yes
PA 0267	Ba180556	2018-06-18	2018	4057	18712	Urban	4057/2	18670	Urban			2018-06-18	Wastewater 13	yes	4		SA 0935	4	NA	NA	NA	NA	no identification	no	2019-03-14	NT-NI	yes
PA 0268	Ba180557	2018-06-18	2018	4058	6184	Mixed	4058/1	273	Urban			2018-06-18	Wastewater 13	yes	4		SA 0936	1	Escherichia coli	Enterobacterales	Enterobacteriaceae	Escherichia coli		no	2019-03-14	NT-D	yes
PA 0268	Ba180557	2018-06-18	2018	4058	6184	Mixed	4058/1	273	Urban			2018-06-18	Wastewater 13	yes	4		SA 0937	2	Escherichia coli	Enterobacterales	Enterobacteriaceae	Escherichia coli		yes	2019-03-14	yes	yes
PA 0268	Ba180557	2018-06-18	2018	4058	6184	Mixed	4058/1	273	Urban			2018-06-18	Wastewater 13	yes	4		SA 0938	3	Escherichia coli	Enterobacterales	Enterobacteriaceae	Escherichia coli		yes	2019-03-14	yes	yes
PA 0268	Ba180557	2018-06-18	2018	4058	6184	Mixed	4058/1	273	Urban			2018-06-18	Wastewater 13	yes	4		SA 0939	4	Escherichia coli	Enterobacterales	Enterobacteriaceae	Escherichia coli		yes	2019-03-14	yes	yes
PA 0269	Ba180558	2018-06-18	2018	4058	6184	Mixed	4058/2	5911	Mixed	St. Claraspital		2018-06-18	Wastewater 13	yes	5		SA 0940	1	Escherichia coli	Enterobacterales	Enterobacteriaceae	Escherichia coli		yes	2019-03-14	yes	yes
PA 0269	Ba180558	2018-06-18	2018	4058	6184	Mixed	4058/2	5911	Mixed	St. Claraspital		2018-06-18	Wastewater 13	yes	5		SA 0942	3	Escherichia coli	Enterobacterales	Enterobacteriaceae	Escherichia coli		yes	2019-03-14	yes	yes
PA 0269	Ba180558	2018-06-18	2018	4058	6184	Mixed	4058/2	5911	Mixed	St. Claraspital		2018-06-18	Wastewater 13	yes	5		SA 0944	5	Escherichia coli	Enterobacterales	Enterobacteriaceae	Escherichia coli		yes	2019-03-14	yes	yes
PA 0269	Ba180558	2018-06-18	2018	4058	6184	Mixed	4058/2	5911	Mixed	St. Claraspital		2018-06-18	Wastewater 13	yes	5		SA 0943	4	KESC	Enterobacterales	Enterobacteriaceae	Citrobacter freundii		yes	2019-03-14	no	yes
PA 0269	Ba180558	2018-06-18	2018	4058	6184	Mixed	4058/2	5911	Mixed	St. Claraspital		2018-06-18	Wastewater 13	yes	5		SA 0941	2	NA	NA	NA	NA	no identification	no	2019-03-14	NT-NI	yes
PA 0270	Ba180559	2018-06-19	2018	4059	3599	Urban	4059/1	876	Urban			2018-06-19	Wastewater 13	yes	2		SA 0945	1	Escherichia coli	Enterobacterales	Enterobacteriaceae	Escherichia coli		yes	2019-03-14	yes	yes
PA 0270	Ba180559	2018-06-19	2018	4059	3599	Urban	4059/1	876	Urban			2018-06-19	Wastewater 13	yes	2		SA 0946	2	KESC	Enterobacterales	Enterobacteriaceae	Klebsiella pneumoniae	P. aeruginosa growth	yes	2019-03-14	no	yes
PA 0271	Ba180560	2018-06-19	2018	4059	3599	Urban	4059/2	2723	Urban			2018-06-19	Wastewater 13	yes	3		SA 0947	1	Escherichia coli	Enterobacterales	Enterobacteriaceae	Escherichia coli		no	2019-03-14	NT-D	yes
PA 0271	Ba180560	2018-06-19	2018	4059	3599	Urban	4059/2	2723	Urban			2018-06-19	Wastewater 13	yes	3		SA 0948	2	Escherichia coli	Enterobacterales	Enterobacteriaceae	Escherichia coli		yes	2019-03-14	yes	yes
PA 0271	Ba180560	2018-06-19	2018	4059	3599	Urban	4059/2	2723	Urban			2018-06-19	Wastewater 13	yes	3		SA 0949	3	Escherichia coli	Enterobacterales	Enterobacteriaceae	Escherichia coli		yes	2019-03-14	yes	yes
PA 0272	Ba180561	2018-06-18	2018	4051	2008	Mixed	4051/3	1491	Mixed	University Hospital Basel (USB)		2018-06-18	Wastewater 13	yes	4		SA 0950	1	Escherichia coli	Enterobacterales	Enterobacteriaceae	Escherichia coli		yes	2019-03-14	yes	yes
PA 0272	Ba180561	2018-06-18	2018	4051	2008	Mixed	4051/3	1491	Mixed	University Hospital Basel (USB)		2018-06-18	Wastewater 13	yes	4		SA 0951	2	Escherichia coli	Enterobacterales	Enterobacteriaceae	Escherichia coli		yes	2019-03-14	yes	yes
PA 0272	Ba180561	2018-06-18	2018	4051	2008	Mixed	4051/3	1491	Mixed	University Hospital Basel (USB)		2018-06-18	Wastewater 13	yes	4		SA 0952	3	Escherichia coli	Enterobacterales	Enterobacteriaceae	Escherichia coli		yes	2019-03-14	yes	yes
PA 0272	Ba180561	2018-06-18	2018	4051	2008	Mixed	4051/3	1491	Mixed	University Hospital Basel (USB)		2018-06-18	Wastewater 13	yes	4		SA 0953	4	Escherichia coli	Enterobacterales	Enterobacteriaceae	Escherichia coli		yes	2019-03-14	yes	yes
PA 0273	Ba180562	2018-06-18	2018	4051	2008	Mixed	4051/1	455	Urban			2018-06-18	Wastewater 13	yes	2		SA 0955	2	Escherichia coli	Enterobacterales	Enterobacteriaceae	Escherichia coli		no		NT-D	yes
PA 0273	Ba180562	2018-06-18	2018	4051	2008	Mixed	4051/1	455	Urban			2018-06-18	Wastewater 13	yes	2		SA 0954	1	Escherichia coli	Enterobacterales	Enterobacteriaceae	Escherichia coli		yes	2019-03-14	yes	yes
PA 0274	Ba180654	2018-08-14	2018	4001	1781	Urban	4001/1	788	Urban			2018-08-14	Wastewater 14	yes	4		SA 0959	4	Escherichia coli	Enterobacterales	Enterobacteriaceae	Escherichia coli	same as colony 1	no	2019-03-14	NT-D	yes
PA 0274	Ba180654	2018-08-14	2018	4001	1781	Urban	4001/1	788	Urban			2018-08-14	Wastewater 14	yes	4		SA 0956	1	Escherichia coli	Enterobacterales	Enterobacteriaceae	Escherichia coli		yes	2019-03-14	yes	yes
PA 0274	Ba180654	2018-08-14	2018	4001	1781	Urban	4001/1	788	Urban			2018-08-14	Wastewater 14	yes	4		SA 0957	2	Escherichia coli	Enterobacterales	Enterobacteriaceae	Escherichia coli		yes	2019-03-14	yes	yes
PA 0274	Ba180654	2018-08-14	2018	4001	1781	Urban	4001/1	788	Urban			2018-08-14	Wastewater 14	yes	4		SA 0958	3	Escherichia coli	Enterobacterales	Enterobacteriaceae	Escherichia coli		yes	2019-03-14	yes	yes
PA 0275	Ba180655	2018-08-14	2018	4001	1781	Urban	4001/2	993	Urban			2018-08-14	Wastewater 14	yes	4		SA 0963	4	Escherichia coli	Enterobacterales	Enterobacteriaceae	Escherichia coli	mabritec	yes	2019-03-14	yes	yes
PA 0275	Ba180655	2018-08-14	2018	4001	1781	Urban	4001/2	993	Urban			2018-08-14	Wastewater 14	yes	4		SA 0960	1	Escherichia coli	Enterobacterales	Enterobacteriaceae	Escherichia coli		yes	2019-03-14	yes	yes
PA 0275	Ba180655	2018-08-14	2018	4001	1781	Urban	4001/2	993	Urban			2018-08-14	Wastewater 14	yes	4		SA 0961	2	Escherichia coli	Enterobacterales	Enterobacteriaceae	Escherichia coli		yes	2019-03-14	yes	yes
PA 0275	Ba180655	2018-08-14	2018	4001	1781	Urban	4001/2	993	Urban			2018-08-14	Wastewater 14	yes	4		SA 0962	3	Escherichia coli	Enterobacterales	Enterobacteriaceae	Escherichia coli		yes	2019-03-14	yes	yes
PA 0276	Ba180656	2018-08-14	2018	4051	2008	Mixed	4051/1	455	Urban			2018-08-14	Wastewater 14	yes	4		SA 0967	4	Escherichia coli	Enterobacterales	Enterobacteriaceae	Escherichia coli	same as colony 2	no	2019-03-14	NT-D	yes
PA 0276	Ba180656	2018-08-14	2018	4051	2008	Mixed	4051/1	455	Urban			2018-08-14	Wastewater 14	yes	4		SA 0964	1	Escherichia coli	Enterobacterales	Enterobacteriaceae	Escherichia coli		yes	2019-03-14	yes	yes
PA 0276	Ba180656	2018-08-14	2018	4051	2008	Mixed	4051/1	455	Urban			2018-08-14	Wastewater 14	yes	4		SA 0965	2	Escherichia coli	Enterobacterales	Enterobacteriaceae	Escherichia coli		yes	2019-03-14	yes	yes
PA 0276	Ba180656	2018-08-14	2018	4051	2008	Mixed	4051/1	455	Urban			2018-08-14	Wastewater 14	yes	4		SA 0966	3	KESC	Enterobacterales	Enterobacteriaceae	Klebsiella pneumoniae		yes	2019-03-14	yes	yes
PA 0277	Ba180657	2018-08-13	2018	4051	2008	Mixed	4051/2	62	Urban			2018-08-13	Wastewater 14	yes	4		SA 0970	3	Escherichia coli	Enterobacterales	Enterobacteriaceae	Escherichia coli	same as colony 1	no	2019-03-14	NT-D	yes
PA 0277	Ba180657	2018-08-13	2018	4051	2008	Mixed	4051/2	62	Urban			2018-08-13	Wastewater 14	yes	4		SA 0968	1	Escherichia coli	Enterobacterales	Enterobacteriaceae	Escherichia coli		yes	2019-03-14	yes	yes
PA 0277	Ba180657	2018-08-13	2018	4051	2008	Mixed	4051/2	62	Urban			2018-08-13	Wastewater 14	yes	4		SA 0969	2	Escherichia coli	Enterobacterales	Enterobacteriaceae	Escherichia coli		yes	2019-03-14	yes	yes
PA 0277	Ba180657	2018-08-13	2018	4051	2008	Mixed	4051/2	62	Urban			2018-08-13	Wastewater 14	yes	4		SA 0971	4	KESC	Enterobacterales	Enterobacteriaceae	Klebsiella pneumoniae		yes	2019-03-14	yes	yes
PA 0278	Ba180658	2018-08-14	2018	4052	1619	Urban	4052/1	724	Urban			2018-08-14	Wastewater 14	yes	4		SA 0972	1	Escherichia coli	Enterobacterales	Enterobacteriaceae	Escherichia coli		yes	2019-04-08	yes	yes
PA 0278	Ba180658	2018-08-14	2018	4052	1619	Urban	4052/1	724	Urban			2018-08-14	Wastewater 14	yes	4		SA 0973	2	Escherichia coli	Enterobacterales	Enterobacteriaceae	Escherichia coli		yes	2019-04-08	yes	yes
PA 0278	Ba180658	2018-08-14	2018	4052	1619	Urban	4052/1	724	Urban			2018-08-14	Wastewater 14	yes	4		SA 0975	4	Escherichia coli	Enterobacterales	Enterobacteriaceae	Escherichia coli		yes	2019-04-08	yes	yes
PA 0278	Ba180658	2018-08-14	2018	4052	1619	Urban	4052/1	724	Urban			2018-08-14	Wastewater 14	yes	4		SA 0974	3	KESC	Enterobacterales	Enterobacteriaceae	Klebsiella pneumoniae		yes	2019-04-08	yes	yes
PA 0279	Ba180659	2018-08-14	2018	4052	1619	Urban	4052/2	895	Urban			2018-08-14	Wastewater 14	yes	4		SA 0976	1	Escherichia coli	Enterobacterales	Enterobacteriaceae	Escherichia coli		yes	2019-04-08	yes	yes
PA 0279	Ba180659	2018-08-14	2018	4052	1619	Urban	4052/2	895	Urban			2018-08-14	Wastewater 14	yes	4		SA 0978	3	Escherichia coli	Enterobacterales	Enterobacteriaceae	Escherichia coli		yes	2019-04-08	yes	yes
PA 0279	Ba180659	2018-08-14	2018	4052	1619	Urban	4052/2	895	Urban			2018-08-14	Wastewater 14	yes	4		SA 0979	4	Escherichia coli	Enterobacterales	Enterobacteriaceae	Escherichia coli		yes	2019-04-08	yes	yes
PA 0279	Ba180659	2018-08-14	2018	4052	1619	Urban	4052/2	895	Urban			2018-08-14	Wastewater 14	yes	4		SA 0977	2	KESC	Enterobacterales	Enterobacteriaceae	Klebsiella pneumoniae		yes	2019-04-08	yes	yes
PA 0280	Ba180660	2018-08-14	2018	4053	16271	Urban	4053/1	7218	Urban			2018-08-14	Wastewater 14	yes	4		SA 0982	3	Escherichia coli	Enterobacterales	Enterobacteriaceae	Escherichia coli	same as colony 4	no		NT-D	yes
PA 0280	Ba180660	2018-08-14	2018	4053	16271	Urban	4053/1	7218	Urban			2018-08-14	Wastewater 14	yes	4		SA 0980	1	Escherichia coli	Enterobacterales	Enterobacteriaceae	Escherichia coli	mabritec	yes	2019-04-08	yes	yes
PA 0280	Ba180660	2018-08-14	2018	4053	16271	Urban	4053/1	7218	Urban			2018-08-14	Wastewater 14	yes	4		SA 0981	2	Escherichia coli	Enterobacterales	Enterobacteriaceae	Escherichia coli		yes	2019-04-08	yes	yes
PA 0280	Ba180660	2018-08-14	2018	4053	16271	Urban	4053/1	7218	Urban			2018-08-14	Wastewater 14	yes	4		SA 0983	4	Escherichia coli	Enterobacterales	Enterobacteriaceae	Escherichia coli		yes	2019-04-08	yes	yes
PA 0281	Ba180661	2018-08-14	2018	4053	16271	Urban	4053/2	9053	Urban			2018-08-14	Wastewater 14	yes	6		SA 0988	5	Escherichia coli	Enterobacterales	Enterobacteriaceae	Escherichia coli	same as colony 6	no		NT-D	yes
PA 0281	Ba180661	2018-08-14	2018	4053	16271	Urban	4053/2	9053	Urban			2018-08-14	Wastewater 14	yes	6		SA 0984	1	Escherichia coli	Enterobacterales	Enterobacteriaceae	Escherichia coli	mabritec	yes	2019-04-08	yes	yes
PA 0281	Ba180661	2018-08-14	2018	4053	16271	Urban	4053/2	9053	Urban			2018-08-14	Wastewater 14	yes	6		SA 0987	4	Escherichia coli	Enterobacterales	Enterobacteriaceae	Escherichia coli		yes	2019-04-08	yes	yes
PA 0281	Ba180661	2018-08-14	2018	4053	16271	Urban	4053/2	9053	Urban			2018-08-14	Wastewater 14	yes	6		SA 0989	6	Escherichia coli	Enterobacterales	Enterobacteriaceae	Escherichia coli		yes	2019-04-08	yes	yes
PA 0281	Ba180661	2018-08-14	2018	4053	16271	Urban	4053/2	9053	Urban			2018-08-14	Wastewater 14	yes	6		SA 0985	2	KESC	Enterobacterales	Enterobacteriaceae	Klebsiella pneumoniae		yes	2019-04-08	yes	yes
PA 0281	Ba180661	2018-08-14	2018	4053	16271	Urban	4053/2	9053	Urban			2018-08-14	Wastewater 14	yes	6		SA 0986	3	NA	NA	NA	NA	no identification	no		NT-NI	yes
PA 0282	Ba180662	2018-08-13	2018	4054	4231	Urban	4054/1	3708	Urban			2018-08-13	Wastewater 14	yes	5		SA 0990	1	Escherichia coli	Enterobacterales	Enterobacteriaceae	Escherichia coli		yes	2019-04-08	yes	yes
PA 0282	Ba180662	2018-08-13	2018	4054	4231	Urban	4054/1	3708	Urban			2018-08-13	Wastewater 14	yes	5		SA 0991	2	Escherichia coli	Enterobacterales	Enterobacteriaceae	Escherichia coli		yes	2019-04-08	yes	yes
PA 0282	Ba180662	2018-08-13	2018	4054	4231	Urban	4054/1	3708	Urban			2018-08-13	Wastewater 14	yes	5		SA 0994	5	Escherichia coli	Enterobacterales	Enterobacteriaceae	Escherichia coli		yes	2019-04-08	yes	yes
PA 0282	Ba180662	2018-08-13	2018	4054	4231	Urban	4054/1	3708	Urban			2018-08-13	Wastewater 14	yes	5		SA 0993	4	KESC	Enterobacterales	Enterobacteriaceae	Enterobacter cloacae	mabritec	yes	2019-04-08	no	yes
PA 0282	Ba180662	2018-08-13	2018	4054	4231	Urban	4054/1	3708	Urban			2018-08-13	Wastewater 14	yes	5		SA 0992	3	NA	NA	NA	NA	no identification	no		NT-NI	yes
PA 0283	Ba180663	2018-08-14	2018	4054	4231	Urban	4054/2	523	Urban			2018-08-14	Wastewater 14	yes	3		SA 0995	1	Escherichia coli	Enterobacterales	Enterobacteriaceae	Escherichia coli	same as colony 3	no		NT-D	yes
PA 0283	Ba180663	2018-08-14	2018	4054	4231	Urban	4054/2	523	Urban			2018-08-14	Wastewater 14	yes	3		SA 0997	3	Escherichia coli	Enterobacterales	Enterobacteriaceae	Escherichia coli		yes	2019-04-08	yes	yes
PA 0283	Ba180663	2018-08-14	2018	4054	4231	Urban	4054/2	523	Urban			2018-08-14	Wastewater 14	yes	3		SA 0996	2	KESC	Enterobacterales	Enterobacteriaceae	Klebsiella pneumoniae		yes	2019-04-08	yes	yes
PA 0284	Ba180664	2018-08-13	2018	4055	3655	Urban	4055/1	2779	Urban			2018-08-13	Wastewater 14	yes	6		SA 0998	1	Escherichia coli	Enterobacterales	Enterobacteriaceae	Escherichia coli		yes	2019-04-08	yes	yes
PA 0284	Ba180664	2018-08-13	2018	4055	3655	Urban	4055/1	2779	Urban			2018-08-13	Wastewater 14	yes	6		SA 0999	2	Escherichia coli	Enterobacterales	Enterobacteriaceae	Escherichia coli		yes	2019-04-08	yes	yes
PA 0284	Ba180664	2018-08-13	2018	4055	3655	Urban	4055/1	2779	Urban			2018-08-13	Wastewater 14	yes	6		SA 1001	4	Escherichia coli	Enterobacterales	Enterobacteriaceae	Escherichia coli		yes	2019-04-08	yes	yes
PA 0284	Ba180664	2018-08-13	2018	4055	3655	Urban	4055/1	2779	Urban			2018-08-13	Wastewater 14	yes	6		SA 1002	5	KESC	Enterobacterales	Enterobacteriaceae	Enterobacter cloacae	same as colony 6	no		NT-D	yes
PA 0284	Ba180664	2018-08-13	2018	4055	3655	Urban	4055/1	2779	Urban			2018-08-13	Wastewater 14	yes	6		SA 1003	6	KESC	Enterobacterales	Enterobacteriaceae	Enterobacter cloacae	mabritec	yes	2019-04-08	no	yes
PA 0284	Ba180664	2018-08-13	2018	4055	3655	Urban	4055/1	2779	Urban			2018-08-13	Wastewater 14	yes	6		SA 1000	3	NA	NA	NA	NA	no identification	no		NT-NI	yes
PA 0285	Ba180665	2018-08-13	2018	4055	3655	Urban	4055/2	876	Urban			2018-08-13	Wastewater 14	yes	3		SA 1005	2	Escherichia coli	Enterobacterales	Enterobacteriaceae	Escherichia coli	same as colony 1	no		NT-D	yes
PA 0285	Ba180665	2018-08-13	2018	4055	3655	Urban	4055/2	876	Urban			2018-08-13	Wastewater 14	yes	3		SA 1004	1	Escherichia coli	Enterobacterales	Enterobacteriaceae	Escherichia coli		yes	2019-04-08	yes	yes
PA 0285	Ba180665	2018-08-13	2018	4055	3655	Urban	4055/2	876	Urban			2018-08-13	Wastewater 14	yes	3		SA 1006	3	KESC	Enterobacterales	Enterobacteriaceae	Enterobacter cloacae		yes	2019-04-08	no	yes
PA 0286	Ba180666	2018-08-13	2018	4056	21522	Mixed	4056/1	18214	Mixed	University Psychiatric Clinics (UPK), Rehabilitation Clinic Basel (REHAB), Felix Platter Spital		2018-08-13	Wastewater 14	yes	4		SA 1007	1	Escherichia coli	Enterobacterales	Enterobacteriaceae	Escherichia coli		yes	2019-04-08	yes	yes
PA 0286	Ba180666	2018-08-13	2018	4056	21522	Mixed	4056/1	18214	Mixed	University Psychiatric Clinics (UPK), Rehabilitation Clinic Basel (REHAB), Felix Platter Spital		2018-08-13	Wastewater 14	yes	4		SA 1008	2	Escherichia coli	Enterobacterales	Enterobacteriaceae	Escherichia coli		yes	2019-04-08	yes	yes
PA 0286	Ba180666	2018-08-13	2018	4056	21522	Mixed	4056/1	18214	Mixed	University Psychiatric Clinics (UPK), Rehabilitation Clinic Basel (REHAB), Felix Platter Spital		2018-08-13	Wastewater 14	yes	4		SA 1009	3	Escherichia coli	Enterobacterales	Enterobacteriaceae	Escherichia coli		yes	2019-04-08	yes	yes
PA 0286	Ba180666	2018-08-13	2018	4056	21522	Mixed	4056/1	18214	Mixed	University Psychiatric Clinics (UPK), Rehabilitation Clinic Basel (REHAB), Felix Platter Spital		2018-08-13	Wastewater 14	yes	4		SA 1010	4	KESC	Enterobacterales	Enterobacteriaceae	Klebsiella pneumoniae		yes	2019-04-08	yes	yes
PA 0287	Ba180667	2018-08-13	2018	4056	21522	Mixed	4056/2	3308	Mixed	University Children's Hospital Basel (UKBB)		2018-08-13	Wastewater 14	yes	3		SA 1013	3	Escherichia coli	Enterobacterales	Enterobacteriaceae	Escherichia coli	same as colony 1	no		NT-D	yes
PA 0287	Ba180667	2018-08-13	2018	4056	21522	Mixed	4056/2	3308	Mixed	University Children's Hospital Basel (UKBB)		2018-08-13	Wastewater 14	yes	3		SA 1011	1	Escherichia coli	Enterobacterales	Enterobacteriaceae	Escherichia coli		yes	2019-04-08	yes	yes
PA 0287	Ba180667	2018-08-13	2018	4056	21522	Mixed	4056/2	3308	Mixed	University Children's Hospital Basel (UKBB)		2018-08-13	Wastewater 14	yes	3		SA 1012	2	KESC	Enterobacterales	Enterobacteriaceae	Klebsiella pneumoniae		yes	2019-04-08	yes	yes
PA 0288	Ba180668	2018-08-13	2018	4057	18712	Urban	4057/1	42	Urban			2018-08-13	Wastewater 14	yes	3		SA 1016	3	Escherichia coli	Enterobacterales	Enterobacteriaceae	Escherichia coli	same as colony 2	no		NT-D	yes
PA 0288	Ba180668	2018-08-13	2018	4057	18712	Urban	4057/1	42	Urban			2018-08-13	Wastewater 14	yes	3		SA 1014	1	Escherichia coli	Enterobacterales	Enterobacteriaceae	Escherichia coli		yes	2019-04-08	yes	yes
PA 0288	Ba180668	2018-08-13	2018	4057	18712	Urban	4057/1	42	Urban			2018-08-13	Wastewater 14	yes	3		SA 1015	2	Escherichia coli	Enterobacterales	Enterobacteriaceae	Escherichia coli		yes	2019-04-08	yes	yes
PA 0289	Ba180669	2018-08-13	2018	4057	18712	Urban	4057/2	18670	Urban			2018-08-13	Wastewater 14	yes	6		SA 1017	1	Escherichia coli	Enterobacterales	Enterobacteriaceae	Escherichia coli	same as colony 2	no		NT-D	yes
PA 0289	Ba180669	2018-08-13	2018	4057	18712	Urban	4057/2	18670	Urban			2018-08-13	Wastewater 14	yes	6		SA 1019	3	Escherichia coli	Enterobacterales	Enterobacteriaceae	Escherichia coli	same as colony 4	no		NT-D	yes
PA 0289	Ba180669	2018-08-13	2018	4057	18712	Urban	4057/2	18670	Urban			2018-08-13	Wastewater 14	yes	6		SA 1021	5	Escherichia coli	Enterobacterales	Enterobacteriaceae	Escherichia coli	same as colony 4	no		NT-D	yes
PA 0289	Ba180669	2018-08-13	2018	4057	18712	Urban	4057/2	18670	Urban			2018-08-13	Wastewater 14	yes	6		SA 1018	2	Escherichia coli	Enterobacterales	Enterobacteriaceae	Escherichia coli		yes	2019-04-08	yes	yes
PA 0289	Ba180669	2018-08-13	2018	4057	18712	Urban	4057/2	18670	Urban			2018-08-13	Wastewater 14	yes	6		SA 1020	4	Escherichia coli	Enterobacterales	Enterobacteriaceae	Escherichia coli		yes	2019-04-08	yes	yes
PA 0289	Ba180669	2018-08-13	2018	4057	18712	Urban	4057/2	18670	Urban			2018-08-13	Wastewater 14	yes	6		SA 1022	6	Escherichia coli	Enterobacterales	Enterobacteriaceae	Escherichia coli		yes	2019-04-08	yes	yes
PA 0290	Ba180670	2018-08-13	2018	4058	6184	Mixed	4058/1	273	Urban			2018-08-13	Wastewater 14	yes	3		SA 1025	3	Escherichia coli	Enterobacterales	Enterobacteriaceae	Escherichia coli	same as colony 1	no		NT-D	yes
PA 0290	Ba180670	2018-08-13	2018	4058	6184	Mixed	4058/1	273	Urban			2018-08-13	Wastewater 14	yes	3		SA 1023	1	Escherichia coli	Enterobacterales	Enterobacteriaceae	Escherichia coli		yes	2019-04-08	yes	yes
PA 0290	Ba180670	2018-08-13	2018	4058	6184	Mixed	4058/1	273	Urban			2018-08-13	Wastewater 14	yes	3		SA 1024	2	Escherichia coli	Enterobacterales	Enterobacteriaceae	Escherichia coli		yes	2019-04-08	yes	yes
PA 0291	Ba180671	2018-08-13	2018	4058	6184	Mixed	4058/2	5911	Mixed	St. Claraspital		2018-08-13	Wastewater 14	yes	5		SA 1028	3	Escherichia coli	Enterobacterales	Enterobacteriaceae	Escherichia coli		yes	2019-04-08	yes	yes
PA 0291	Ba180671	2018-08-13	2018	4058	6184	Mixed	4058/2	5911	Mixed	St. Claraspital		2018-08-13	Wastewater 14	yes	5		SA 1029	4	Escherichia coli	Enterobacterales	Enterobacteriaceae	Escherichia coli		yes	2019-04-08	yes	yes
PA 0291	Ba180671	2018-08-13	2018	4058	6184	Mixed	4058/2	5911	Mixed	St. Claraspital		2018-08-13	Wastewater 14	yes	5		SA 1027	2	KESC	Enterobacterales	Enterobacteriaceae	Enterobacter cloacae	mabritec	yes	2019-04-08	no	yes
PA 0291	Ba180671	2018-08-13	2018	4058	6184	Mixed	4058/2	5911	Mixed	St. Claraspital		2018-08-13	Wastewater 14	yes	5		SA 1030	5	KESC	Enterobacterales	Enterobacteriaceae	Klebsiella pneumoniae		yes	2019-04-08	yes	yes
PA 0291	Ba180671	2018-08-13	2018	4058	6184	Mixed	4058/2	5911	Mixed	St. Claraspital		2018-08-13	Wastewater 14	yes	5		SA 1026	1	NA	NA	NA	NA	no identification	no		NT-NI	yes
PA 0292	Ba180672	2018-08-14	2018	4059	3599	Urban	4059/1	876	Urban			2018-08-14	Wastewater 14	yes	3		SA 1032	2	Escherichia coli	Enterobacterales	Enterobacteriaceae	Escherichia coli	same as colony 1	no		NT-D	yes
PA 0292	Ba180672	2018-08-14	2018	4059	3599	Urban	4059/1	876	Urban			2018-08-14	Wastewater 14	yes	3		SA 1031	1	Escherichia coli	Enterobacterales	Enterobacteriaceae	Escherichia coli	mabritec	yes	2019-04-08	yes	yes
PA 0292	Ba180672	2018-08-14	2018	4059	3599	Urban	4059/1	876	Urban			2018-08-14	Wastewater 14	yes	3		SA 1033	3	Escherichia coli	Enterobacterales	Enterobacteriaceae	Escherichia coli		yes	2019-04-08	yes	yes
PA 0293	Ba180673	2018-08-14	2018	4059	3599	Urban	4059/2	2723	Urban			2018-08-14	Wastewater 14	yes	4		SA 1037	4	Escherichia coli	Enterobacterales	Enterobacteriaceae	Escherichia coli	same as colony 1	no		NT-D	yes
PA 0293	Ba180673	2018-08-14	2018	4059	3599	Urban	4059/2	2723	Urban			2018-08-14	Wastewater 14	yes	4		SA 1036	3	Escherichia coli	Enterobacterales	Enterobacteriaceae	Escherichia coli	mabritec	yes	2019-04-08	yes	yes
PA 0293	Ba180673	2018-08-14	2018	4059	3599	Urban	4059/2	2723	Urban			2018-08-14	Wastewater 14	yes	4		SA 1034	1	Escherichia coli	Enterobacterales	Enterobacteriaceae	Escherichia coli		yes	2019-04-08	yes	yes
PA 0293	Ba180673	2018-08-14	2018	4059	3599	Urban	4059/2	2723	Urban			2018-08-14	Wastewater 14	yes	4		SA 1035	2	KESC	Enterobacterales	Enterobacteriaceae	Citrobacter freundii	mabritec	yes	2019-04-08	yes	yes
PA 0294	Ba180674	2018-08-13	2018	4051	2008	Mixed	4051/3	1491	Mixed	University Hospital Basel (USB)		2018-08-13	Wastewater 14	yes	4		SA 1040	3	Escherichia coli	Enterobacterales	Enterobacteriaceae	Escherichia coli	same as colony 2	no		NT-D	yes
PA 0294	Ba180674	2018-08-13	2018	4051	2008	Mixed	4051/3	1491	Mixed	University Hospital Basel (USB)		2018-08-13	Wastewater 14	yes	4		SA 1039	2	Escherichia coli	Enterobacterales	Enterobacteriaceae	Escherichia coli		yes	2019-04-08	yes	yes
PA 0294	Ba180674	2018-08-13	2018	4051	2008	Mixed	4051/3	1491	Mixed	University Hospital Basel (USB)		2018-08-13	Wastewater 14	yes	4		SA 1041	4	Escherichia coli	Enterobacterales	Enterobacteriaceae	Escherichia coli		yes	2019-04-08	yes	yes
PA 0294	Ba180674	2018-08-13	2018	4051	2008	Mixed	4051/3	1491	Mixed	University Hospital Basel (USB)		2018-08-13	Wastewater 14	yes	4		SA 1038	1	KESC	Enterobacterales	Enterobacteriaceae	Klebsiella pneumoniae		yes	2019-04-08	yes	yes
PA 0295	Ba180724	2018-09-11	2018	4001	1781	Urban	4001/1	788	Urban			2018-09-11	Wastewater 15	yes	3		SA 1042	1	Escherichia coli	Enterobacterales	Enterobacteriaceae	Escherichia coli		yes	2019-04-08	yes	yes
PA 0295	Ba180724	2018-09-11	2018	4001	1781	Urban	4001/1	788	Urban			2018-09-11	Wastewater 15	yes	3		SA 1043	2	Escherichia coli	Enterobacterales	Enterobacteriaceae	Escherichia coli		yes	2019-04-08	yes	yes
PA 0295	Ba180724	2018-09-11	2018	4001	1781	Urban	4001/1	788	Urban			2018-09-11	Wastewater 15	yes	3		SA 1044	3	Escherichia coli	Enterobacterales	Enterobacteriaceae	Escherichia coli		yes	2019-04-08	yes	yes
PA 0296	Ba180725	2018-09-11	2018	4001	1781	Urban	4001/2	993	Urban			2018-09-11	Wastewater 15	yes	5		SA 1045	1	Escherichia coli	Enterobacterales	Enterobacteriaceae	Escherichia coli		yes	2019-04-08	yes	yes
PA 0296	Ba180725	2018-09-11	2018	4001	1781	Urban	4001/2	993	Urban			2018-09-11	Wastewater 15	yes	5		SA 1046	2	Escherichia coli	Enterobacterales	Enterobacteriaceae	Escherichia coli		yes	2019-04-08	yes	yes
PA 0296	Ba180725	2018-09-11	2018	4001	1781	Urban	4001/2	993	Urban			2018-09-11	Wastewater 15	yes	5		SA 1048	4	Escherichia coli	Enterobacterales	Enterobacteriaceae	Escherichia coli		yes	2019-04-08	yes	yes
PA 0296	Ba180725	2018-09-11	2018	4001	1781	Urban	4001/2	993	Urban			2018-09-11	Wastewater 15	yes	5		SA 1049	5	KESC	Enterobacterales	Enterobacteriaceae	Enterobacter cloacae	mabritec	yes	2019-04-08	no	yes
PA 0296	Ba180725	2018-09-11	2018	4001	1781	Urban	4001/2	993	Urban			2018-09-11	Wastewater 15	yes	5		SA 1047	3	KESC	Enterobacterales	Enterobacteriaceae	Klebsiella pneumoniae		yes	2019-04-08	yes	yes
PA 0297	Ba180726	2018-09-11	2018	4051	2008	Mixed	4051/1	455	Urban			2018-09-11	Wastewater 15	yes	5		SA 1053	4	Escherichia coli	Enterobacterales	Enterobacteriaceae	Escherichia coli	mabritec	yes	2019-04-08	yes	yes
PA 0297	Ba180726	2018-09-11	2018	4051	2008	Mixed	4051/1	455	Urban			2018-09-11	Wastewater 15	yes	5		SA 1050	1	Escherichia coli	Enterobacterales	Enterobacteriaceae	Escherichia coli		yes	2019-04-08	yes	yes
PA 0297	Ba180726	2018-09-11	2018	4051	2008	Mixed	4051/1	455	Urban			2018-09-11	Wastewater 15	yes	5		SA 1051	2	Escherichia coli	Enterobacterales	Enterobacteriaceae	Escherichia coli		yes	2019-04-08	yes	yes
PA 0297	Ba180726	2018-09-11	2018	4051	2008	Mixed	4051/1	455	Urban			2018-09-11	Wastewater 15	yes	5		SA 1052	3	Escherichia coli	Enterobacterales	Enterobacteriaceae	Escherichia coli		yes	2019-04-08	yes	yes
PA 0297	Ba180726	2018-09-11	2018	4051	2008	Mixed	4051/1	455	Urban			2018-09-11	Wastewater 15	yes	5		SA 1054	5	KESC	Enterobacterales	Enterobacteriaceae	Citrobacter amalonaticus	mabritec	yes	2019-04-08	yes	yes
PA 0298	Ba180727	2018-09-10	2018	4051	2008	Mixed	4051/2	62	Urban			2018-09-10	Wastewater 15	yes	3		SA 1055	1	Escherichia coli	Enterobacterales	Enterobacteriaceae	Escherichia coli		yes	2019-04-08	yes	yes
PA 0298	Ba180727	2018-09-10	2018	4051	2008	Mixed	4051/2	62	Urban			2018-09-10	Wastewater 15	yes	3		SA 1057	3	Escherichia coli	Enterobacterales	Enterobacteriaceae	Escherichia coli		yes	2019-04-08	yes	yes
PA 0298	Ba180727	2018-09-10	2018	4051	2008	Mixed	4051/2	62	Urban			2018-09-10	Wastewater 15	yes	3		SA 1056	2	KESC	Enterobacterales	Enterobacteriaceae	Citrobacter freundii	mabritec	yes	2019-04-08	no	yes
PA 0299	Ba180728	2018-09-11	2018	4052	1619	Urban	4052/1	724	Urban			2018-09-11	Wastewater 15	yes	4		SA 1058	1	Escherichia coli	Enterobacterales	Enterobacteriaceae	Escherichia coli		yes	2019-04-08	yes	yes
PA 0299	Ba180728	2018-09-11	2018	4052	1619	Urban	4052/1	724	Urban			2018-09-11	Wastewater 15	yes	4		SA 1059	2	Escherichia coli	Enterobacterales	Enterobacteriaceae	Escherichia coli		yes	2019-04-08	yes	yes
PA 0299	Ba180728	2018-09-11	2018	4052	1619	Urban	4052/1	724	Urban			2018-09-11	Wastewater 15	yes	4		SA 1060	3	KESC	Enterobacterales	Enterobacteriaceae	Klebsiella pneumoniae		yes	2019-04-08	yes	yes
PA 0299	Ba180728	2018-09-11	2018	4052	1619	Urban	4052/1	724	Urban			2018-09-11	Wastewater 15	yes	4		SA 1061	4	NA	Enterobacterales	Morganellaceae	Morganella morganii		yes	2019-04-08	no	yes
PA 0300	Ba180729	2018-09-11	2018	4052	1619	Urban	4052/2	895	Urban			2018-09-11	Wastewater 15	yes	4		SA 1062	1	Escherichia coli	Enterobacterales	Enterobacteriaceae	Escherichia coli		yes	2019-04-08	yes	yes
PA 0300	Ba180729	2018-09-11	2018	4052	1619	Urban	4052/2	895	Urban			2018-09-11	Wastewater 15	yes	4		SA 1065	4	Escherichia coli	Enterobacterales	Enterobacteriaceae	Escherichia coli		yes	2019-04-08	yes	yes
PA 0300	Ba180729	2018-09-11	2018	4052	1619	Urban	4052/2	895	Urban			2018-09-11	Wastewater 15	yes	4		SA 1063	2	KESC	Enterobacterales	Enterobacteriaceae	Klebsiella pneumoniae	same as colony 3	no		NT-D	yes
PA 0300	Ba180729	2018-09-11	2018	4052	1619	Urban	4052/2	895	Urban			2018-09-11	Wastewater 15	yes	4		SA 1064	3	KESC	Enterobacterales	Enterobacteriaceae	Klebsiella pneumoniae		yes	2019-04-08	yes	yes
PA 0301	Ba180730	2018-09-11	2018	4053	16271	Urban	4053/1	7218	Urban			2018-09-11	Wastewater 15	yes	4		SA 1069	4	Escherichia coli	Enterobacterales	Enterobacteriaceae	Escherichia coli	same as colony 3	no		NT-D	yes
PA 0301	Ba180730	2018-09-11	2018	4053	16271	Urban	4053/1	7218	Urban			2018-09-11	Wastewater 15	yes	4		SA 1066	1	Escherichia coli	Enterobacterales	Enterobacteriaceae	Escherichia coli		yes	2019-04-08	yes	yes
PA 0301	Ba180730	2018-09-11	2018	4053	16271	Urban	4053/1	7218	Urban			2018-09-11	Wastewater 15	yes	4		SA 1068	3	Escherichia coli	Enterobacterales	Enterobacteriaceae	Escherichia coli		yes	2019-04-08	yes	yes
PA 0301	Ba180730	2018-09-11	2018	4053	16271	Urban	4053/1	7218	Urban			2018-09-11	Wastewater 15	yes	4		SA 1067	2	KESC	Enterobacterales	Enterobacteriaceae	Klebsiella pneumoniae		yes	2019-04-08	yes	yes
PA 0302	Ba180731	2018-09-11	2018	4053	16271	Urban	4053/2	9053	Urban			2018-09-11	Wastewater 15	yes	4		SA 1071	2	Escherichia coli	Enterobacterales	Enterobacteriaceae	Escherichia coli	mabritec	yes	2019-04-08	yes	yes
PA 0302	Ba180731	2018-09-11	2018	4053	16271	Urban	4053/2	9053	Urban			2018-09-11	Wastewater 15	yes	4		SA 1070	1	Escherichia coli	Enterobacterales	Enterobacteriaceae	Escherichia coli		yes	2019-04-08	yes	yes
PA 0302	Ba180731	2018-09-11	2018	4053	16271	Urban	4053/2	9053	Urban			2018-09-11	Wastewater 15	yes	4		SA 1073	4	Escherichia coli	Enterobacterales	Enterobacteriaceae	Escherichia coli		yes	2019-04-08	yes	yes
PA 0302	Ba180731	2018-09-11	2018	4053	16271	Urban	4053/2	9053	Urban			2018-09-11	Wastewater 15	yes	4		SA 1072	3	KESC	Enterobacterales	Enterobacteriaceae	Klebsiella pneumoniae	mabritec	yes	2019-04-08	yes	yes
PA 0303	Ba180732	2018-09-10	2018	4054	4231	Urban	4054/1	3708	Urban			2018-09-10	Wastewater 15	yes	6		SA 1074	1	Escherichia coli	Enterobacterales	Enterobacteriaceae	Escherichia coli	same as colony 3	no		NT-D	yes
PA 0303	Ba180732	2018-09-10	2018	4054	4231	Urban	4054/1	3708	Urban			2018-09-10	Wastewater 15	yes	6		SA 1076	3	Escherichia coli	Enterobacterales	Enterobacteriaceae	Escherichia coli		yes	2019-04-08	yes	yes
PA 0303	Ba180732	2018-09-10	2018	4054	4231	Urban	4054/1	3708	Urban			2018-09-10	Wastewater 15	yes	6		SA 1077	4	Escherichia coli	Enterobacterales	Enterobacteriaceae	Escherichia coli		yes	2019-04-08	yes	yes
PA 0303	Ba180732	2018-09-10	2018	4054	4231	Urban	4054/1	3708	Urban			2018-09-10	Wastewater 15	yes	6		SA 1078	5	Escherichia coli	Enterobacterales	Enterobacteriaceae	Escherichia coli		yes	2019-04-08	yes	yes
PA 0303	Ba180732	2018-09-10	2018	4054	4231	Urban	4054/1	3708	Urban			2018-09-10	Wastewater 15	yes	6		SA 1079	6	Escherichia coli	Enterobacterales	Enterobacteriaceae	Escherichia coli		yes	2019-04-08	yes	yes
PA 0303	Ba180732	2018-09-10	2018	4054	4231	Urban	4054/1	3708	Urban			2018-09-10	Wastewater 15	yes	6		SA 1075	2	NA	NA	NA	NA	no identification	no		NT-NI	yes
PA 0304	Ba180733	2018-09-11	2018	4054	4231	Urban	4054/2	523	Urban			2018-09-11	Wastewater 15	yes	1		SA 1080	1	Escherichia coli	Enterobacterales	Enterobacteriaceae	Escherichia coli		yes	2019-04-08	yes	yes
PA 0305	Ba180734	2018-09-10	2018	4055	3655	Urban	4055/1	2779	Urban			2018-09-10	Wastewater 15	yes	4		SA 1081	1	Escherichia coli	Enterobacterales	Enterobacteriaceae	Escherichia coli	same as colony 3	no		NT-D	yes
PA 0305	Ba180734	2018-09-10	2018	4055	3655	Urban	4055/1	2779	Urban			2018-09-10	Wastewater 15	yes	4		SA 1082	2	Escherichia coli	Enterobacterales	Enterobacteriaceae	Escherichia coli		yes	2019-04-08	yes	yes
PA 0305	Ba180734	2018-09-10	2018	4055	3655	Urban	4055/1	2779	Urban			2018-09-10	Wastewater 15	yes	4		SA 1083	3	Escherichia coli	Enterobacterales	Enterobacteriaceae	Escherichia coli		yes	2019-04-08	yes	yes
PA 0305	Ba180734	2018-09-10	2018	4055	3655	Urban	4055/1	2779	Urban			2018-09-10	Wastewater 15	yes	4		SA 1084	4	NA	NA	NA	NA	no identification	no		NT-NI	yes
PA 0306	Ba180735	2018-09-10	2018	4055	3655	Urban	4055/2	876	Urban			2018-09-10	Wastewater 15	yes	4		SA 1086	2	Escherichia coli	Enterobacterales	Enterobacteriaceae	Escherichia coli	same as colony 1	no		NT-D	yes
PA 0306	Ba180735	2018-09-10	2018	4055	3655	Urban	4055/2	876	Urban			2018-09-10	Wastewater 15	yes	4		SA 1087	3	Escherichia coli	Enterobacterales	Enterobacteriaceae	Escherichia coli	same as colony 4	no		NT-D	yes
PA 0306	Ba180735	2018-09-10	2018	4055	3655	Urban	4055/2	876	Urban			2018-09-10	Wastewater 15	yes	4		SA 1085	1	Escherichia coli	Enterobacterales	Enterobacteriaceae	Escherichia coli		yes	2019-04-08	yes	yes
PA 0306	Ba180735	2018-09-10	2018	4055	3655	Urban	4055/2	876	Urban			2018-09-10	Wastewater 15	yes	4		SA 1088	4	Escherichia coli	Enterobacterales	Enterobacteriaceae	Escherichia coli		yes	2019-04-08	yes	yes
PA 0307	Ba180736	2018-09-10	2018	4056	21522	Mixed	4056/1	18214	Mixed	University Psychiatric Clinics (UPK), Rehabilitation Clinic Basel (REHAB), Felix Platter Spital		2018-09-10	Wastewater 15	yes	9		SA 1097	9	Escherichia coli	Enterobacterales	Enterobacteriaceae	Escherichia coli	same as colony 6	no		NT-D	yes
PA 0307	Ba180736	2018-09-10	2018	4056	21522	Mixed	4056/1	18214	Mixed	University Psychiatric Clinics (UPK), Rehabilitation Clinic Basel (REHAB), Felix Platter Spital		2018-09-10	Wastewater 15	yes	9		SA 1093	5	Escherichia coli	Enterobacterales	Enterobacteriaceae	Escherichia coli	same as colony 7	no		NT-D	yes
PA 0307	Ba180736	2018-09-10	2018	4056	21522	Mixed	4056/1	18214	Mixed	University Psychiatric Clinics (UPK), Rehabilitation Clinic Basel (REHAB), Felix Platter Spital		2018-09-10	Wastewater 15	yes	9		SA 1091	3	Escherichia coli	Enterobacterales	Enterobacteriaceae	Escherichia coli		yes	2019-04-08	yes	yes
PA 0307	Ba180736	2018-09-10	2018	4056	21522	Mixed	4056/1	18214	Mixed	University Psychiatric Clinics (UPK), Rehabilitation Clinic Basel (REHAB), Felix Platter Spital		2018-09-10	Wastewater 15	yes	9		SA 1094	6	Escherichia coli	Enterobacterales	Enterobacteriaceae	Escherichia coli		yes	2019-04-08	yes	yes
PA 0307	Ba180736	2018-09-10	2018	4056	21522	Mixed	4056/1	18214	Mixed	University Psychiatric Clinics (UPK), Rehabilitation Clinic Basel (REHAB), Felix Platter Spital		2018-09-10	Wastewater 15	yes	9		SA 1095	7	Escherichia coli	Enterobacterales	Enterobacteriaceae	Escherichia coli		yes	2019-04-08	yes	yes
PA 0307	Ba180736	2018-09-10	2018	4056	21522	Mixed	4056/1	18214	Mixed	University Psychiatric Clinics (UPK), Rehabilitation Clinic Basel (REHAB), Felix Platter Spital		2018-09-10	Wastewater 15	yes	9		SA 1096	8	Escherichia coli	Enterobacterales	Enterobacteriaceae	Escherichia coli		yes	2019-04-08	yes	yes
PA 0307	Ba180736	2018-09-10	2018	4056	21522	Mixed	4056/1	18214	Mixed	University Psychiatric Clinics (UPK), Rehabilitation Clinic Basel (REHAB), Felix Platter Spital		2018-09-10	Wastewater 15	yes	9		SA 1090	2	KESC	Enterobacterales	Enterobacteriaceae	Enterobacter cloacae		yes	2019-04-08	no	yes
PA 0307	Ba180736	2018-09-10	2018	4056	21522	Mixed	4056/1	18214	Mixed	University Psychiatric Clinics (UPK), Rehabilitation Clinic Basel (REHAB), Felix Platter Spital		2018-09-10	Wastewater 15	yes	9		SA 1089	1	KESC	Enterobacterales	Enterobacteriaceae	Klebsiella pneumoniae		yes	2019-04-08	no	yes
PA 0307	Ba180736	2018-09-10	2018	4056	21522	Mixed	4056/1	18214	Mixed	University Psychiatric Clinics (UPK), Rehabilitation Clinic Basel (REHAB), Felix Platter Spital		2018-09-10	Wastewater 15	yes	9		SA 1092	4	NA	Enterobacterales	Morganellaceae	Morganella morganii		yes	2019-04-08	no	yes
PA 0308	Ba180737	2018-09-10	2018	4056	21522	Mixed	4056/2	3308	Mixed	University Children's Hospital Basel (UKBB)		2018-09-10	Wastewater 15	yes	5		SA 1101	4	Escherichia coli	Enterobacterales	Enterobacteriaceae	Escherichia coli	same as colony 5	no		NT-D	yes
PA 0308	Ba180737	2018-09-10	2018	4056	21522	Mixed	4056/2	3308	Mixed	University Children's Hospital Basel (UKBB)		2018-09-10	Wastewater 15	yes	5		SA 1100	3	Escherichia coli	Enterobacterales	Enterobacteriaceae	Escherichia coli		yes	2019-04-08	yes	yes
PA 0308	Ba180737	2018-09-10	2018	4056	21522	Mixed	4056/2	3308	Mixed	University Children's Hospital Basel (UKBB)		2018-09-10	Wastewater 15	yes	5		SA 1102	5	Escherichia coli	Enterobacterales	Enterobacteriaceae	Escherichia coli		yes	2019-04-08	yes	yes
PA 0308	Ba180737	2018-09-10	2018	4056	21522	Mixed	4056/2	3308	Mixed	University Children's Hospital Basel (UKBB)		2018-09-10	Wastewater 15	yes	5		SA 1098	1	KESC	Enterobacterales	Enterobacteriaceae	Klebsiella pneumoniae	same as colony 2	no		NT-D	yes
PA 0308	Ba180737	2018-09-10	2018	4056	21522	Mixed	4056/2	3308	Mixed	University Children's Hospital Basel (UKBB)		2018-09-10	Wastewater 15	yes	5		SA 1099	2	KESC	Enterobacterales	Enterobacteriaceae	Klebsiella pneumoniae		yes	2019-04-08	yes	yes
PA 0309	Ba180738	2018-09-10	2018	4057	18712	Urban	4057/1	42	Urban			2018-09-10	Abwasser 15	no	0		NA	NA	NA	NA	NA	NA	NA	NA	NA	NA	no
PA 0310	Ba180739	2018-09-10	2018	4057	18712	Urban	4057/2	18670	Urban			2018-09-10	Wastewater 15	yes	7		SA 1109	7	Escherichia coli	Enterobacterales	Enterobacteriaceae	Escherichia coli	same as colony 5	no	2019-05-15	NT-D	yes
PA 0310	Ba180739	2018-09-10	2018	4057	18712	Urban	4057/2	18670	Urban			2018-09-10	Wastewater 15	yes	7		SA 1105	3	Escherichia coli	Enterobacterales	Enterobacteriaceae	Escherichia coli		yes	2019-04-08	yes	yes
PA 0310	Ba180739	2018-09-10	2018	4057	18712	Urban	4057/2	18670	Urban			2018-09-10	Wastewater 15	yes	7		SA 1106	4	Escherichia coli	Enterobacterales	Enterobacteriaceae	Escherichia coli		yes	2019-04-08	yes	yes
PA 0310	Ba180739	2018-09-10	2018	4057	18712	Urban	4057/2	18670	Urban			2018-09-10	Wastewater 15	yes	7		SA 1107	5	Escherichia coli	Enterobacterales	Enterobacteriaceae	Escherichia coli		yes	2019-05-15	yes	yes
PA 0310	Ba180739	2018-09-10	2018	4057	18712	Urban	4057/2	18670	Urban			2018-09-10	Wastewater 15	yes	7		SA 1108	6	Escherichia coli	Enterobacterales	Enterobacteriaceae	Escherichia coli		yes	2019-05-15	yes	yes
PA 0310	Ba180739	2018-09-10	2018	4057	18712	Urban	4057/2	18670	Urban			2018-09-10	Wastewater 15	yes	7		SA 1104	2	KESC	Enterobacterales	Enterobacteriaceae	Enterobacter xiangfangensis	mabritec	yes	2019-04-08	yes	yes
PA 0310	Ba180739	2018-09-10	2018	4057	18712	Urban	4057/2	18670	Urban			2018-09-10	Wastewater 15	yes	7		SA 1103	1	KESC	Enterobacterales	Enterobacteriaceae	Klebsiella pneumoniae		yes	2019-04-08	yes	yes
PA 0311	Ba180740	2018-09-10	2018	4058	6184	Mixed	4058/1	273	Urban			2018-09-10	Wastewater 15	yes	5		SA 1114	5	Escherichia coli	Enterobacterales	Enterobacteriaceae	Escherichia coli	same as colony 4	no	2019-05-15	NT-D	yes
PA 0311	Ba180740	2018-09-10	2018	4058	6184	Mixed	4058/1	273	Urban			2018-09-10	Wastewater 15	yes	5		SA 1110	1	Escherichia coli	Enterobacterales	Enterobacteriaceae	Escherichia coli		yes	2019-05-15	yes	yes
PA 0311	Ba180740	2018-09-10	2018	4058	6184	Mixed	4058/1	273	Urban			2018-09-10	Wastewater 15	yes	5		SA 1112	3	Escherichia coli	Enterobacterales	Enterobacteriaceae	Escherichia coli		yes	2019-05-15	yes	yes
PA 0311	Ba180740	2018-09-10	2018	4058	6184	Mixed	4058/1	273	Urban			2018-09-10	Wastewater 15	yes	5		SA 1113	4	Escherichia coli	Enterobacterales	Enterobacteriaceae	Escherichia coli		yes	2019-05-15	yes	yes
PA 0311	Ba180740	2018-09-10	2018	4058	6184	Mixed	4058/1	273	Urban			2018-09-10	Wastewater 15	yes	5		SA 1111	2	NA	Pseudomonadales	Pseudomonadaceae	Pseudomonas aeruginosa	Pseudomonas aeruginosa	no	2019-05-15	NT-NE	yes
PA 0312	Ba180741	2018-09-10	2018	4058	6184	Mixed	4058/2	5911	Mixed	St. Claraspital		2018-09-10	Wastewater 15	yes	8		SA 1117	3	Escherichia coli	Enterobacterales	Enterobacteriaceae	Escherichia coli	same as colony 6	no	2019-05-15	NT-D	yes
PA 0312	Ba180741	2018-09-10	2018	4058	6184	Mixed	4058/2	5911	Mixed	St. Claraspital		2018-09-10	Wastewater 15	yes	8		SA 1118	4	Escherichia coli	Enterobacterales	Enterobacteriaceae	Escherichia coli	same as colony 6	no	2019-05-15	NT-D	yes
PA 0312	Ba180741	2018-09-10	2018	4058	6184	Mixed	4058/2	5911	Mixed	St. Claraspital		2018-09-10	Wastewater 15	yes	8		SA 1120	6	Escherichia coli	Enterobacterales	Enterobacteriaceae	Escherichia coli		yes	2019-05-15	yes	yes
PA 0312	Ba180741	2018-09-10	2018	4058	6184	Mixed	4058/2	5911	Mixed	St. Claraspital		2018-09-10	Wastewater 15	yes	8		SA 1121	7	KESC	Enterobacterales	Enterobacteriaceae	Klebsiella pneumoniae	mabritec	yes	2019-05-15	yes	yes
PA 0312	Ba180741	2018-09-10	2018	4058	6184	Mixed	4058/2	5911	Mixed	St. Claraspital		2018-09-10	Wastewater 15	yes	8		SA 1115	1	KESC	Enterobacterales	Enterobacteriaceae	Klebsiella pneumoniae		yes	2019-05-15	yes	yes
PA 0312	Ba180741	2018-09-10	2018	4058	6184	Mixed	4058/2	5911	Mixed	St. Claraspital		2018-09-10	Wastewater 15	yes	8		SA 1116	2	KESC	Enterobacterales	Enterobacteriaceae	Klebsiella pneumoniae		yes	2019-05-15	yes	yes
PA 0312	Ba180741	2018-09-10	2018	4058	6184	Mixed	4058/2	5911	Mixed	St. Claraspital		2018-09-10	Wastewater 15	yes	8		SA 1119	5	NA	Enterobacterales	Morganellaceae	Morganella morganii		yes	2019-05-15	no	yes
PA 0312	Ba180741	2018-09-10	2018	4058	6184	Mixed	4058/2	5911	Mixed	St. Claraspital		2018-09-10	Wastewater 15	yes	8		SA 1122	8	NA	NA	NA	NA	no identification	no	2019-05-15	NT-NI	yes
PA 0313	Ba180742	2018-09-11	2018	4059	3599	Urban	4059/1	876	Urban			2018-09-11	Wastewater 15	yes	5		SA 1123	1	Escherichia coli	Enterobacterales	Enterobacteriaceae	Escherichia coli		yes	2019-05-15	yes	yes
PA 0313	Ba180742	2018-09-11	2018	4059	3599	Urban	4059/1	876	Urban			2018-09-11	Wastewater 15	yes	5		SA 1125	3	Escherichia coli	Enterobacterales	Enterobacteriaceae	Escherichia coli		yes	2019-05-15	yes	yes
PA 0313	Ba180742	2018-09-11	2018	4059	3599	Urban	4059/1	876	Urban			2018-09-11	Wastewater 15	yes	5		SA 1126	4	Escherichia coli	Enterobacterales	Enterobacteriaceae	Escherichia coli		yes	2019-05-15	yes	yes
PA 0313	Ba180742	2018-09-11	2018	4059	3599	Urban	4059/1	876	Urban			2018-09-11	Wastewater 15	yes	5		SA 1124	2	KESC	Enterobacterales	Enterobacteriaceae	Klebsiella pneumoniae	same as colony 5	no	2019-05-15	NT-D	yes
PA 0313	Ba180742	2018-09-11	2018	4059	3599	Urban	4059/1	876	Urban			2018-09-11	Wastewater 15	yes	5		SA 1127	5	KESC	Enterobacterales	Enterobacteriaceae	Klebsiella pneumoniae		yes	2019-05-15	yes	yes
PA 0314	Ba180743	2018-09-11	2018	4059	3599	Urban	4059/2	2723	Urban			2018-09-11	Wastewater 15	yes	4		SA 1128	1	Escherichia coli	Enterobacterales	Enterobacteriaceae	Escherichia coli		yes	2019-05-15	yes	yes
PA 0314	Ba180743	2018-09-11	2018	4059	3599	Urban	4059/2	2723	Urban			2018-09-11	Wastewater 15	yes	4		SA 1129	2	Escherichia coli	Enterobacterales	Enterobacteriaceae	Escherichia coli		yes	2019-05-15	yes	yes
PA 0314	Ba180743	2018-09-11	2018	4059	3599	Urban	4059/2	2723	Urban			2018-09-11	Wastewater 15	yes	4		SA 1130	3	KESC	Enterobacterales	Enterobacteriaceae	Enterobacter cloacae	same as colony 4	no	2019-05-15	NT-D	yes
PA 0314	Ba180743	2018-09-11	2018	4059	3599	Urban	4059/2	2723	Urban			2018-09-11	Wastewater 15	yes	4		SA 1131	4	KESC	Enterobacterales	Enterobacteriaceae	Enterobacter cloacae		yes	2019-05-15	no	yes
PA 0315	Ba180744	2018-09-10	2018	4051	2008	Mixed	4051/3	1491	Mixed	University Hospital Basel (USB)		2018-09-10	Abwasser 15	no	0		NA	NA	NA	NA	NA	NA	NA	NA	NA	NA	no
PA 0316	Ba180811	2018-10-17	2018	4001	1781	Urban	4001/1	788	Urban		21.4	2018-10-17	Wastewater 16	yes	3		SA 1132	1	Escherichia coli	Enterobacterales	Enterobacteriaceae	Escherichia coli		yes	2019-05-15	yes	yes
PA 0316	Ba180811	2018-10-17	2018	4001	1781	Urban	4001/1	788	Urban		21.4	2018-10-17	Wastewater 16	yes	3		SA 1134	3	Escherichia coli	Enterobacterales	Enterobacteriaceae	Escherichia coli		yes	2019-05-15	yes	yes
PA 0316	Ba180811	2018-10-17	2018	4001	1781	Urban	4001/1	788	Urban		21.4	2018-10-17	Wastewater 16	yes	3		SA 1133	2	KESC	Enterobacterales	Enterobacteriaceae	Klebsiella pneumoniae		yes	2019-05-15	no	yes
PA 0317	Ba180812	2018-10-17	2018	4001	1781	Urban	4001/2	993	Urban		22.3	2018-10-17	Wastewater 16	yes	3		SA 1136	2	Escherichia coli	Enterobacterales	Enterobacteriaceae	Escherichia coli		yes	2019-05-15	yes	yes
PA 0317	Ba180812	2018-10-17	2018	4001	1781	Urban	4001/2	993	Urban		22.3	2018-10-17	Wastewater 16	yes	3		SA 1135	1	KESC	Enterobacterales	Enterobacteriaceae	Klebsiella pneumoniae		yes	2019-05-15	yes	yes
PA 0317	Ba180812	2018-10-17	2018	4001	1781	Urban	4001/2	993	Urban		22.3	2018-10-17	Wastewater 16	yes	3		SA 1137	3	NA	Enterobacterales	Morganellaceae	Morganella morganii		yes	2019-05-15	no	yes
PA 0318	Ba180813	2018-10-17	2018	4051	2008	Mixed	4051/1	455	Urban		24.2	2018-10-17	Wastewater 16	yes	2		SA 1138	1	Escherichia coli	Enterobacterales	Enterobacteriaceae	Escherichia coli		yes	2019-05-15	yes	yes
PA 0318	Ba180813	2018-10-17	2018	4051	2008	Mixed	4051/1	455	Urban		24.2	2018-10-17	Wastewater 16	yes	2		SA 1139	2	Escherichia coli	Enterobacterales	Enterobacteriaceae	Escherichia coli		yes	2019-05-15	yes	yes
PA 0319	Ba180814	2018-10-16	2018	4051	2008	Mixed	4051/2	62	Urban		22	2018-10-16	Wastewater 16	yes	4		SA 1142	3	Escherichia coli	Enterobacterales	Enterobacteriaceae	Escherichia coli	same as colony 1	no		NT-D	yes
PA 0319	Ba180814	2018-10-16	2018	4051	2008	Mixed	4051/2	62	Urban		22	2018-10-16	Wastewater 16	yes	4		SA 1143	4	Escherichia coli	Enterobacterales	Enterobacteriaceae	Escherichia coli	same as colony 2	no		NT-D	yes
PA 0319	Ba180814	2018-10-16	2018	4051	2008	Mixed	4051/2	62	Urban		22	2018-10-16	Wastewater 16	yes	4		SA 1141	2	Escherichia coli	Enterobacterales	Enterobacteriaceae	Escherichia coli		yes	2019-05-15	no	yes
PA 0319	Ba180814	2018-10-16	2018	4051	2008	Mixed	4051/2	62	Urban		22	2018-10-16	Wastewater 16	yes	4		SA 1140	1	Escherichia coli	Enterobacterales	Enterobacteriaceae	Escherichia coli		yes	2019-05-15	yes	yes
PA 0320	Ba180815	2018-10-17	2018	4052	1619	Urban	4052/1	724	Urban		23.5	2018-10-17	Wastewater 16	yes	1		SA 1144	1	Escherichia coli	Enterobacterales	Enterobacteriaceae	Escherichia coli		yes		yes	yes
PA 0321	Ba180816	2018-10-17	2018	4052	1619	Urban	4052/2	895	Urban		22.3	2018-10-17	Wastewater 16	yes	3		SA 1145	1	Escherichia coli	Enterobacterales	Enterobacteriaceae	Escherichia coli		yes		yes	yes
PA 0321	Ba180816	2018-10-17	2018	4052	1619	Urban	4052/2	895	Urban		22.3	2018-10-17	Wastewater 16	yes	3		SA 1146	2	Escherichia coli	Enterobacterales	Enterobacteriaceae	Escherichia coli		yes		yes	yes
PA 0321	Ba180816	2018-10-17	2018	4052	1619	Urban	4052/2	895	Urban		22.3	2018-10-17	Wastewater 16	yes	3		SA 1147	3	Escherichia coli	Enterobacterales	Enterobacteriaceae	Escherichia coli		yes		yes	yes
PA 0322	Ba180817	2018-10-17	2018	4053	16271	Urban	4053/1	7218	Urban		23	2018-10-17	Wastewater 16	yes	4		SA 1149	2	Escherichia coli	Enterobacterales	Enterobacteriaceae	Escherichia coli		yes		yes	yes
PA 0322	Ba180817	2018-10-17	2018	4053	16271	Urban	4053/1	7218	Urban		23	2018-10-17	Wastewater 16	yes	4		SA 1150	3	Escherichia coli	Enterobacterales	Enterobacteriaceae	Escherichia coli		yes		yes	yes
PA 0322	Ba180817	2018-10-17	2018	4053	16271	Urban	4053/1	7218	Urban		23	2018-10-17	Wastewater 16	yes	4		SA 1148	1	KESC	Enterobacterales	Enterobacteriaceae	Klebsiella pneumoniae	same as colony 4	no		NT-D	yes
PA 0322	Ba180817	2018-10-17	2018	4053	16271	Urban	4053/1	7218	Urban		23	2018-10-17	Wastewater 16	yes	4		SA 1151	4	KESC	Enterobacterales	Enterobacteriaceae	Klebsiella pneumoniae		yes		yes	yes
PA 0323	Ba180818	2018-10-17	2018	4053	16271	Urban	4053/2	9053	Urban		23.8	2018-10-17	Wastewater 16	yes	2		SA 1152	1	Escherichia coli	Enterobacterales	Enterobacteriaceae	Escherichia coli		yes		yes	yes
PA 0323	Ba180818	2018-10-17	2018	4053	16271	Urban	4053/2	9053	Urban		23.8	2018-10-17	Wastewater 16	yes	2		SA 1153	2	KESC	Enterobacterales	Enterobacteriaceae	Enterobacter cloacae	mabritec	yes	2019-05-15	no	yes
PA 0324	Ba180819	2018-10-16	2018	4054	4231	Urban	4054/1	3708	Urban		20.7	2018-10-16	Wastewater 16	yes	8		SA 1154	1	Escherichia coli	Enterobacterales	Enterobacteriaceae	Escherichia coli		yes		yes	yes
PA 0324	Ba180819	2018-10-16	2018	4054	4231	Urban	4054/1	3708	Urban		20.7	2018-10-16	Wastewater 16	yes	8		SA 1155	2	Escherichia coli	Enterobacterales	Enterobacteriaceae	Escherichia coli		yes		yes	yes
PA 0324	Ba180819	2018-10-16	2018	4054	4231	Urban	4054/1	3708	Urban		20.7	2018-10-16	Wastewater 16	yes	8		SA 1157	4	Escherichia coli	Enterobacterales	Enterobacteriaceae	Escherichia coli		yes		yes	yes
PA 0324	Ba180819	2018-10-16	2018	4054	4231	Urban	4054/1	3708	Urban		20.7	2018-10-16	Wastewater 16	yes	8		SA 1158	5	Escherichia coli	Enterobacterales	Enterobacteriaceae	Escherichia coli		yes		yes	yes
PA 0324	Ba180819	2018-10-16	2018	4054	4231	Urban	4054/1	3708	Urban		20.7	2018-10-16	Wastewater 16	yes	8		SA 1159	6	Escherichia coli	Enterobacterales	Enterobacteriaceae	Escherichia coli		yes		yes	yes
PA 0324	Ba180819	2018-10-16	2018	4054	4231	Urban	4054/1	3708	Urban		20.7	2018-10-16	Wastewater 16	yes	8		SA 1160	7	Escherichia coli	Enterobacterales	Enterobacteriaceae	Escherichia coli		yes		yes	yes
PA 0324	Ba180819	2018-10-16	2018	4054	4231	Urban	4054/1	3708	Urban		20.7	2018-10-16	Wastewater 16	yes	8		SA 1156	3	KESC	Enterobacterales	Enterobacteriaceae	Enterobacter xiangfangensis	mabritec	yes	2019-05-15	no	yes
PA 0324	Ba180819	2018-10-16	2018	4054	4231	Urban	4054/1	3708	Urban		20.7	2018-10-16	Wastewater 16	yes	8		SA 1161	8	NA	Enterobacterales	Morganellaceae	Morganella morganii		yes	2019-05-15	no	yes
PA 0325	Ba180820	2018-10-17	2018	4054	4231	Urban	4054/2	523	Urban		21.8	2018-10-17	Wastewater 16	yes	2		SA 1162	1	Escherichia coli	Enterobacterales	Enterobacteriaceae	Escherichia coli		yes		yes	yes
PA 0325	Ba180820	2018-10-17	2018	4054	4231	Urban	4054/2	523	Urban		21.8	2018-10-17	Wastewater 16	yes	2		SA 1163	2	Escherichia coli	Enterobacterales	Enterobacteriaceae	Escherichia coli		yes		yes	yes
PA 0326	Ba180821	2018-10-16	2018	4055	3655	Urban	4055/1	2779	Urban		22.6	2018-10-16	Wastewater 16	yes	4		SA 1164	1	Escherichia coli	Enterobacterales	Enterobacteriaceae	Escherichia coli		yes		yes	yes
PA 0326	Ba180821	2018-10-16	2018	4055	3655	Urban	4055/1	2779	Urban		22.6	2018-10-16	Wastewater 16	yes	4		SA 1166	3	Escherichia coli	Enterobacterales	Enterobacteriaceae	Escherichia coli		yes		yes	yes
PA 0326	Ba180821	2018-10-16	2018	4055	3655	Urban	4055/1	2779	Urban		22.6	2018-10-16	Wastewater 16	yes	4		SA 1167	4	Escherichia coli	Enterobacterales	Enterobacteriaceae	Escherichia coli		yes		yes	yes
PA 0326	Ba180821	2018-10-16	2018	4055	3655	Urban	4055/1	2779	Urban		22.6	2018-10-16	Wastewater 16	yes	4		SA 1165	2	KESC	Enterobacterales	Enterobacteriaceae	Klebsiella oxytoca		yes		no	yes
PA 0327	Ba180822	2018-10-16	2018	4055	3655	Urban	4055/2	876	Urban		22	2018-10-16	Wastewater 16	yes	1		SA 1168	1	Escherichia coli	Enterobacterales	Enterobacteriaceae	Escherichia coli		yes		yes	yes
PA 0328	Ba180823	2018-10-16	2018	4056	21522	Mixed	4056/1	18214	Mixed	University Psychiatric Clinics (UPK), Rehabilitation Clinic Basel (REHAB), Felix Platter Spital	22.3	2018-10-16	Wastewater 16	yes	5		SA 1169	1	Escherichia coli	Enterobacterales	Enterobacteriaceae	Escherichia coli		yes		yes	yes
PA 0328	Ba180823	2018-10-16	2018	4056	21522	Mixed	4056/1	18214	Mixed	University Psychiatric Clinics (UPK), Rehabilitation Clinic Basel (REHAB), Felix Platter Spital	22.3	2018-10-16	Wastewater 16	yes	5		SA 1170	2	Escherichia coli	Enterobacterales	Enterobacteriaceae	Escherichia coli		yes		yes	yes
PA 0328	Ba180823	2018-10-16	2018	4056	21522	Mixed	4056/1	18214	Mixed	University Psychiatric Clinics (UPK), Rehabilitation Clinic Basel (REHAB), Felix Platter Spital	22.3	2018-10-16	Wastewater 16	yes	5		SA 1172	4	Escherichia coli	Enterobacterales	Enterobacteriaceae	Escherichia coli		yes		yes	yes
PA 0328	Ba180823	2018-10-16	2018	4056	21522	Mixed	4056/1	18214	Mixed	University Psychiatric Clinics (UPK), Rehabilitation Clinic Basel (REHAB), Felix Platter Spital	22.3	2018-10-16	Wastewater 16	yes	5		SA 1171	3	KESC	Enterobacterales	Enterobacteriaceae	Klebsiella pneumoniae		yes		yes	yes
PA 0328	Ba180823	2018-10-16	2018	4056	21522	Mixed	4056/1	18214	Mixed	University Psychiatric Clinics (UPK), Rehabilitation Clinic Basel (REHAB), Felix Platter Spital	22.3	2018-10-16	Wastewater 16	yes	5		SA 1173	5	NA	Enterobacterales	Morganellaceae	Morganella morganii		yes	2019-05-15	no	yes
PA 0329	Ba180824	2018-10-16	2018	4056	21522	Mixed	4056/2	3308	Mixed	University Children's Hospital Basel (UKBB)	22.4	2018-10-16	Wastewater 16	yes	6		SA 1174	1	Escherichia coli	Enterobacterales	Enterobacteriaceae	Escherichia coli		yes		yes	yes
PA 0329	Ba180824	2018-10-16	2018	4056	21522	Mixed	4056/2	3308	Mixed	University Children's Hospital Basel (UKBB)	22.4	2018-10-16	Wastewater 16	yes	6		SA 1175	2	Escherichia coli	Enterobacterales	Enterobacteriaceae	Escherichia coli		yes		yes	yes
PA 0329	Ba180824	2018-10-16	2018	4056	21522	Mixed	4056/2	3308	Mixed	University Children's Hospital Basel (UKBB)	22.4	2018-10-16	Wastewater 16	yes	6		SA 1177	4	Escherichia coli	Enterobacterales	Enterobacteriaceae	Escherichia coli		yes		yes	yes
PA 0329	Ba180824	2018-10-16	2018	4056	21522	Mixed	4056/2	3308	Mixed	University Children's Hospital Basel (UKBB)	22.4	2018-10-16	Wastewater 16	yes	6		SA 1178	5	Escherichia coli	Enterobacterales	Enterobacteriaceae	Escherichia coli		yes		yes	yes
PA 0329	Ba180824	2018-10-16	2018	4056	21522	Mixed	4056/2	3308	Mixed	University Children's Hospital Basel (UKBB)	22.4	2018-10-16	Wastewater 16	yes	6		SA 1176	3	KESC	Enterobacterales	Enterobacteriaceae	Enterobacter xiangfangensis	mabritec	yes	2019-05-15	no	yes
PA 0329	Ba180824	2018-10-16	2018	4056	21522	Mixed	4056/2	3308	Mixed	University Children's Hospital Basel (UKBB)	22.4	2018-10-16	Wastewater 16	yes	6		SA 1179	6	NA	Pseudomonadales	Pseudomonadaceae	Pseudomonas aeruginosa	Pseudomonas aeruginosa	no		NT-NE	yes
PA 0330	Ba180825	2018-10-16	2018	4057	18712	Urban	4057/1	42	Urban		23.1	2018-10-16	Abwasser 16	no	0		NA	NA	NA	NA	NA	NA	NA	NA	NA	NA	no
PA 0331	Ba180826	2018-10-16	2018	4057	18712	Urban	4057/2	18670	Urban		24.5	2018-10-16	Wastewater 16	yes	4		SA 1181	2	Escherichia coli	Enterobacterales	Enterobacteriaceae	Escherichia coli	same as colony 3	no		NT-D	yes
PA 0331	Ba180826	2018-10-16	2018	4057	18712	Urban	4057/2	18670	Urban		24.5	2018-10-16	Wastewater 16	yes	4		SA 1180	1	Escherichia coli	Enterobacterales	Enterobacteriaceae	Escherichia coli		yes		yes	yes
PA 0331	Ba180826	2018-10-16	2018	4057	18712	Urban	4057/2	18670	Urban		24.5	2018-10-16	Wastewater 16	yes	4		SA 1182	3	Escherichia coli	Enterobacterales	Enterobacteriaceae	Escherichia coli		yes	2019-05-15	yes	yes
PA 0331	Ba180826	2018-10-16	2018	4057	18712	Urban	4057/2	18670	Urban		24.5	2018-10-16	Wastewater 16	yes	4		SA 1183	4	Escherichia coli	Enterobacterales	Enterobacteriaceae	Escherichia coli		yes		yes	yes
PA 0332	Ba180827	2018-10-16	2018	4058	6184	Mixed	4058/1	273	Urban		26.4	2018-10-16	Wastewater 16	yes	1		SA 1184	1	Escherichia coli	Enterobacterales	Enterobacteriaceae	Escherichia coli		yes		yes	yes
PA 0333	Ba180828	2018-10-16	2018	4058	6184	Mixed	4058/2	5911	Mixed	St. Claraspital	19.4	2018-10-16	Wastewater 16	yes	3		SA 1186	2	Escherichia coli	Enterobacterales	Enterobacteriaceae	Escherichia coli		yes		yes	yes
PA 0333	Ba180828	2018-10-16	2018	4058	6184	Mixed	4058/2	5911	Mixed	St. Claraspital	19.4	2018-10-16	Wastewater 16	yes	3		SA 1187	3	Escherichia coli	Enterobacterales	Enterobacteriaceae	Escherichia coli		yes		yes	yes
PA 0333	Ba180828	2018-10-16	2018	4058	6184	Mixed	4058/2	5911	Mixed	St. Claraspital	19.4	2018-10-16	Wastewater 16	yes	3		SA 1185	1	KESC	Enterobacterales	Enterobacteriaceae	Klebsiella pneumoniae		yes		yes	yes
PA 0334	Ba180829	2018-10-17	2018	4059	3599	Urban	4059/1	876	Urban		19	2018-10-17	Wastewater 16	yes	2		SA 1188	1	Escherichia coli	Enterobacterales	Enterobacteriaceae	Escherichia coli	mabritec	yes	2019-05-15	yes	yes
PA 0334	Ba180829	2018-10-17	2018	4059	3599	Urban	4059/1	876	Urban		19	2018-10-17	Wastewater 16	yes	2		SA 1189	2	Escherichia coli	Enterobacterales	Enterobacteriaceae	Escherichia coli		yes		yes	yes
PA 0335	Ba180830	2018-10-17	2018	4059	3599	Urban	4059/2	2723	Urban		18.9	2018-10-17	Wastewater 16	yes	2		SA 1190	1	Escherichia coli	Enterobacterales	Enterobacteriaceae	Escherichia coli		yes		yes	yes
PA 0335	Ba180830	2018-10-17	2018	4059	3599	Urban	4059/2	2723	Urban		18.9	2018-10-17	Wastewater 16	yes	2		SA 1191	2	Escherichia coli	Enterobacterales	Enterobacteriaceae	Escherichia coli		yes		yes	yes
PA 0336	Ba180831	2018-10-16	2018	4051	2008	Mixed	4051/3	1491	Mixed	University Hospital Basel (USB)	22.3	2018-10-16	Wastewater 16	yes	9		SA 1194	3	Escherichia coli	Enterobacterales	Enterobacteriaceae	Escherichia coli	same as colony 1	no		NT-D	yes
PA 0336	Ba180831	2018-10-16	2018	4051	2008	Mixed	4051/3	1491	Mixed	University Hospital Basel (USB)	22.3	2018-10-16	Wastewater 16	yes	9		SA 1195	4	Escherichia coli	Enterobacterales	Enterobacteriaceae	Escherichia coli	same as colony 1	no		NT-D	yes
PA 0336	Ba180831	2018-10-16	2018	4051	2008	Mixed	4051/3	1491	Mixed	University Hospital Basel (USB)	22.3	2018-10-16	Wastewater 16	yes	9		SA 1192	1	Escherichia coli	Enterobacterales	Enterobacteriaceae	Escherichia coli		yes		yes	yes
PA 0336	Ba180831	2018-10-16	2018	4051	2008	Mixed	4051/3	1491	Mixed	University Hospital Basel (USB)	22.3	2018-10-16	Wastewater 16	yes	9		SA 1193	2	Escherichia coli	Enterobacterales	Enterobacteriaceae	Escherichia coli		yes		yes	yes
PA 0336	Ba180831	2018-10-16	2018	4051	2008	Mixed	4051/3	1491	Mixed	University Hospital Basel (USB)	22.3	2018-10-16	Wastewater 16	yes	9		SA 1197	6	Escherichia coli	Enterobacterales	Enterobacteriaceae	Escherichia coli		yes		yes	yes
PA 0336	Ba180831	2018-10-16	2018	4051	2008	Mixed	4051/3	1491	Mixed	University Hospital Basel (USB)	22.3	2018-10-16	Wastewater 16	yes	9		SA 1198	7	Escherichia coli	Enterobacterales	Enterobacteriaceae	Escherichia coli		yes		yes	yes
PA 0336	Ba180831	2018-10-16	2018	4051	2008	Mixed	4051/3	1491	Mixed	University Hospital Basel (USB)	22.3	2018-10-16	Wastewater 16	yes	9		SA 1199	8	Escherichia coli	Enterobacterales	Enterobacteriaceae	Escherichia coli		yes		yes	yes
PA 0336	Ba180831	2018-10-16	2018	4051	2008	Mixed	4051/3	1491	Mixed	University Hospital Basel (USB)	22.3	2018-10-16	Wastewater 16	yes	9		SA 1200	9	Escherichia coli	Enterobacterales	Enterobacteriaceae	Escherichia coli		yes		yes	yes
PA 0336	Ba180831	2018-10-16	2018	4051	2008	Mixed	4051/3	1491	Mixed	University Hospital Basel (USB)	22.3	2018-10-16	Wastewater 16	yes	9		SA 1196	5	KESC	Enterobacterales	Enterobacteriaceae	Klebsiella pneumoniae		yes		yes	yes
PA 0337	Ba180901	2018-11-20	2018	4001	1781	Urban	4001/1	788	Urban		19.9	2018-11-20	Wastewater 17	yes	5		SA 1204	4	Escherichia coli	Enterobacterales	Enterobacteriaceae	Escherichia coli	same as colony 2	no	2019-05-15	NT-D	yes
PA 0337	Ba180901	2018-11-20	2018	4001	1781	Urban	4001/1	788	Urban		19.9	2018-11-20	Wastewater 17	yes	5		SA 1201	1	Escherichia coli	Enterobacterales	Enterobacteriaceae	Escherichia coli		yes	2019-05-15	yes	yes
PA 0337	Ba180901	2018-11-20	2018	4001	1781	Urban	4001/1	788	Urban		19.9	2018-11-20	Wastewater 17	yes	5		SA 1202	2	Escherichia coli	Enterobacterales	Enterobacteriaceae	Escherichia coli		yes	2019-05-15	yes	yes
PA 0337	Ba180901	2018-11-20	2018	4001	1781	Urban	4001/1	788	Urban		19.9	2018-11-20	Wastewater 17	yes	5		SA 1203	3	Escherichia coli	Enterobacterales	Enterobacteriaceae	Escherichia coli		yes	2019-05-15	yes	yes
PA 0337	Ba180901	2018-11-20	2018	4001	1781	Urban	4001/1	788	Urban		19.9	2018-11-20	Wastewater 17	yes	5		SA 1205	5	Escherichia coli	Enterobacterales	Enterobacteriaceae	Escherichia coli		yes	2019-05-15	yes	yes
PA 0338	Ba180902	2018-11-20	2018	4001	1781	Urban	4001/2	993	Urban		19.9	2018-11-20	Wastewater 17	yes	8		SA 1206	1	Escherichia coli	Enterobacterales	Enterobacteriaceae	Escherichia coli	same as colony 2	no	2019-05-15	NT-D	yes
PA 0338	Ba180902	2018-11-20	2018	4001	1781	Urban	4001/2	993	Urban		19.9	2018-11-20	Wastewater 17	yes	8		SA 1211	6	Escherichia coli	Enterobacterales	Enterobacteriaceae	Escherichia coli	mixed culture	no	2019-05-15	NT-D	yes
PA 0338	Ba180902	2018-11-20	2018	4001	1781	Urban	4001/2	993	Urban		19.9	2018-11-20	Wastewater 17	yes	8		SA 1207	2	Escherichia coli	Enterobacterales	Enterobacteriaceae	Escherichia coli		yes	2019-05-15	yes	yes
PA 0338	Ba180902	2018-11-20	2018	4001	1781	Urban	4001/2	993	Urban		19.9	2018-11-20	Wastewater 17	yes	8		SA 1208	3	Escherichia coli	Enterobacterales	Enterobacteriaceae	Escherichia coli		yes	2019-05-15	yes	yes
PA 0338	Ba180902	2018-11-20	2018	4001	1781	Urban	4001/2	993	Urban		19.9	2018-11-20	Wastewater 17	yes	8		SA 1209	4	Escherichia coli	Enterobacterales	Enterobacteriaceae	Escherichia coli		yes	2019-05-15	yes	yes
PA 0338	Ba180902	2018-11-20	2018	4001	1781	Urban	4001/2	993	Urban		19.9	2018-11-20	Wastewater 17	yes	8		SA 1213	8	KESC	Enterobacterales	Enterobacteriaceae	Citrobacter freundii		yes	2019-05-15	yes	yes
PA 0338	Ba180902	2018-11-20	2018	4001	1781	Urban	4001/2	993	Urban		19.9	2018-11-20	Wastewater 17	yes	8		SA 1212	7	KESC	Enterobacterales	Enterobacteriaceae	Klebsiella pneumoniae		yes	2019-05-15	yes	yes
PA 0338	Ba180902	2018-11-20	2018	4001	1781	Urban	4001/2	993	Urban		19.9	2018-11-20	Wastewater 17	yes	8		SA 1210	5	NA	NA	NA	NA	no identification	no	2019-05-15	NT-NI	yes
PA 0339	Ba180903	2018-11-20	2018	4051	2008	Mixed	4051/1	455	Urban		21.5	2018-11-20	Wastewater 17	yes	8		SA 1214	1	Escherichia coli	Enterobacterales	Enterobacteriaceae	Escherichia coli	same as colony 4	no	2019-05-15	NT-D	yes
PA 0339	Ba180903	2018-11-20	2018	4051	2008	Mixed	4051/1	455	Urban		21.5	2018-11-20	Wastewater 17	yes	8		SA 1220	7	Escherichia coli	Enterobacterales	Enterobacteriaceae	Escherichia coli	same as colony 8	no	2019-05-15	NT-D	yes
PA 0339	Ba180903	2018-11-20	2018	4051	2008	Mixed	4051/1	455	Urban		21.5	2018-11-20	Wastewater 17	yes	8		SA 1215	2	Escherichia coli	Enterobacterales	Enterobacteriaceae	Escherichia coli		yes	2019-05-15	yes	yes
PA 0339	Ba180903	2018-11-20	2018	4051	2008	Mixed	4051/1	455	Urban		21.5	2018-11-20	Wastewater 17	yes	8		SA 1216	3	Escherichia coli	Enterobacterales	Enterobacteriaceae	Escherichia coli		yes	2019-05-15	yes	yes
PA 0339	Ba180903	2018-11-20	2018	4051	2008	Mixed	4051/1	455	Urban		21.5	2018-11-20	Wastewater 17	yes	8		SA 1217	4	Escherichia coli	Enterobacterales	Enterobacteriaceae	Escherichia coli		yes	2019-05-15	yes	yes
PA 0339	Ba180903	2018-11-20	2018	4051	2008	Mixed	4051/1	455	Urban		21.5	2018-11-20	Wastewater 17	yes	8		SA 1218	5	Escherichia coli	Enterobacterales	Enterobacteriaceae	Escherichia coli		yes	2019-05-15	yes	yes
PA 0339	Ba180903	2018-11-20	2018	4051	2008	Mixed	4051/1	455	Urban		21.5	2018-11-20	Wastewater 17	yes	8		SA 1221	8	Escherichia coli	Enterobacterales	Enterobacteriaceae	Escherichia coli		yes	2019-05-15	yes	yes
PA 0339	Ba180903	2018-11-20	2018	4051	2008	Mixed	4051/1	455	Urban		21.5	2018-11-20	Wastewater 17	yes	8		SA 1219	6	KESC	Enterobacterales	Enterobacteriaceae	Citrobacter amalonaticus	mabritec	yes	2019-05-15	yes	yes
PA 0340	Ba180904	2018-11-19	2018	4051	2008	Mixed	4051/2	62	Urban		19.8	2018-11-19	Wastewater 17	yes	6		SA 1226	5	Escherichia coli	Enterobacterales	Enterobacteriaceae	Escherichia coli	same as colony 2	no	2019-05-15	NT-D	yes
PA 0340	Ba180904	2018-11-19	2018	4051	2008	Mixed	4051/2	62	Urban		19.8	2018-11-19	Wastewater 17	yes	6		SA 1224	3	Escherichia coli	Enterobacterales	Enterobacteriaceae	Escherichia coli	mabritec	yes	2019-05-15	yes	yes
PA 0340	Ba180904	2018-11-19	2018	4051	2008	Mixed	4051/2	62	Urban		19.8	2018-11-19	Wastewater 17	yes	6		SA 1223	2	Escherichia coli	Enterobacterales	Enterobacteriaceae	Escherichia coli		yes	2019-05-15	yes	yes
PA 0340	Ba180904	2018-11-19	2018	4051	2008	Mixed	4051/2	62	Urban		19.8	2018-11-19	Wastewater 17	yes	6		SA 1225	4	Escherichia coli	Enterobacterales	Enterobacteriaceae	Escherichia coli		yes	2019-05-15	yes	yes
PA 0340	Ba180904	2018-11-19	2018	4051	2008	Mixed	4051/2	62	Urban		19.8	2018-11-19	Wastewater 17	yes	6		SA 1227	6	KESC	Enterobacterales	Enterobacteriaceae	Klebsiella pneumoniae	same as colony 1	no	2019-05-15	NT-D	yes
PA 0340	Ba180904	2018-11-19	2018	4051	2008	Mixed	4051/2	62	Urban		19.8	2018-11-19	Wastewater 17	yes	6		SA 1222	1	KESC	Enterobacterales	Enterobacteriaceae	Klebsiella pneumoniae		yes	2019-05-15	yes	yes
PA 0341	Ba180905	2018-11-20	2018	4052	1619	Urban	4052/1	724	Urban		21.6	2018-11-20	Wastewater 17	yes	6		SA 1228	1	Escherichia coli	Enterobacterales	Enterobacteriaceae	Escherichia coli	same as colony 3	no	2019-05-15	NT-D	yes
PA 0341	Ba180905	2018-11-20	2018	4052	1619	Urban	4052/1	724	Urban		21.6	2018-11-20	Wastewater 17	yes	6		SA 1229	2	Escherichia coli	Enterobacterales	Enterobacteriaceae	Escherichia coli	mabritec	yes	2019-05-15	yes	yes
PA 0341	Ba180905	2018-11-20	2018	4052	1619	Urban	4052/1	724	Urban		21.6	2018-11-20	Wastewater 17	yes	6		SA 1230	3	Escherichia coli	Enterobacterales	Enterobacteriaceae	Escherichia coli		yes	2019-05-15	yes	yes
PA 0341	Ba180905	2018-11-20	2018	4052	1619	Urban	4052/1	724	Urban		21.6	2018-11-20	Wastewater 17	yes	6		SA 1232	5	Escherichia coli	Enterobacterales	Enterobacteriaceae	Escherichia coli		yes	2019-05-15	yes	yes
PA 0341	Ba180905	2018-11-20	2018	4052	1619	Urban	4052/1	724	Urban		21.6	2018-11-20	Wastewater 17	yes	6		SA 1233	6	Escherichia coli	Enterobacterales	Enterobacteriaceae	Escherichia coli		yes	2019-05-15	yes	yes
PA 0341	Ba180905	2018-11-20	2018	4052	1619	Urban	4052/1	724	Urban		21.6	2018-11-20	Wastewater 17	yes	6		SA 1231	4	KESC	Enterobacterales	Enterobacteriaceae	Klebsiella pneumoniae		yes	2019-05-15	yes	yes
PA 0342	Ba180906	2018-11-20	2018	4052	1619	Urban	4052/2	895	Urban		20.7	2018-11-20	Wastewater 17	yes	8		SA 1235	2	Escherichia coli	Enterobacterales	Enterobacteriaceae	Escherichia coli	same as colony 1	no	2019-05-15	NT-D	yes
PA 0342	Ba180906	2018-11-20	2018	4052	1619	Urban	4052/2	895	Urban		20.7	2018-11-20	Wastewater 17	yes	8		SA 1234	1	Escherichia coli	Enterobacterales	Enterobacteriaceae	Escherichia coli		yes	2019-05-15	yes	yes
PA 0342	Ba180906	2018-11-20	2018	4052	1619	Urban	4052/2	895	Urban		20.7	2018-11-20	Wastewater 17	yes	8		SA 1236	3	Escherichia coli	Enterobacterales	Enterobacteriaceae	Escherichia coli		yes	2019-05-15	yes	yes
PA 0342	Ba180906	2018-11-20	2018	4052	1619	Urban	4052/2	895	Urban		20.7	2018-11-20	Wastewater 17	yes	8		SA 1239	6	Escherichia coli	Enterobacterales	Enterobacteriaceae	Escherichia coli		yes	2019-05-15	yes	yes
PA 0342	Ba180906	2018-11-20	2018	4052	1619	Urban	4052/2	895	Urban		20.7	2018-11-20	Wastewater 17	yes	8		SA 1237	4	KESC	Enterobacterales	Enterobacteriaceae	Klebsiella pneumoniae	same as colony 8	no	2019-05-15	NT-D	yes
PA 0342	Ba180906	2018-11-20	2018	4052	1619	Urban	4052/2	895	Urban		20.7	2018-11-20	Wastewater 17	yes	8		SA 1238	5	KESC	Enterobacterales	Enterobacteriaceae	Klebsiella pneumoniae		yes	2019-05-15	no	yes
PA 0342	Ba180906	2018-11-20	2018	4052	1619	Urban	4052/2	895	Urban		20.7	2018-11-20	Wastewater 17	yes	8		SA 1241	8	KESC	Enterobacterales	Enterobacteriaceae	Klebsiella pneumoniae		yes	2019-05-15	yes	yes
PA 0342	Ba180906	2018-11-20	2018	4052	1619	Urban	4052/2	895	Urban		20.7	2018-11-20	Wastewater 17	yes	8		SA 1240	7	NA	Pseudomonadales	Pseudomonadaceae	Pseudomonas aeruginosa	Pseudomonas aeruginosa	no	2019-05-15	NT-NE	yes
PA 0343	Ba180907	2018-11-20	2018	4053	16271	Urban	4053/1	7218	Urban		21.7	2018-11-20	Wastewater 17	yes	7		SA 1245	4	Escherichia coli	Enterobacterales	Enterobacteriaceae	Escherichia coli	same as colony 3	no	2019-05-15	NT-D	yes
PA 0343	Ba180907	2018-11-20	2018	4053	16271	Urban	4053/1	7218	Urban		21.7	2018-11-20	Wastewater 17	yes	7		SA 1247	6	Escherichia coli	Enterobacterales	Enterobacteriaceae	Escherichia coli		yes	2019-05-15	no	yes
PA 0343	Ba180907	2018-11-20	2018	4053	16271	Urban	4053/1	7218	Urban		21.7	2018-11-20	Wastewater 17	yes	7		SA 1242	1	Escherichia coli	Enterobacterales	Enterobacteriaceae	Escherichia coli		yes	2019-05-15	yes	yes
PA 0343	Ba180907	2018-11-20	2018	4053	16271	Urban	4053/1	7218	Urban		21.7	2018-11-20	Wastewater 17	yes	7		SA 1243	2	Escherichia coli	Enterobacterales	Enterobacteriaceae	Escherichia coli		yes	2019-05-15	yes	yes
PA 0343	Ba180907	2018-11-20	2018	4053	16271	Urban	4053/1	7218	Urban		21.7	2018-11-20	Wastewater 17	yes	7		SA 1244	3	Escherichia coli	Enterobacterales	Enterobacteriaceae	Escherichia coli		yes	2019-05-15	yes	yes
PA 0343	Ba180907	2018-11-20	2018	4053	16271	Urban	4053/1	7218	Urban		21.7	2018-11-20	Wastewater 17	yes	7		SA 1248	7	KESC	Enterobacterales	Enterobacteriaceae	Enterobacter asburiae	mabritec	yes	2019-05-15	no	yes
PA 0343	Ba180907	2018-11-20	2018	4053	16271	Urban	4053/1	7218	Urban		21.7	2018-11-20	Wastewater 17	yes	7		SA 1246	5	KESC	Enterobacterales	Enterobacteriaceae	Klebsiella pneumoniae		yes	2019-05-15	yes	yes
PA 0344	Ba180908	2018-11-20	2018	4053	16271	Urban	4053/2	9053	Urban		21	2018-11-20	Wastewater 17	yes	4		SA 1249	1	Escherichia coli	Enterobacterales	Enterobacteriaceae	Escherichia coli		yes	2019-05-15	yes	yes
PA 0344	Ba180908	2018-11-20	2018	4053	16271	Urban	4053/2	9053	Urban		21	2018-11-20	Wastewater 17	yes	4		SA 1250	2	Escherichia coli	Enterobacterales	Enterobacteriaceae	Escherichia coli		yes	2019-05-15	yes	yes
PA 0344	Ba180908	2018-11-20	2018	4053	16271	Urban	4053/2	9053	Urban		21	2018-11-20	Wastewater 17	yes	4		SA 1252	4	Escherichia coli	Enterobacterales	Enterobacteriaceae	Escherichia coli		yes	2019-05-15	yes	yes
PA 0344	Ba180908	2018-11-20	2018	4053	16271	Urban	4053/2	9053	Urban		21	2018-11-20	Wastewater 17	yes	4		SA 1251	3	KESC	Enterobacterales	Enterobacteriaceae	Citrobacter freundii		yes	2019-05-15	yes	yes
PA 0345	Ba180909	2018-11-19	2018	4054	4231	Urban	4054/1	3708	Urban		18.5	2018-11-19	Wastewater 17	yes	6		SA 1255	3	Escherichia coli	Enterobacterales	Enterobacteriaceae	Escherichia coli	mabritec	yes	2019-05-15	yes	yes
PA 0345	Ba180909	2018-11-19	2018	4054	4231	Urban	4054/1	3708	Urban		18.5	2018-11-19	Wastewater 17	yes	6		SA 1257	5	Escherichia coli	Enterobacterales	Enterobacteriaceae	Escherichia coli	mabritec	yes	2019-05-15	yes	yes
PA 0345	Ba180909	2018-11-19	2018	4054	4231	Urban	4054/1	3708	Urban		18.5	2018-11-19	Wastewater 17	yes	6		SA 1253	1	Escherichia coli	Enterobacterales	Enterobacteriaceae	Escherichia coli		yes	2019-05-15	yes	yes
PA 0345	Ba180909	2018-11-19	2018	4054	4231	Urban	4054/1	3708	Urban		18.5	2018-11-19	Wastewater 17	yes	6		SA 1254	2	Escherichia coli	Enterobacterales	Enterobacteriaceae	Escherichia coli		yes	2019-05-15	yes	yes
PA 0345	Ba180909	2018-11-19	2018	4054	4231	Urban	4054/1	3708	Urban		18.5	2018-11-19	Wastewater 17	yes	6		SA 1256	4	Escherichia coli	Enterobacterales	Enterobacteriaceae	Escherichia coli		yes	2019-05-15	yes	yes
PA 0345	Ba180909	2018-11-19	2018	4054	4231	Urban	4054/1	3708	Urban		18.5	2018-11-19	Wastewater 17	yes	6		SA 1258	6	Escherichia coli	Enterobacterales	Enterobacteriaceae	Escherichia coli		yes	2019-05-15	yes	yes
PA 0346	Ba180910	2018-11-20	2018	4054	4231	Urban	4054/2	523	Urban		19.8	2018-11-20	Wastewater 17	yes	5		SA 1263	5	Escherichia coli	Enterobacterales	Enterobacteriaceae	Escherichia coli	same as colony 2	no	2019-05-15	NT-D	yes
PA 0346	Ba180910	2018-11-20	2018	4054	4231	Urban	4054/2	523	Urban		19.8	2018-11-20	Wastewater 17	yes	5		SA 1260	2	Escherichia coli	Enterobacterales	Enterobacteriaceae	Escherichia coli		yes	2019-05-15	yes	yes
PA 0346	Ba180910	2018-11-20	2018	4054	4231	Urban	4054/2	523	Urban		19.8	2018-11-20	Wastewater 17	yes	5		SA 1262	4	Escherichia coli	Enterobacterales	Enterobacteriaceae	Escherichia coli		yes	2019-05-15	yes	yes
PA 0346	Ba180910	2018-11-20	2018	4054	4231	Urban	4054/2	523	Urban		19.8	2018-11-20	Wastewater 17	yes	5		SA 1261	3	KESC	Enterobacterales	Enterobacteriaceae	Klebsiella pneumoniae	same as colony 1	no		NT-D	yes
PA 0346	Ba180910	2018-11-20	2018	4054	4231	Urban	4054/2	523	Urban		19.8	2018-11-20	Wastewater 17	yes	5		SA 1259	1	KESC	Enterobacterales	Enterobacteriaceae	Klebsiella pneumoniae		yes	2019-05-15	yes	yes
PA 0347	Ba180911	2018-11-19	2018	4055	3655	Urban	4055/1	2779	Urban		20.8	2018-11-19	Wastewater 17	yes	6		SA 1269	6	Escherichia coli	Enterobacterales	Enterobacteriaceae	Escherichia coli	same as colony 4	no	2019-05-15	NT-D	yes
PA 0347	Ba180911	2018-11-19	2018	4055	3655	Urban	4055/1	2779	Urban		20.8	2018-11-19	Wastewater 17	yes	6		SA 1264	1	Escherichia coli	Enterobacterales	Enterobacteriaceae	Escherichia coli		yes	2019-05-15	yes	yes
PA 0347	Ba180911	2018-11-19	2018	4055	3655	Urban	4055/1	2779	Urban		20.8	2018-11-19	Wastewater 17	yes	6		SA 1265	2	Escherichia coli	Enterobacterales	Enterobacteriaceae	Escherichia coli		yes	2019-05-15	yes	yes
PA 0347	Ba180911	2018-11-19	2018	4055	3655	Urban	4055/1	2779	Urban		20.8	2018-11-19	Wastewater 17	yes	6		SA 1266	3	Escherichia coli	Enterobacterales	Enterobacteriaceae	Escherichia coli		yes	2019-05-15	yes	yes
PA 0347	Ba180911	2018-11-19	2018	4055	3655	Urban	4055/1	2779	Urban		20.8	2018-11-19	Wastewater 17	yes	6		SA 1267	4	Escherichia coli	Enterobacterales	Enterobacteriaceae	Escherichia coli		yes	2019-05-15	yes	yes
PA 0347	Ba180911	2018-11-19	2018	4055	3655	Urban	4055/1	2779	Urban		20.8	2018-11-19	Wastewater 17	yes	6		SA 1268	5	Escherichia coli	Enterobacterales	Enterobacteriaceae	Escherichia coli		yes	2019-05-15	yes	yes
PA 0348	Ba180912	2018-11-19	2018	4055	3655	Urban	4055/2	876	Urban		20.2	2018-11-19	Wastewater 17	yes	3		SA 1270	1	Escherichia coli	Enterobacterales	Enterobacteriaceae	Escherichia coli		yes	2019-05-15	yes	yes
PA 0348	Ba180912	2018-11-19	2018	4055	3655	Urban	4055/2	876	Urban		20.2	2018-11-19	Wastewater 17	yes	3		SA 1271	2	Escherichia coli	Enterobacterales	Enterobacteriaceae	Escherichia coli		yes	2019-05-15	yes	yes
PA 0348	Ba180912	2018-11-19	2018	4055	3655	Urban	4055/2	876	Urban		20.2	2018-11-19	Wastewater 17	yes	3		SA 1272	3	Escherichia coli	Enterobacterales	Enterobacteriaceae	Escherichia coli		yes	2019-05-15	yes	yes
PA 0349	Ba180913	2018-11-19	2018	4056	21522	Mixed	4056/1	18214	Mixed	University Psychiatric Clinics (UPK), Rehabilitation Clinic Basel (REHAB), Felix Platter Spital	20.3	2018-11-19	Wastewater 17	yes	6		SA 1278	6	Escherichia coli	Enterobacterales	Enterobacteriaceae	Escherichia coli	same as colony 4	no	2019-05-15	NT-D	yes
PA 0349	Ba180913	2018-11-19	2018	4056	21522	Mixed	4056/1	18214	Mixed	University Psychiatric Clinics (UPK), Rehabilitation Clinic Basel (REHAB), Felix Platter Spital	20.3	2018-11-19	Wastewater 17	yes	6		SA 1277	5	Escherichia coli	Enterobacterales	Enterobacteriaceae	Escherichia coli	mabritec	yes	2019-05-15	yes	yes
PA 0349	Ba180913	2018-11-19	2018	4056	21522	Mixed	4056/1	18214	Mixed	University Psychiatric Clinics (UPK), Rehabilitation Clinic Basel (REHAB), Felix Platter Spital	20.3	2018-11-19	Wastewater 17	yes	6		SA 1274	2	Escherichia coli	Enterobacterales	Enterobacteriaceae	Escherichia coli		yes	2019-05-15	yes	yes
PA 0349	Ba180913	2018-11-19	2018	4056	21522	Mixed	4056/1	18214	Mixed	University Psychiatric Clinics (UPK), Rehabilitation Clinic Basel (REHAB), Felix Platter Spital	20.3	2018-11-19	Wastewater 17	yes	6		SA 1275	3	Escherichia coli	Enterobacterales	Enterobacteriaceae	Escherichia coli		yes	2019-05-15	yes	yes
PA 0349	Ba180913	2018-11-19	2018	4056	21522	Mixed	4056/1	18214	Mixed	University Psychiatric Clinics (UPK), Rehabilitation Clinic Basel (REHAB), Felix Platter Spital	20.3	2018-11-19	Wastewater 17	yes	6		SA 1276	4	Escherichia coli	Enterobacterales	Enterobacteriaceae	Escherichia coli		yes	2019-05-15	yes	yes
PA 0349	Ba180913	2018-11-19	2018	4056	21522	Mixed	4056/1	18214	Mixed	University Psychiatric Clinics (UPK), Rehabilitation Clinic Basel (REHAB), Felix Platter Spital	20.3	2018-11-19	Wastewater 17	yes	6		SA 1273	1	KESC	Enterobacterales	Enterobacteriaceae	Klebsiella pneumoniae		yes	2019-05-15	no	yes
PA 0350	Ba180914	2018-11-19	2018	4056	21522	Mixed	4056/2	3308	Mixed	University Children's Hospital Basel (UKBB)	20.2	2018-11-19	Wastewater 17	yes	5		SA 1279	1	Escherichia coli	Enterobacterales	Enterobacteriaceae	Escherichia coli		yes	2019-05-15	yes	yes
PA 0350	Ba180914	2018-11-19	2018	4056	21522	Mixed	4056/2	3308	Mixed	University Children's Hospital Basel (UKBB)	20.2	2018-11-19	Wastewater 17	yes	5		SA 1280	2	Escherichia coli	Enterobacterales	Enterobacteriaceae	Escherichia coli		yes	2019-05-15	yes	yes
PA 0350	Ba180914	2018-11-19	2018	4056	21522	Mixed	4056/2	3308	Mixed	University Children's Hospital Basel (UKBB)	20.2	2018-11-19	Wastewater 17	yes	5		SA 1282	4	Escherichia coli	Enterobacterales	Enterobacteriaceae	Escherichia coli		yes	2019-05-15	yes	yes
PA 0350	Ba180914	2018-11-19	2018	4056	21522	Mixed	4056/2	3308	Mixed	University Children's Hospital Basel (UKBB)	20.2	2018-11-19	Wastewater 17	yes	5		SA 1283	5	KESC	Enterobacterales	Enterobacteriaceae	Citrobacter freundii	mabritec	yes	2019-05-15	yes	yes
PA 0350	Ba180914	2018-11-19	2018	4056	21522	Mixed	4056/2	3308	Mixed	University Children's Hospital Basel (UKBB)	20.2	2018-11-19	Wastewater 17	yes	5		SA 1281	3	KESC	Enterobacterales	Enterobacteriaceae	Enterobacter cloacae		yes	2019-05-15	no	yes
PA 0351	Ba180915	2018-11-19	2018	4057	18712	Urban	4057/1	42	Urban		21.4	2018-11-19	Abwasser 17	no	0		NA	NA	NA	NA	NA	NA	NA	NA	NA	NA	no
PA 0352	Ba180916	2018-11-19	2018	4057	18712	Urban	4057/2	18670	Urban		21.5	2018-11-19	Wastewater 17	yes	4		SA 1287	4	Escherichia coli	Enterobacterales	Enterobacteriaceae	Escherichia coli	same as colony 3	no		NT-D	yes
PA 0352	Ba180916	2018-11-19	2018	4057	18712	Urban	4057/2	18670	Urban		21.5	2018-11-19	Wastewater 17	yes	4		SA 1284	1	Escherichia coli	Enterobacterales	Enterobacteriaceae	Escherichia coli		yes	2019-05-15	yes	yes
PA 0352	Ba180916	2018-11-19	2018	4057	18712	Urban	4057/2	18670	Urban		21.5	2018-11-19	Wastewater 17	yes	4		SA 1285	2	Escherichia coli	Enterobacterales	Enterobacteriaceae	Escherichia coli		yes	2019-05-15	yes	yes
PA 0352	Ba180916	2018-11-19	2018	4057	18712	Urban	4057/2	18670	Urban		21.5	2018-11-19	Wastewater 17	yes	4		SA 1286	3	Escherichia coli	Enterobacterales	Enterobacteriaceae	Escherichia coli		yes	2019-05-15	yes	yes
PA 0353	Ba180917	2018-11-19	2018	4058	6184	Mixed	4058/1	273	Urban		25.5	2018-11-19	Wastewater 17	yes	5		SA 1290	3	Escherichia coli	Enterobacterales	Enterobacteriaceae	Escherichia coli	same as colony 1	no	2019-05-15	NT-D	yes
PA 0353	Ba180917	2018-11-19	2018	4058	6184	Mixed	4058/1	273	Urban		25.5	2018-11-19	Wastewater 17	yes	5		SA 1288	1	Escherichia coli	Enterobacterales	Enterobacteriaceae	Escherichia coli		yes	2019-05-15	yes	yes
PA 0353	Ba180917	2018-11-19	2018	4058	6184	Mixed	4058/1	273	Urban		25.5	2018-11-19	Wastewater 17	yes	5		SA 1289	2	Escherichia coli	Enterobacterales	Enterobacteriaceae	Escherichia coli		yes	2019-05-15	yes	yes
PA 0353	Ba180917	2018-11-19	2018	4058	6184	Mixed	4058/1	273	Urban		25.5	2018-11-19	Wastewater 17	yes	5		SA 1291	4	Escherichia coli	Enterobacterales	Enterobacteriaceae	Escherichia coli		yes	2019-05-15	yes	yes
PA 0353	Ba180917	2018-11-19	2018	4058	6184	Mixed	4058/1	273	Urban		25.5	2018-11-19	Wastewater 17	yes	5		SA 1292	5	Escherichia coli	Enterobacterales	Enterobacteriaceae	Escherichia coli		yes	2019-05-15	yes	yes
PA 0354	Ba180918	2018-11-19	2018	4058	6184	Mixed	4058/2	5911	Mixed	St. Claraspital	17.4	2018-11-19	Wastewater 17	yes	6		SA 1293	1	Escherichia coli	Enterobacterales	Enterobacteriaceae	Escherichia coli	same as colony 4	no	2019-05-15	NT-D	yes
PA 0354	Ba180918	2018-11-19	2018	4058	6184	Mixed	4058/2	5911	Mixed	St. Claraspital	17.4	2018-11-19	Wastewater 17	yes	6		SA 1297	5	Escherichia coli	Enterobacterales	Enterobacteriaceae	Escherichia coli	same as colony 4	no	2019-05-15	NT-D	yes
PA 0354	Ba180918	2018-11-19	2018	4058	6184	Mixed	4058/2	5911	Mixed	St. Claraspital	17.4	2018-11-19	Wastewater 17	yes	6		SA 1298	6	Escherichia coli	Enterobacterales	Enterobacteriaceae	Escherichia coli	same as colony 4	no	2019-05-15	NT-D	yes
PA 0354	Ba180918	2018-11-19	2018	4058	6184	Mixed	4058/2	5911	Mixed	St. Claraspital	17.4	2018-11-19	Wastewater 17	yes	6		SA 1294	2	Escherichia coli	Enterobacterales	Enterobacteriaceae	Escherichia coli		yes	2019-05-15	yes	yes
PA 0354	Ba180918	2018-11-19	2018	4058	6184	Mixed	4058/2	5911	Mixed	St. Claraspital	17.4	2018-11-19	Wastewater 17	yes	6		SA 1295	3	Escherichia coli	Enterobacterales	Enterobacteriaceae	Escherichia coli		yes	2019-05-15	yes	yes
PA 0354	Ba180918	2018-11-19	2018	4058	6184	Mixed	4058/2	5911	Mixed	St. Claraspital	17.4	2018-11-19	Wastewater 17	yes	6		SA 1296	4	Escherichia coli	Enterobacterales	Enterobacteriaceae	Escherichia coli		yes	2019-05-15	yes	yes
PA 0355	Ba180919	2018-11-20	2018	4059	3599	Urban	4059/1	876	Urban		17	2018-11-20	Wastewater 17	yes	4		SA 1299	1	Escherichia coli	Enterobacterales	Enterobacteriaceae	Escherichia coli	same as colony 2	no	2019-05-15	NT-D	yes
PA 0355	Ba180919	2018-11-20	2018	4059	3599	Urban	4059/1	876	Urban		17	2018-11-20	Wastewater 17	yes	4		SA 1302	4	Escherichia coli	Enterobacterales	Enterobacteriaceae	Escherichia coli		yes	2019-05-15	no	yes
PA 0355	Ba180919	2018-11-20	2018	4059	3599	Urban	4059/1	876	Urban		17	2018-11-20	Wastewater 17	yes	4		SA 1300	2	Escherichia coli	Enterobacterales	Enterobacteriaceae	Escherichia coli		yes	2019-05-15	yes	yes
PA 0355	Ba180919	2018-11-20	2018	4059	3599	Urban	4059/1	876	Urban		17	2018-11-20	Wastewater 17	yes	4		SA 1301	3	Escherichia coli	Enterobacterales	Enterobacteriaceae	Escherichia coli		yes	2019-05-15	yes	yes
PA 0356	Ba180920	2018-11-20	2018	4059	3599	Urban	4059/2	2723	Urban		16.4	2018-11-20	Wastewater 17	yes	3		SA 1304	2	Escherichia coli	Enterobacterales	Enterobacteriaceae	Escherichia coli	same as colony 3	no	2019-05-15	NT-D	yes
PA 0356	Ba180920	2018-11-20	2018	4059	3599	Urban	4059/2	2723	Urban		16.4	2018-11-20	Wastewater 17	yes	3		SA 1305	3	Escherichia coli	Enterobacterales	Enterobacteriaceae	Escherichia coli		yes	2019-05-15	yes	yes
PA 0356	Ba180920	2018-11-20	2018	4059	3599	Urban	4059/2	2723	Urban		16.4	2018-11-20	Wastewater 17	yes	3		SA 1303	1	KESC	Enterobacterales	Enterobacteriaceae	Enterobacter asburiae	mabritec	yes	2019-05-15	no	yes
PA 0357	Ba180921	2018-11-19	2018	4051	2008	Mixed	4051/3	1491	Mixed	University Hospital Basel (USB)	20	2018-11-19	Wastewater 17	yes	4		SA 1306	1	Escherichia coli	Enterobacterales	Enterobacteriaceae	Escherichia coli		yes	2019-05-15	yes	yes
PA 0357	Ba180921	2018-11-19	2018	4051	2008	Mixed	4051/3	1491	Mixed	University Hospital Basel (USB)	20	2018-11-19	Wastewater 17	yes	4		SA 1308	3	Escherichia coli	Enterobacterales	Enterobacteriaceae	Escherichia coli		yes	2019-05-15	yes	yes
PA 0357	Ba180921	2018-11-19	2018	4051	2008	Mixed	4051/3	1491	Mixed	University Hospital Basel (USB)	20	2018-11-19	Wastewater 17	yes	4		SA 1309	4	Escherichia coli	Enterobacterales	Enterobacteriaceae	Escherichia coli		yes	2019-05-15	yes	yes
PA 0357	Ba180921	2018-11-19	2018	4051	2008	Mixed	4051/3	1491	Mixed	University Hospital Basel (USB)	20	2018-11-19	Wastewater 17	yes	4		SA 1307	2	KESC	Enterobacterales	Enterobacteriaceae	Enterobacter cloacae		yes	2019-05-15	no	yes
PA 0358	Ba180966	2018-12-18	2018	4001	1781	Urban	4001/1	788	Urban		17.5	2018-12-18	Wastewater 18	yes	3		SA 1310	1	Escherichia coli	Enterobacterales	Enterobacteriaceae	Escherichia coli		yes	2019-05-20	yes	yes
PA 0358	Ba180966	2018-12-18	2018	4001	1781	Urban	4001/1	788	Urban		17.5	2018-12-18	Wastewater 18	yes	3		SA 1312	3	Escherichia coli	Enterobacterales	Enterobacteriaceae	Escherichia coli		yes	2019-05-20	yes	yes
PA 0358	Ba180966	2018-12-18	2018	4001	1781	Urban	4001/1	788	Urban		17.5	2018-12-18	Wastewater 18	yes	3		SA 1311	2	NA	Enterobacterales	Enterobacteriaceae	Raoultella ornithinolytica		yes	2019-05-20	yes	yes
PA 0359	Ba180967	2018-12-18	2018	4001	1781	Urban	4001/2	993	Urban		18.6	2018-12-18	Wastewater 18	yes	4		SA 1313	1	Escherichia coli	Enterobacterales	Enterobacteriaceae	Escherichia coli		yes	2019-05-20	yes	yes
PA 0359	Ba180967	2018-12-18	2018	4001	1781	Urban	4001/2	993	Urban		18.6	2018-12-18	Wastewater 18	yes	4		SA 1314	2	Escherichia coli	Enterobacterales	Enterobacteriaceae	Escherichia coli		yes	2019-05-20	yes	yes
PA 0359	Ba180967	2018-12-18	2018	4001	1781	Urban	4001/2	993	Urban		18.6	2018-12-18	Wastewater 18	yes	4		SA 1315	3	KESC	Enterobacterales	Enterobacteriaceae	Citrobacter freundii	same as colony 4	no	2019-05-20	NT-D	yes
PA 0359	Ba180967	2018-12-18	2018	4001	1781	Urban	4001/2	993	Urban		18.6	2018-12-18	Wastewater 18	yes	4		SA 1316	4	KESC	Enterobacterales	Enterobacteriaceae	Citrobacter freundii		yes	2019-05-20	yes	yes
PA 0360	Ba180968	2018-12-18	2018	4051	2008	Mixed	4051/1	455	Urban		22.4	2018-12-18	Wastewater 18	yes	4		SA 1317	1	Escherichia coli	Enterobacterales	Enterobacteriaceae	Escherichia coli		yes	2019-05-20	yes	yes
PA 0360	Ba180968	2018-12-18	2018	4051	2008	Mixed	4051/1	455	Urban		22.4	2018-12-18	Wastewater 18	yes	4		SA 1318	2	Escherichia coli	Enterobacterales	Enterobacteriaceae	Escherichia coli		yes	2019-05-20	yes	yes
PA 0360	Ba180968	2018-12-18	2018	4051	2008	Mixed	4051/1	455	Urban		22.4	2018-12-18	Wastewater 18	yes	4		SA 1319	3	Escherichia coli	Enterobacterales	Enterobacteriaceae	Escherichia coli		yes	2019-05-20	yes	yes
PA 0360	Ba180968	2018-12-18	2018	4051	2008	Mixed	4051/1	455	Urban		22.4	2018-12-18	Wastewater 18	yes	4		SA 1320	4	Escherichia coli	Enterobacterales	Enterobacteriaceae	Escherichia coli		yes	2019-05-20	yes	yes
PA 0361	Ba180969	2018-12-17	2018	4051	2008	Mixed	4051/2	62	Urban		20.3	2018-12-17	Wastewater 18	yes	3		SA 1321	1	Escherichia coli	Enterobacterales	Enterobacteriaceae	Escherichia coli	same as colony 3	no	2019-05-20	NT-D	yes
PA 0361	Ba180969	2018-12-17	2018	4051	2008	Mixed	4051/2	62	Urban		20.3	2018-12-17	Wastewater 18	yes	3		SA 1322	2	Escherichia coli	Enterobacterales	Enterobacteriaceae	Escherichia coli		yes	2019-05-20	yes	yes
PA 0361	Ba180969	2018-12-17	2018	4051	2008	Mixed	4051/2	62	Urban		20.3	2018-12-17	Wastewater 18	yes	3		SA 1323	3	Escherichia coli	Enterobacterales	Enterobacteriaceae	Escherichia coli		yes	2019-05-20	yes	yes
PA 0362	Ba180970	2018-12-18	2018	4052	1619	Urban	4052/1	724	Urban		21	2018-12-18	Wastewater 18	yes	5		SA 1327	4	Escherichia coli	Enterobacterales	Enterobacteriaceae	Escherichia coli	same as colony 2	no	2019-05-20	NT-D	yes
PA 0362	Ba180970	2018-12-18	2018	4052	1619	Urban	4052/1	724	Urban		21	2018-12-18	Wastewater 18	yes	5		SA 1328	5	Escherichia coli	Enterobacterales	Enterobacteriaceae	Escherichia coli	same as colony 3	no	2019-05-20	NT-D	yes
PA 0362	Ba180970	2018-12-18	2018	4052	1619	Urban	4052/1	724	Urban		21	2018-12-18	Wastewater 18	yes	5		SA 1324	1	Escherichia coli	Enterobacterales	Enterobacteriaceae	Escherichia coli		yes	2019-05-20	yes	yes
PA 0362	Ba180970	2018-12-18	2018	4052	1619	Urban	4052/1	724	Urban		21	2018-12-18	Wastewater 18	yes	5		SA 1325	2	Escherichia coli	Enterobacterales	Enterobacteriaceae	Escherichia coli		yes	2019-05-20	yes	yes
PA 0362	Ba180970	2018-12-18	2018	4052	1619	Urban	4052/1	724	Urban		21	2018-12-18	Wastewater 18	yes	5		SA 1326	3	KESC	Enterobacterales	Enterobacteriaceae	Klebsiella pneumoniae		yes	2019-05-20	yes	yes
PA 0363	Ba180971	2018-12-18	2018	4052	1619	Urban	4052/2	895	Urban		18.4	2018-12-18	Wastewater 18	yes	4		SA 1329	1	Escherichia coli	Enterobacterales	Enterobacteriaceae	Escherichia coli		yes	2019-05-20	yes	yes
PA 0363	Ba180971	2018-12-18	2018	4052	1619	Urban	4052/2	895	Urban		18.4	2018-12-18	Wastewater 18	yes	4		SA 1330	2	Escherichia coli	Enterobacterales	Enterobacteriaceae	Escherichia coli		yes	2019-05-20	yes	yes
PA 0363	Ba180971	2018-12-18	2018	4052	1619	Urban	4052/2	895	Urban		18.4	2018-12-18	Wastewater 18	yes	4		SA 1332	4	Escherichia coli	Enterobacterales	Enterobacteriaceae	Escherichia coli		yes	2019-05-20	yes	yes
PA 0363	Ba180971	2018-12-18	2018	4052	1619	Urban	4052/2	895	Urban		18.4	2018-12-18	Wastewater 18	yes	4		SA 1331	3	KESC	Enterobacterales	Enterobacteriaceae	Klebsiella pneumoniae		yes	2019-05-20	yes	yes
PA 0364	Ba180972	2018-12-18	2018	4053	16271	Urban	4053/1	7218	Urban		21.9	2018-12-18	Wastewater 18	yes	5		SA 1333	1	Escherichia coli	Enterobacterales	Enterobacteriaceae	Escherichia coli		yes	2019-05-20	yes	yes
PA 0364	Ba180972	2018-12-18	2018	4053	16271	Urban	4053/1	7218	Urban		21.9	2018-12-18	Wastewater 18	yes	5		SA 1335	3	Escherichia coli	Enterobacterales	Enterobacteriaceae	Escherichia coli		yes	2019-05-20	yes	yes
PA 0364	Ba180972	2018-12-18	2018	4053	16271	Urban	4053/1	7218	Urban		21.9	2018-12-18	Wastewater 18	yes	5		SA 1334	2	KESC	Enterobacterales	Enterobacteriaceae	Enterobacter cloacae	same as colony 5	no	2019-05-20	NT-D	yes
PA 0364	Ba180972	2018-12-18	2018	4053	16271	Urban	4053/1	7218	Urban		21.9	2018-12-18	Wastewater 18	yes	5		SA 1336	4	KESC	Enterobacterales	Enterobacteriaceae	Enterobacter cloacae		yes	2019-05-20	no	yes
PA 0364	Ba180972	2018-12-18	2018	4053	16271	Urban	4053/1	7218	Urban		21.9	2018-12-18	Wastewater 18	yes	5		SA 1337	5	KESC	Enterobacterales	Enterobacteriaceae	Enterobacter cloacae		yes	2019-05-20	no	yes
PA 0365	Ba180973	2018-12-18	2018	4053	16271	Urban	4053/2	9053	Urban		19.6	2018-12-18	Wastewater 18	yes	5		SA 1340	3	Escherichia coli	Enterobacterales	Enterobacteriaceae	Escherichia coli	same as colony 2	no	2019-05-20	NT-D	yes
PA 0365	Ba180973	2018-12-18	2018	4053	16271	Urban	4053/2	9053	Urban		19.6	2018-12-18	Wastewater 18	yes	5		SA 1338	1	Escherichia coli	Enterobacterales	Enterobacteriaceae	Escherichia coli		yes	2019-05-20	yes	yes
PA 0365	Ba180973	2018-12-18	2018	4053	16271	Urban	4053/2	9053	Urban		19.6	2018-12-18	Wastewater 18	yes	5		SA 1339	2	Escherichia coli	Enterobacterales	Enterobacteriaceae	Escherichia coli		yes	2019-05-20	yes	yes
PA 0365	Ba180973	2018-12-18	2018	4053	16271	Urban	4053/2	9053	Urban		19.6	2018-12-18	Wastewater 18	yes	5		SA 1341	4	Escherichia coli	Enterobacterales	Enterobacteriaceae	Escherichia coli		yes	2019-05-20	yes	yes
PA 0365	Ba180973	2018-12-18	2018	4053	16271	Urban	4053/2	9053	Urban		19.6	2018-12-18	Wastewater 18	yes	5		SA 1342	5	Escherichia coli	Enterobacterales	Enterobacteriaceae	Escherichia coli		yes	2019-05-20	yes	yes
PA 0366	Ba180974	2018-12-17	2018	4054	4231	Urban	4054/1	3708	Urban		18.1	2018-12-17	Wastewater 18	yes	6		SA 1347	5	Escherichia coli	Enterobacterales	Enterobacteriaceae	Escherichia coli	same as colony 3	no	2019-05-20	NT-D	yes
PA 0366	Ba180974	2018-12-17	2018	4054	4231	Urban	4054/1	3708	Urban		18.1	2018-12-17	Wastewater 18	yes	6		SA 1346	4	Escherichia coli	Enterobacterales	Enterobacteriaceae	Escherichia coli	mixed culture	no	2019-05-20	NT-D	yes
PA 0366	Ba180974	2018-12-17	2018	4054	4231	Urban	4054/1	3708	Urban		18.1	2018-12-17	Wastewater 18	yes	6		SA 1343	1	Escherichia coli	Enterobacterales	Enterobacteriaceae	Escherichia coli		yes	2019-05-20	yes	yes
PA 0366	Ba180974	2018-12-17	2018	4054	4231	Urban	4054/1	3708	Urban		18.1	2018-12-17	Wastewater 18	yes	6		SA 1345	3	Escherichia coli	Enterobacterales	Enterobacteriaceae	Escherichia coli		yes	2019-05-20	yes	yes
PA 0366	Ba180974	2018-12-17	2018	4054	4231	Urban	4054/1	3708	Urban		18.1	2018-12-17	Wastewater 18	yes	6		SA 1348	6	Escherichia coli	Enterobacterales	Enterobacteriaceae	Escherichia coli		yes	2019-05-20	yes	yes
PA 0366	Ba180974	2018-12-17	2018	4054	4231	Urban	4054/1	3708	Urban		18.1	2018-12-17	Wastewater 18	yes	6		SA 1344	2	KESC	Enterobacterales	Enterobacteriaceae	Klebsiella pneumoniae		yes	2019-05-20	yes	yes
PA 0367	Ba180975	2018-12-18	2018	4054	4231	Urban	4054/2	523	Urban		22.6	2018-12-18	Wastewater 18	yes	2		SA 1349	1	KESC	Enterobacterales	Enterobacteriaceae	Klebsiella pneumoniae		yes	2019-05-20	yes	yes
PA 0367	Ba180975	2018-12-18	2018	4054	4231	Urban	4054/2	523	Urban		22.6	2018-12-18	Wastewater 18	yes	2		SA 1350	2	KESC	Enterobacterales	Enterobacteriaceae	Klebsiella pneumoniae		yes	2019-05-20	yes	yes
PA 0368	Ba180976	2018-12-17	2018	4055	3655	Urban	4055/1	2779	Urban		18.4	2018-12-17	Wastewater 18	yes	3		SA 1351	1	Escherichia coli	Enterobacterales	Enterobacteriaceae	Escherichia coli		yes	2019-05-20	yes	yes
PA 0368	Ba180976	2018-12-17	2018	4055	3655	Urban	4055/1	2779	Urban		18.4	2018-12-17	Wastewater 18	yes	3		SA 1353	3	Escherichia coli	Enterobacterales	Enterobacteriaceae	Escherichia coli		yes	2019-05-20	yes	yes
PA 0368	Ba180976	2018-12-17	2018	4055	3655	Urban	4055/1	2779	Urban		18.4	2018-12-17	Wastewater 18	yes	3		SA 1352	2	KESC	Enterobacterales	Enterobacteriaceae	Enterobacter sp.		yes	2019-05-20	no	yes
PA 0369	Ba180977	2018-12-17	2018	4055	3655	Urban	4055/2	876	Urban		19.1	2018-12-17	Wastewater 18	yes	1		SA 1354	1	Escherichia coli	Enterobacterales	Enterobacteriaceae	Escherichia coli		yes	2019-05-20	yes	yes
PA 0370	Ba180978	2018-12-17	2018	4056	21522	Mixed	4056/1	18214	Mixed	University Psychiatric Clinics (UPK), Rehabilitation Clinic Basel (REHAB), Felix Platter Spital	18.6	2018-12-17	Wastewater 18	yes	8		SA 1361	7	Escherichia coli	Enterobacterales	Enterobacteriaceae	Escherichia coli	same as colony 2	no	2019-05-20	NT-D	yes
PA 0370	Ba180978	2018-12-17	2018	4056	21522	Mixed	4056/1	18214	Mixed	University Psychiatric Clinics (UPK), Rehabilitation Clinic Basel (REHAB), Felix Platter Spital	18.6	2018-12-17	Wastewater 18	yes	8		SA 1362	8	Escherichia coli	Enterobacterales	Enterobacteriaceae	Escherichia coli	same as colony 2	no	2019-05-20	NT-D	yes
PA 0370	Ba180978	2018-12-17	2018	4056	21522	Mixed	4056/1	18214	Mixed	University Psychiatric Clinics (UPK), Rehabilitation Clinic Basel (REHAB), Felix Platter Spital	18.6	2018-12-17	Wastewater 18	yes	8		SA 1360	6	Escherichia coli	Enterobacterales	Enterobacteriaceae	Escherichia coli	same as colony 3	no	2019-05-20	NT-D	yes
PA 0370	Ba180978	2018-12-17	2018	4056	21522	Mixed	4056/1	18214	Mixed	University Psychiatric Clinics (UPK), Rehabilitation Clinic Basel (REHAB), Felix Platter Spital	18.6	2018-12-17	Wastewater 18	yes	8		SA 1358	4	Escherichia coli	Enterobacterales	Enterobacteriaceae	Escherichia coli	same as colony 5	no	2019-05-20	NT-D	yes
PA 0370	Ba180978	2018-12-17	2018	4056	21522	Mixed	4056/1	18214	Mixed	University Psychiatric Clinics (UPK), Rehabilitation Clinic Basel (REHAB), Felix Platter Spital	18.6	2018-12-17	Wastewater 18	yes	8		SA 1355	1	Escherichia coli	Enterobacterales	Enterobacteriaceae	Escherichia coli		yes	2019-05-20	yes	yes
PA 0370	Ba180978	2018-12-17	2018	4056	21522	Mixed	4056/1	18214	Mixed	University Psychiatric Clinics (UPK), Rehabilitation Clinic Basel (REHAB), Felix Platter Spital	18.6	2018-12-17	Wastewater 18	yes	8		SA 1356	2	Escherichia coli	Enterobacterales	Enterobacteriaceae	Escherichia coli		yes	2019-05-20	yes	yes
PA 0370	Ba180978	2018-12-17	2018	4056	21522	Mixed	4056/1	18214	Mixed	University Psychiatric Clinics (UPK), Rehabilitation Clinic Basel (REHAB), Felix Platter Spital	18.6	2018-12-17	Wastewater 18	yes	8		SA 1357	3	Escherichia coli	Enterobacterales	Enterobacteriaceae	Escherichia coli		yes	2019-05-20	yes	yes
PA 0370	Ba180978	2018-12-17	2018	4056	21522	Mixed	4056/1	18214	Mixed	University Psychiatric Clinics (UPK), Rehabilitation Clinic Basel (REHAB), Felix Platter Spital	18.6	2018-12-17	Wastewater 18	yes	8		SA 1359	5	Escherichia coli	Enterobacterales	Enterobacteriaceae	Escherichia coli		yes	2019-05-20	yes	yes
PA 0371	Ba180979	2018-12-17	2018	4056	21522	Mixed	4056/2	3308	Mixed	University Children's Hospital Basel (UKBB)	19.6	2018-12-17	Wastewater 18	yes	3		SA 1363	1	Escherichia coli	Enterobacterales	Enterobacteriaceae	Escherichia coli		yes	2019-05-20	yes	yes
PA 0371	Ba180979	2018-12-17	2018	4056	21522	Mixed	4056/2	3308	Mixed	University Children's Hospital Basel (UKBB)	19.6	2018-12-17	Wastewater 18	yes	3		SA 1365	3	Escherichia coli	Enterobacterales	Enterobacteriaceae	Escherichia coli		yes	2019-05-20	yes	yes
PA 0371	Ba180979	2018-12-17	2018	4056	21522	Mixed	4056/2	3308	Mixed	University Children's Hospital Basel (UKBB)	19.6	2018-12-17	Wastewater 18	yes	3		SA 1364	2	KESC	Enterobacterales	Enterobacteriaceae	Klebsiella pneumoniae		yes	2019-05-20	yes	yes
PA 0372	Ba180980	2018-12-17	2018	4057	18712	Urban	4057/1	42	Urban		19.6	2018-12-17	Abwasser 18	no	0		NA	NA	NA	NA	NA	NA	NA	NA	NA	NA	no
PA 0373	Ba180981	2018-12-17	2018	4057	18712	Urban	4057/2	18670	Urban		21.2	2018-12-17	Wastewater 18	yes	8		SA 1370	5	Escherichia coli	Enterobacterales	Enterobacteriaceae	Escherichia coli	same as colony 7	no	2019-05-20	NT-D	yes
PA 0373	Ba180981	2018-12-17	2018	4057	18712	Urban	4057/2	18670	Urban		21.2	2018-12-17	Wastewater 18	yes	8		SA 1366	1	Escherichia coli	Enterobacterales	Enterobacteriaceae	Escherichia coli		yes	2019-05-20	yes	yes
PA 0373	Ba180981	2018-12-17	2018	4057	18712	Urban	4057/2	18670	Urban		21.2	2018-12-17	Wastewater 18	yes	8		SA 1367	2	Escherichia coli	Enterobacterales	Enterobacteriaceae	Escherichia coli		yes	2019-05-20	yes	yes
PA 0373	Ba180981	2018-12-17	2018	4057	18712	Urban	4057/2	18670	Urban		21.2	2018-12-17	Wastewater 18	yes	8		SA 1369	4	Escherichia coli	Enterobacterales	Enterobacteriaceae	Escherichia coli		yes	2019-05-20	yes	yes
PA 0373	Ba180981	2018-12-17	2018	4057	18712	Urban	4057/2	18670	Urban		21.2	2018-12-17	Wastewater 18	yes	8		SA 1371	6	Escherichia coli	Enterobacterales	Enterobacteriaceae	Escherichia coli		yes	2019-05-20	yes	yes
PA 0373	Ba180981	2018-12-17	2018	4057	18712	Urban	4057/2	18670	Urban		21.2	2018-12-17	Wastewater 18	yes	8		SA 1372	7	Escherichia coli	Enterobacterales	Enterobacteriaceae	Escherichia coli		yes	2019-05-20	yes	yes
PA 0373	Ba180981	2018-12-17	2018	4057	18712	Urban	4057/2	18670	Urban		21.2	2018-12-17	Wastewater 18	yes	8		SA 1373	8	KESC	Enterobacterales	Enterobacteriaceae	Enterobacter cloacae		yes	2019-05-20	no	yes
PA 0373	Ba180981	2018-12-17	2018	4057	18712	Urban	4057/2	18670	Urban		21.2	2018-12-17	Wastewater 18	yes	8		SA 1368	3	KESC	Enterobacterales	Enterobacteriaceae	Enterobacter sp.	same as colony 8	no	2019-05-20	NT-D	yes
PA 0374	Ba180982	2018-12-17	2018	4058	6184	Mixed	4058/1	273	Urban		22.2	2018-12-17	Wastewater 18	yes	5		SA 1374	1	Escherichia coli	Enterobacterales	Enterobacteriaceae	Escherichia coli		yes	2019-05-20	yes	yes
PA 0374	Ba180982	2018-12-17	2018	4058	6184	Mixed	4058/1	273	Urban		22.2	2018-12-17	Wastewater 18	yes	5		SA 1375	2	Escherichia coli	Enterobacterales	Enterobacteriaceae	Escherichia coli		yes	2019-05-20	yes	yes
PA 0374	Ba180982	2018-12-17	2018	4058	6184	Mixed	4058/1	273	Urban		22.2	2018-12-17	Wastewater 18	yes	5		SA 1377	4	Escherichia coli	Enterobacterales	Enterobacteriaceae	Escherichia coli		yes	2019-05-20	yes	yes
PA 0374	Ba180982	2018-12-17	2018	4058	6184	Mixed	4058/1	273	Urban		22.2	2018-12-17	Wastewater 18	yes	5		SA 1376	3	NA	NA	NA	NA	no identification	no	2019-05-20	NT-NI	yes
PA 0374	Ba180982	2018-12-17	2018	4058	6184	Mixed	4058/1	273	Urban		22.2	2018-12-17	Wastewater 18	yes	5		SA 1378	5	NA	Pseudomonadales	Pseudomonadaceae	Pseudomonas aeruginosa	Pseudomonas aeruginosa	no	2019-05-20	NT-NE	yes
PA 0375	Ba180983	2018-12-17	2018	4058	6184	Mixed	4058/2	5911	Mixed	St. Claraspital	16.3	2018-12-17	Wastewater 18	yes	7		SA 1381	3	Escherichia coli	Enterobacterales	Enterobacteriaceae	Escherichia coli	same as colony 1	no		NT-D	yes
PA 0375	Ba180983	2018-12-17	2018	4058	6184	Mixed	4058/2	5911	Mixed	St. Claraspital	16.3	2018-12-17	Wastewater 18	yes	7		SA 1379	1	Escherichia coli	Enterobacterales	Enterobacteriaceae	Escherichia coli		yes	2019-05-20	yes	yes
PA 0375	Ba180983	2018-12-17	2018	4058	6184	Mixed	4058/2	5911	Mixed	St. Claraspital	16.3	2018-12-17	Wastewater 18	yes	7		SA 1383	5	Escherichia coli	Enterobacterales	Enterobacteriaceae	Escherichia coli		yes	2019-05-20	yes	yes
PA 0375	Ba180983	2018-12-17	2018	4058	6184	Mixed	4058/2	5911	Mixed	St. Claraspital	16.3	2018-12-17	Wastewater 18	yes	7		SA 1385	7	Escherichia coli	Enterobacterales	Enterobacteriaceae	Escherichia coli		yes	2019-05-20	yes	yes
PA 0375	Ba180983	2018-12-17	2018	4058	6184	Mixed	4058/2	5911	Mixed	St. Claraspital	16.3	2018-12-17	Wastewater 18	yes	7		SA 1380	2	KESC	Enterobacterales	Enterobacteriaceae	Klebsiella pneumoniae		yes	2019-05-20	yes	yes
PA 0375	Ba180983	2018-12-17	2018	4058	6184	Mixed	4058/2	5911	Mixed	St. Claraspital	16.3	2018-12-17	Wastewater 18	yes	7		SA 1384	6	NA	Enterobacterales	Morganellaceae	Morganella morganii		yes	2019-05-20	no	yes
PA 0376	Ba180984	2018-12-18	2018	4059	3599	Urban	4059/1	876	Urban		16.4	2018-12-18	Wastewater 18	yes	2		SA 1387	2	Escherichia coli	Enterobacterales	Enterobacteriaceae	Escherichia coli	same as colony 1	no	2019-05-20	NT-D	yes
PA 0376	Ba180984	2018-12-18	2018	4059	3599	Urban	4059/1	876	Urban		16.4	2018-12-18	Wastewater 18	yes	2		SA 1386	1	Escherichia coli	Enterobacterales	Enterobacteriaceae	Escherichia coli		yes	2019-05-20	yes	yes
PA 0377	Ba180985	2018-12-18	2018	4059	3599	Urban	4059/2	2723	Urban		15.2	2018-12-18	Wastewater 18	yes	5		SA 1391	4	Escherichia coli	Enterobacterales	Enterobacteriaceae	Escherichia coli	same as colony 2	no	2019-05-20	NT-D	yes
PA 0377	Ba180985	2018-12-18	2018	4059	3599	Urban	4059/2	2723	Urban		15.2	2018-12-18	Wastewater 18	yes	5		SA 1388	1	Escherichia coli	Enterobacterales	Enterobacteriaceae	Escherichia coli		yes	2019-05-20	yes	yes
PA 0377	Ba180985	2018-12-18	2018	4059	3599	Urban	4059/2	2723	Urban		15.2	2018-12-18	Wastewater 18	yes	5		SA 1389	2	Escherichia coli	Enterobacterales	Enterobacteriaceae	Escherichia coli		yes	2019-05-20	yes	yes
PA 0377	Ba180985	2018-12-18	2018	4059	3599	Urban	4059/2	2723	Urban		15.2	2018-12-18	Wastewater 18	yes	5		SA 1390	3	KESC	Enterobacterales	Enterobacteriaceae	Enterobacter cloacae		yes	2019-05-20	no	yes
PA 0377	Ba180985	2018-12-18	2018	4059	3599	Urban	4059/2	2723	Urban		15.2	2018-12-18	Wastewater 18	yes	5		SA 1392	5	KESC	Enterobacterales	Enterobacteriaceae	Klebsiella oxytoca		yes	2019-05-20	yes	yes
PA 0378	Ba180986	2018-12-17	2018	4051	2008	Mixed	4051/3	1491	Mixed	University Hospital Basel (USB)	19.5	2018-12-17	Wastewater 18	yes	5		SA 1396	4	Escherichia coli	Enterobacterales	Enterobacteriaceae	Escherichia coli	same as colony 2	no	2019-05-20	NT-D	yes
PA 0378	Ba180986	2018-12-17	2018	4051	2008	Mixed	4051/3	1491	Mixed	University Hospital Basel (USB)	19.5	2018-12-17	Wastewater 18	yes	5		SA 1393	1	Escherichia coli	Enterobacterales	Enterobacteriaceae	Escherichia coli		yes	2019-05-20	yes	yes
PA 0378	Ba180986	2018-12-17	2018	4051	2008	Mixed	4051/3	1491	Mixed	University Hospital Basel (USB)	19.5	2018-12-17	Wastewater 18	yes	5		SA 1394	2	Escherichia coli	Enterobacterales	Enterobacteriaceae	Escherichia coli		yes	2019-05-20	yes	yes
PA 0378	Ba180986	2018-12-17	2018	4051	2008	Mixed	4051/3	1491	Mixed	University Hospital Basel (USB)	19.5	2018-12-17	Wastewater 18	yes	5		SA 1395	3	Escherichia coli	Enterobacterales	Enterobacteriaceae	Escherichia coli		yes	2019-05-20	yes	yes
PA 0378	Ba180986	2018-12-17	2018	4051	2008	Mixed	4051/3	1491	Mixed	University Hospital Basel (USB)	19.5	2018-12-17	Wastewater 18	yes	5		SA 1397	5	NA	Enterobacterales	Morganellaceae	Morganella morganii		yes	2019-05-20	no	yes
PA 0379	BA190045	2019-01-22	2019	4001	1744	Urban	4001/1	772	Urban		18.2	2019-01-22	Wastewater 19	yes	5		SA 1398	1	Escherichia coli	Enterobacterales	Enterobacteriaceae	Escherichia coli		yes	2019-05-20	yes	yes
PA 0379	BA190045	2019-01-22	2019	4001	1744	Urban	4001/1	772	Urban		18.2	2019-01-22	Wastewater 19	yes	5		SA 1399	2	Escherichia coli	Enterobacterales	Enterobacteriaceae	Escherichia coli		yes	2019-05-20	yes	yes
PA 0379	BA190045	2019-01-22	2019	4001	1744	Urban	4001/1	772	Urban		18.2	2019-01-22	Wastewater 19	yes	5		SA 1402	5	Escherichia coli	Enterobacterales	Enterobacteriaceae	Escherichia coli		yes	2019-05-20	yes	yes
PA 0379	BA190045	2019-01-22	2019	4001	1744	Urban	4001/1	772	Urban		18.2	2019-01-22	Wastewater 19	yes	5		SA 1401	4	KESC	Enterobacterales	Enterobacteriaceae	Klebsiella pneumoniae		yes	2019-05-20	yes	yes
PA 0379	BA190045	2019-01-22	2019	4001	1744	Urban	4001/1	772	Urban		18.2	2019-01-22	Wastewater 19	yes	5		SA 1400	3	NA	Enterobacterales	Enterobacteriaceae	Raoultella ornithinolytica		yes	2019-05-20	yes	yes
PA 0380	BA190046	2019-01-22	2019	4001	1744	Urban	4001/2	972	Urban		17.8	2019-01-22	Wastewater 19	yes	2		SA 1403	1	Escherichia coli	Enterobacterales	Enterobacteriaceae	Escherichia coli		yes	2019-05-20	yes	yes
PA 0380	BA190046	2019-01-22	2019	4001	1744	Urban	4001/2	972	Urban		17.8	2019-01-22	Wastewater 19	yes	2		SA 1404	2	Escherichia coli	Enterobacterales	Enterobacteriaceae	Escherichia coli		yes	2019-05-20	yes	yes
PA 0381	BA190047	2019-01-22	2019	4051	2040	Mixed	4051/1	448	Urban		20.6	2019-01-22	Abwasser 19	no	0		NA	NA	NA	NA	NA	NA	NA	NA	NA	NA	no
PA 0382	BA190048	2019-01-21	2019	4051	2040	Mixed	4051/2	72	Urban		17.7	2019-01-21	Wastewater 19	yes	1		SA 1405	1	Escherichia coli	Enterobacterales	Enterobacteriaceae	Escherichia coli		yes	2019-05-20	yes	yes
PA 0383	BA190049	2019-01-22	2019	4052	1641	Urban	4052/1	744	Urban		20.4	2019-01-22	Wastewater 19	yes	2		SA 1406	1	Escherichia coli	Enterobacterales	Enterobacteriaceae	Escherichia coli		yes	2019-05-20	yes	yes
PA 0383	BA190049	2019-01-22	2019	4052	1641	Urban	4052/1	744	Urban		20.4	2019-01-22	Wastewater 19	yes	2		SA 1407	2	Escherichia coli	Enterobacterales	Enterobacteriaceae	Escherichia coli		yes	2019-05-20	yes	yes
PA 0384	BA190050	2019-01-22	2019	4052	1641	Urban	4052/2	897	Urban		17.8	2019-01-22	Wastewater 19	yes	5		SA 1409	2	Escherichia coli	Enterobacterales	Enterobacteriaceae	Escherichia coli		yes	2019-05-20	yes	yes
PA 0384	BA190050	2019-01-22	2019	4052	1641	Urban	4052/2	897	Urban		17.8	2019-01-22	Wastewater 19	yes	5		SA 1410	3	Escherichia coli	Enterobacterales	Enterobacteriaceae	Escherichia coli		yes	2019-05-20	yes	yes
PA 0384	BA190050	2019-01-22	2019	4052	1641	Urban	4052/2	897	Urban		17.8	2019-01-22	Wastewater 19	yes	5		SA 1411	4	Escherichia coli	Enterobacterales	Enterobacteriaceae	Escherichia coli		yes	2019-06-11	yes	yes
PA 0384	BA190050	2019-01-22	2019	4052	1641	Urban	4052/2	897	Urban		17.8	2019-01-22	Wastewater 19	yes	5		SA 1412	5	KESC	Enterobacterales	Enterobacteriaceae	Klebsiella oxytoca		yes	2019-06-11	yes	yes
PA 0384	BA190050	2019-01-22	2019	4052	1641	Urban	4052/2	897	Urban		17.8	2019-01-22	Wastewater 19	yes	5		SA 1408	1	KESC	Enterobacterales	Enterobacteriaceae	Klebsiella pneumoniae		yes	2019-05-20	yes	yes
PA 0385	BA190051	2019-01-22	2019	4053	16325	Urban	4053/1	7127	Urban		21.2	2019-01-22	Wastewater 19	yes	6		SA 1417	5	Escherichia coli	Enterobacterales	Enterobacteriaceae	Escherichia coli	same as colony 1	no	2019-06-11	NT-D	yes
PA 0385	BA190051	2019-01-22	2019	4053	16325	Urban	4053/1	7127	Urban		21.2	2019-01-22	Wastewater 19	yes	6		SA 1418	6	Escherichia coli	Enterobacterales	Enterobacteriaceae	Escherichia coli	same as colony 3	no	2019-06-11	NT-D	yes
PA 0385	BA190051	2019-01-22	2019	4053	16325	Urban	4053/1	7127	Urban		21.2	2019-01-22	Wastewater 19	yes	6		SA 1413	1	Escherichia coli	Enterobacterales	Enterobacteriaceae	Escherichia coli		yes	2019-06-11	yes	yes
PA 0385	BA190051	2019-01-22	2019	4053	16325	Urban	4053/1	7127	Urban		21.2	2019-01-22	Wastewater 19	yes	6		SA 1414	2	Escherichia coli	Enterobacterales	Enterobacteriaceae	Escherichia coli		yes	2019-06-11	yes	yes
PA 0385	BA190051	2019-01-22	2019	4053	16325	Urban	4053/1	7127	Urban		21.2	2019-01-22	Wastewater 19	yes	6		SA 1415	3	Escherichia coli	Enterobacterales	Enterobacteriaceae	Escherichia coli		yes	2019-06-11	yes	yes
PA 0385	BA190051	2019-01-22	2019	4053	16325	Urban	4053/1	7127	Urban		21.2	2019-01-22	Wastewater 19	yes	6		SA 1416	4	KESC	Enterobacterales	Enterobacteriaceae	Enterobacter cloacae		yes	2019-06-11	no	yes
PA 0386	BA190052	2019-01-22	2019	4053	16325	Urban	4053/2	9198	Urban		19.4	2019-01-22	Wastewater 19	yes	8		SA 1422	4	Escherichia coli	Enterobacterales	Enterobacteriaceae	Escherichia coli	same as colony 3	no	2019-06-11	NT-D	yes
PA 0386	BA190052	2019-01-22	2019	4053	16325	Urban	4053/2	9198	Urban		19.4	2019-01-22	Wastewater 19	yes	8		SA 1420	2	Escherichia coli	Enterobacterales	Enterobacteriaceae	Escherichia coli	same as colony 8	no	2019-06-11	NT-D	yes
PA 0386	BA190052	2019-01-22	2019	4053	16325	Urban	4053/2	9198	Urban		19.4	2019-01-22	Wastewater 19	yes	8		SA 1419	1	Escherichia coli	Enterobacterales	Enterobacteriaceae	Escherichia coli		yes	2019-06-11	yes	yes
PA 0386	BA190052	2019-01-22	2019	4053	16325	Urban	4053/2	9198	Urban		19.4	2019-01-22	Wastewater 19	yes	8		SA 1421	3	Escherichia coli	Enterobacterales	Enterobacteriaceae	Escherichia coli		yes	2019-06-11	yes	yes
PA 0386	BA190052	2019-01-22	2019	4053	16325	Urban	4053/2	9198	Urban		19.4	2019-01-22	Wastewater 19	yes	8		SA 1425	7	Escherichia coli	Enterobacterales	Enterobacteriaceae	Escherichia coli		yes	2019-06-11	yes	yes
PA 0386	BA190052	2019-01-22	2019	4053	16325	Urban	4053/2	9198	Urban		19.4	2019-01-22	Wastewater 19	yes	8		SA 1426	8	Escherichia coli	Enterobacterales	Enterobacteriaceae	Escherichia coli		yes	2019-06-11	yes	yes
PA 0386	BA190052	2019-01-22	2019	4053	16325	Urban	4053/2	9198	Urban		19.4	2019-01-22	Wastewater 19	yes	8		SA 1423	5	KESC	Enterobacterales	Enterobacteriaceae	Enterobacter sp.		yes	2019-06-11	no	yes
PA 0386	BA190052	2019-01-22	2019	4053	16325	Urban	4053/2	9198	Urban		19.4	2019-01-22	Wastewater 19	yes	8		SA 1424	6	NA	Enterobacterales	Morganellaceae	Morganella morganii		yes	2019-06-11	no	yes
PA 0387	BA190053	2019-01-21	2019	4054	4241	Urban	4054/1	3727	Urban		15.3	2019-01-21	Wastewater 19	yes	5		SA 1427	1	Escherichia coli	Enterobacterales	Enterobacteriaceae	Escherichia coli		yes	2019-06-11	yes	yes
PA 0387	BA190053	2019-01-21	2019	4054	4241	Urban	4054/1	3727	Urban		15.3	2019-01-21	Wastewater 19	yes	5		SA 1428	2	Escherichia coli	Enterobacterales	Enterobacteriaceae	Escherichia coli		yes	2019-06-11	yes	yes
PA 0387	BA190053	2019-01-21	2019	4054	4241	Urban	4054/1	3727	Urban		15.3	2019-01-21	Wastewater 19	yes	5		SA 1430	4	Escherichia coli	Enterobacterales	Enterobacteriaceae	Escherichia coli		yes	2019-06-11	yes	yes
PA 0387	BA190053	2019-01-21	2019	4054	4241	Urban	4054/1	3727	Urban		15.3	2019-01-21	Wastewater 19	yes	5		SA 1431	5	Escherichia coli	Enterobacterales	Enterobacteriaceae	Escherichia coli		yes	2019-06-11	yes	yes
PA 0387	BA190053	2019-01-21	2019	4054	4241	Urban	4054/1	3727	Urban		15.3	2019-01-21	Wastewater 19	yes	5		SA 1429	3	KESC	Enterobacterales	Enterobacteriaceae	Klebsiella pneumoniae		yes	2019-06-11	yes	yes
PA 0388	BA190054	2019-01-22	2019	4054	4241	Urban	4054/2	514	Urban		18.6	2019-01-22	Wastewater 19	yes	1		SA 1432	1	Escherichia coli	Enterobacterales	Enterobacteriaceae	Escherichia coli		yes	2019-06-11	yes	yes
PA 0389	BA190055	2019-01-21	2019	4055	3643	Urban	4055/1	2730	Urban		18.5	2019-01-21	Wastewater 19	yes	3		SA 1433	1	Escherichia coli	Enterobacterales	Enterobacteriaceae	Escherichia coli		yes	2019-06-11	yes	yes
PA 0389	BA190055	2019-01-21	2019	4055	3643	Urban	4055/1	2730	Urban		18.5	2019-01-21	Wastewater 19	yes	3		SA 1434	2	Escherichia coli	Enterobacterales	Enterobacteriaceae	Escherichia coli		yes	2019-06-11	yes	yes
PA 0389	BA190055	2019-01-21	2019	4055	3643	Urban	4055/1	2730	Urban		18.5	2019-01-21	Wastewater 19	yes	3		SA 1435	3	Escherichia coli	Enterobacterales	Enterobacteriaceae	Escherichia coli		yes	2019-06-11	yes	yes
PA 0390	BA190056	2019-01-21	2019	4055	3643	Urban	4055/2	913	Urban		18.5	2019-01-21	Wastewater 19	yes	3		SA 1436	1	Escherichia coli	Enterobacterales	Enterobacteriaceae	Escherichia coli		yes	2019-06-11	yes	yes
PA 0390	BA190056	2019-01-21	2019	4055	3643	Urban	4055/2	913	Urban		18.5	2019-01-21	Wastewater 19	yes	3		SA 1437	2	Escherichia coli	Enterobacterales	Enterobacteriaceae	Escherichia coli		yes	2019-06-11	yes	yes
PA 0390	BA190056	2019-01-21	2019	4055	3643	Urban	4055/2	913	Urban		18.5	2019-01-21	Wastewater 19	yes	3		SA 1438	3	Escherichia coli	Enterobacterales	Enterobacteriaceae	Escherichia coli		yes	2019-06-11	yes	yes
PA 0391	BA190057	2019-01-21	2019	4056	21480	Mixed	4056/1	18186	Mixed	University Psychiatric Clinics (UPK), Rehabilitation Clinic Basel (REHAB), Felix Platter Spital	17.6	2019-01-21	Wastewater 19	yes	8		SA 1445	7	Escherichia coli	Enterobacterales	Enterobacteriaceae	Escherichia coli	same as colony 3	no	2019-06-11	NT-D	yes
PA 0391	BA190057	2019-01-21	2019	4056	21480	Mixed	4056/1	18186	Mixed	University Psychiatric Clinics (UPK), Rehabilitation Clinic Basel (REHAB), Felix Platter Spital	17.6	2019-01-21	Wastewater 19	yes	8		SA 1439	1	Escherichia coli	Enterobacterales	Enterobacteriaceae	Escherichia coli		yes	2019-06-11	yes	yes
PA 0391	BA190057	2019-01-21	2019	4056	21480	Mixed	4056/1	18186	Mixed	University Psychiatric Clinics (UPK), Rehabilitation Clinic Basel (REHAB), Felix Platter Spital	17.6	2019-01-21	Wastewater 19	yes	8		SA 1440	2	Escherichia coli	Enterobacterales	Enterobacteriaceae	Escherichia coli		yes	2019-06-11	yes	yes
PA 0391	BA190057	2019-01-21	2019	4056	21480	Mixed	4056/1	18186	Mixed	University Psychiatric Clinics (UPK), Rehabilitation Clinic Basel (REHAB), Felix Platter Spital	17.6	2019-01-21	Wastewater 19	yes	8		SA 1441	3	Escherichia coli	Enterobacterales	Enterobacteriaceae	Escherichia coli		yes	2019-06-11	yes	yes
PA 0391	BA190057	2019-01-21	2019	4056	21480	Mixed	4056/1	18186	Mixed	University Psychiatric Clinics (UPK), Rehabilitation Clinic Basel (REHAB), Felix Platter Spital	17.6	2019-01-21	Wastewater 19	yes	8		SA 1446	8	Escherichia coli	Enterobacterales	Enterobacteriaceae	Escherichia coli		yes	2019-06-11	yes	yes
PA 0391	BA190057	2019-01-21	2019	4056	21480	Mixed	4056/1	18186	Mixed	University Psychiatric Clinics (UPK), Rehabilitation Clinic Basel (REHAB), Felix Platter Spital	17.6	2019-01-21	Wastewater 19	yes	8		SA 1442	4	KESC	Enterobacterales	Enterobacteriaceae	Enterobacter cloacae		yes	2019-06-11	no	yes
PA 0391	BA190057	2019-01-21	2019	4056	21480	Mixed	4056/1	18186	Mixed	University Psychiatric Clinics (UPK), Rehabilitation Clinic Basel (REHAB), Felix Platter Spital	17.6	2019-01-21	Wastewater 19	yes	8		SA 1444	6	NA	Enterobacterales	Morganellaceae	Morganella morganii	same as colony 5	no	2019-06-11	NT-D	yes
PA 0391	BA190057	2019-01-21	2019	4056	21480	Mixed	4056/1	18186	Mixed	University Psychiatric Clinics (UPK), Rehabilitation Clinic Basel (REHAB), Felix Platter Spital	17.6	2019-01-21	Wastewater 19	yes	8		SA 1443	5	NA	Enterobacterales	Morganellaceae	Morganella morganii		yes	2019-06-11	no	yes
PA 0392	BA190058	2019-01-21	2019	4056	21480	Mixed	4056/2	3294	Mixed	University Children's Hospital Basel (UKBB)	19.2	2019-01-21	Wastewater 19	yes	8		SA 1452	6	Escherichia coli	Enterobacterales	Enterobacteriaceae	Escherichia coli	same as colony 1	no	2019-06-11	NT-D	yes
PA 0392	BA190058	2019-01-21	2019	4056	21480	Mixed	4056/2	3294	Mixed	University Children's Hospital Basel (UKBB)	19.2	2019-01-21	Wastewater 19	yes	8		SA 1454	8	Escherichia coli	Enterobacterales	Enterobacteriaceae	Escherichia coli	same as colony 3	no	2019-06-11	NT-D	yes
PA 0392	BA190058	2019-01-21	2019	4056	21480	Mixed	4056/2	3294	Mixed	University Children's Hospital Basel (UKBB)	19.2	2019-01-21	Wastewater 19	yes	8		SA 1447	1	Escherichia coli	Enterobacterales	Enterobacteriaceae	Escherichia coli		yes	2019-06-11	yes	yes
PA 0392	BA190058	2019-01-21	2019	4056	21480	Mixed	4056/2	3294	Mixed	University Children's Hospital Basel (UKBB)	19.2	2019-01-21	Wastewater 19	yes	8		SA 1449	3	Escherichia coli	Enterobacterales	Enterobacteriaceae	Escherichia coli		yes	2019-06-11	yes	yes
PA 0392	BA190058	2019-01-21	2019	4056	21480	Mixed	4056/2	3294	Mixed	University Children's Hospital Basel (UKBB)	19.2	2019-01-21	Wastewater 19	yes	8		SA 1450	4	KESC	Enterobacterales	Enterobacteriaceae	Citrobacter freundii		yes	2019-06-11	yes	yes
PA 0392	BA190058	2019-01-21	2019	4056	21480	Mixed	4056/2	3294	Mixed	University Children's Hospital Basel (UKBB)	19.2	2019-01-21	Wastewater 19	yes	8		SA 1451	5	KESC	Enterobacterales	Enterobacteriaceae	Klebsiella pneumoniae		yes	2019-06-11	yes	yes
PA 0392	BA190058	2019-01-21	2019	4056	21480	Mixed	4056/2	3294	Mixed	University Children's Hospital Basel (UKBB)	19.2	2019-01-21	Wastewater 19	yes	8		SA 1448	2	NA	Aeromonadales	Aeromonadaceae	Aeromonas caviae	Aeromonas caviae	no	2019-06-11	NT-D	yes
PA 0392	BA190058	2019-01-21	2019	4056	21480	Mixed	4056/2	3294	Mixed	University Children's Hospital Basel (UKBB)	19.2	2019-01-21	Wastewater 19	yes	8		SA 1453	7	NA	Enterobacterales	Morganellaceae	Morganella morganii		yes	2019-06-11	yes	yes
PA 0393	BA190059	2019-01-21	2019	4057	18766	Urban	4057/1	39	Urban		20.9	2019-01-21	Abwasser 19	no	0		NA	NA	NA	NA	NA	NA	NA	NA	NA	NA	no
PA 0394	BA190060	2019-01-21	2019	4057	18766	Urban	4057/2	18727	Urban		20.5	2019-01-21	Wastewater 19	yes	5		SA 1456	2	Escherichia coli	Enterobacterales	Enterobacteriaceae	Escherichia coli		yes	2019-06-11	yes	yes
PA 0394	BA190060	2019-01-21	2019	4057	18766	Urban	4057/2	18727	Urban		20.5	2019-01-21	Wastewater 19	yes	5		SA 1457	3	Escherichia coli	Enterobacterales	Enterobacteriaceae	Escherichia coli		yes	2019-06-11	yes	yes
PA 0394	BA190060	2019-01-21	2019	4057	18766	Urban	4057/2	18727	Urban		20.5	2019-01-21	Wastewater 19	yes	5		SA 1458	4	Escherichia coli	Enterobacterales	Enterobacteriaceae	Escherichia coli		yes	2019-06-11	yes	yes
PA 0394	BA190060	2019-01-21	2019	4057	18766	Urban	4057/2	18727	Urban		20.5	2019-01-21	Wastewater 19	yes	5		SA 1459	5	KESC	Enterobacterales	Enterobacteriaceae	Enterobacter cloacae	same as colony 1	no	2019-06-11	NT-D	yes
PA 0394	BA190060	2019-01-21	2019	4057	18766	Urban	4057/2	18727	Urban		20.5	2019-01-21	Wastewater 19	yes	5		SA 1455	1	KESC	Enterobacterales	Enterobacteriaceae	Enterobacter cloacae		yes	2019-06-11	no	yes
PA 0395	BA190061	2019-01-21	2019	4058	6342	Mixed	4058/1	273	Urban		21.7	2019-01-21	Wastewater 19	yes	3		SA 1460	1	Escherichia coli	Enterobacterales	Enterobacteriaceae	Escherichia coli	same as colony 3	no	2019-06-11	NT-D	yes
PA 0395	BA190061	2019-01-21	2019	4058	6342	Mixed	4058/1	273	Urban		21.7	2019-01-21	Wastewater 19	yes	3		SA 1462	3	Escherichia coli	Enterobacterales	Enterobacteriaceae	Escherichia coli		yes	2019-06-11	yes	yes
PA 0395	BA190061	2019-01-21	2019	4058	6342	Mixed	4058/1	273	Urban		21.7	2019-01-21	Wastewater 19	yes	3		SA 1461	2	KESC	Enterobacterales	Enterobacteriaceae	Klebsiella pneumoniae		yes	2019-06-11	yes	yes
PA 0396	BA190062	2019-01-21	2019	4058	6342	Mixed	4058/2	6069	Mixed	St. Claraspital	14.5	2019-01-21	Wastewater 19	yes	4		SA 1463	1	Escherichia coli	Enterobacterales	Enterobacteriaceae	Escherichia coli	same as colony 4	no	2019-06-11	NT-D	yes
PA 0396	BA190062	2019-01-21	2019	4058	6342	Mixed	4058/2	6069	Mixed	St. Claraspital	14.5	2019-01-21	Wastewater 19	yes	4		SA 1464	2	Escherichia coli	Enterobacterales	Enterobacteriaceae	Escherichia coli	same as colony 4	no	2019-06-11	NT-D	yes
PA 0396	BA190062	2019-01-21	2019	4058	6342	Mixed	4058/2	6069	Mixed	St. Claraspital	14.5	2019-01-21	Wastewater 19	yes	4		SA 1466	4	Escherichia coli	Enterobacterales	Enterobacteriaceae	Escherichia coli		yes	2019-06-11	yes	yes
PA 0396	BA190062	2019-01-21	2019	4058	6342	Mixed	4058/2	6069	Mixed	St. Claraspital	14.5	2019-01-21	Wastewater 19	yes	4		SA 1465	3	KESC	Enterobacterales	Enterobacteriaceae	Klebsiella pneumoniae		yes	2019-06-11	yes	yes
PA 0397	BA190063	2019-01-22	2019	4059	3619	Urban	4059/1	873	Urban		14.7	2019-01-22	Abwasser 19	no	0		NA	NA	NA	NA	NA	NA	NA	NA	NA	NA	no
PA 0398	BA190064	2019-01-22	2019	4059	3619	Urban	4059/2	2746	Urban		13.6	2019-01-22	Wastewater 19	yes	1		SA 1467	1	Escherichia coli	Enterobacterales	Enterobacteriaceae	Escherichia coli		yes	2019-06-11	yes	yes
PA 0399	BA190065	2019-01-21	2019	4051	2040	Mixed	4051/3	1520	Mixed	University Hospital Basel (USB)	18.4	2019-01-21	Wastewater 19	yes	5		SA 1471	4	Escherichia coli	Enterobacterales	Enterobacteriaceae	Escherichia coli	same as colony 3	no		NT-D	yes
PA 0399	BA190065	2019-01-21	2019	4051	2040	Mixed	4051/3	1520	Mixed	University Hospital Basel (USB)	18.4	2019-01-21	Wastewater 19	yes	5		SA 1472	5	Escherichia coli	Enterobacterales	Enterobacteriaceae	Escherichia coli	same as colony 3	no		NT-D	yes
PA 0399	BA190065	2019-01-21	2019	4051	2040	Mixed	4051/3	1520	Mixed	University Hospital Basel (USB)	18.4	2019-01-21	Wastewater 19	yes	5		SA 1468	1	Escherichia coli	Enterobacterales	Enterobacteriaceae	Escherichia coli		yes	2019-06-11	yes	yes
PA 0399	BA190065	2019-01-21	2019	4051	2040	Mixed	4051/3	1520	Mixed	University Hospital Basel (USB)	18.4	2019-01-21	Wastewater 19	yes	5		SA 1469	2	Escherichia coli	Enterobacterales	Enterobacteriaceae	Escherichia coli		yes	2019-06-11	yes	yes
PA 0399	BA190065	2019-01-21	2019	4051	2040	Mixed	4051/3	1520	Mixed	University Hospital Basel (USB)	18.4	2019-01-21	Wastewater 19	yes	5		SA 1470	3	Escherichia coli	Enterobacterales	Enterobacteriaceae	Escherichia coli		yes	2019-06-11	yes	yes
PA 0400	BA190114	2019-02-19	2019	4001	1744	Urban	4001/1	772	Urban		18.4	2019-02-19	Wastewater 20	yes	3		SA 1473	1	Escherichia coli	Enterobacterales	Enterobacteriaceae	Escherichia coli		yes	2019-11-05	yes	yes
PA 0400	BA190114	2019-02-19	2019	4001	1744	Urban	4001/1	772	Urban		18.4	2019-02-19	Wastewater 20	yes	3		SA 1475	3	Escherichia coli	Enterobacterales	Enterobacteriaceae	Escherichia coli		yes	2019-11-05	yes	yes
PA 0400	BA190114	2019-02-19	2019	4001	1744	Urban	4001/1	772	Urban		18.4	2019-02-19	Wastewater 20	yes	3		SA 1474	2	NA	Enterobacterales	Enterobacteriaceae	Raoultella ornithinolytica		yes	2019-11-05	yes	yes
PA 0401	BA190115	2019-02-19	2019	4001	1744	Urban	4001/2	972	Urban		17.6	2019-02-19	Wastewater 20	yes	5		SA 1477	2	Escherichia coli	Enterobacterales	Enterobacteriaceae	Escherichia coli		no		NT-D	yes
PA 0401	BA190115	2019-02-19	2019	4001	1744	Urban	4001/2	972	Urban		17.6	2019-02-19	Wastewater 20	yes	5		SA 1478	3	Escherichia coli	Enterobacterales	Enterobacteriaceae	Escherichia coli		no		NT-D	yes
PA 0401	BA190115	2019-02-19	2019	4001	1744	Urban	4001/2	972	Urban		17.6	2019-02-19	Wastewater 20	yes	5		SA 1480	5	Escherichia coli	Enterobacterales	Enterobacteriaceae	Escherichia coli		yes	2019-11-05	no	yes
PA 0401	BA190115	2019-02-19	2019	4001	1744	Urban	4001/2	972	Urban		17.6	2019-02-19	Wastewater 20	yes	5		SA 1476	1	Escherichia coli	Enterobacterales	Enterobacteriaceae	Escherichia coli		yes	2019-11-05	yes	yes
PA 0401	BA190115	2019-02-19	2019	4001	1744	Urban	4001/2	972	Urban		17.6	2019-02-19	Wastewater 20	yes	5		SA 1479	4	Escherichia coli	Enterobacterales	Enterobacteriaceae	Escherichia coli		yes	2019-11-05	yes	yes
PA 0402	BA190116	2019-02-19	2019	4051	2040	Mixed	4051/1	448	Urban		20.8	2019-02-19	Wastewater 20	yes	2		SA 1481	1	Escherichia coli	Enterobacterales	Enterobacteriaceae	Escherichia coli		yes	2019-11-05	yes	yes
PA 0402	BA190116	2019-02-19	2019	4051	2040	Mixed	4051/1	448	Urban		20.8	2019-02-19	Wastewater 20	yes	2		SA 1482	2	Escherichia coli	Enterobacterales	Enterobacteriaceae	Escherichia coli		yes	2019-11-05	yes	yes
PA 0403	BA190117	2019-02-18	2019	4051	2040	Mixed	4051/2	72	Urban		18.6	2019-02-18	Wastewater 20	yes	6		SA 1484	2	Escherichia coli	Enterobacterales	Enterobacteriaceae	Escherichia coli	same as colony 1	no		NT-D	yes
PA 0403	BA190117	2019-02-18	2019	4051	2040	Mixed	4051/2	72	Urban		18.6	2019-02-18	Wastewater 20	yes	6		SA 1485	3	Escherichia coli	Enterobacterales	Enterobacteriaceae	Escherichia coli	same as colony 5	no		NT-D	yes
PA 0403	BA190117	2019-02-18	2019	4051	2040	Mixed	4051/2	72	Urban		18.6	2019-02-18	Wastewater 20	yes	6		SA 1488	6	Escherichia coli	Enterobacterales	Enterobacteriaceae	Escherichia coli		no		NT-D	yes
PA 0403	BA190117	2019-02-18	2019	4051	2040	Mixed	4051/2	72	Urban		18.6	2019-02-18	Wastewater 20	yes	6		SA 1483	1	Escherichia coli	Enterobacterales	Enterobacteriaceae	Escherichia coli		yes	2019-11-05	yes	yes
PA 0403	BA190117	2019-02-18	2019	4051	2040	Mixed	4051/2	72	Urban		18.6	2019-02-18	Wastewater 20	yes	6		SA 1486	4	Escherichia coli	Enterobacterales	Enterobacteriaceae	Escherichia coli		yes	2019-11-05	yes	yes
PA 0403	BA190117	2019-02-18	2019	4051	2040	Mixed	4051/2	72	Urban		18.6	2019-02-18	Wastewater 20	yes	6		SA 1487	5	Escherichia coli	Enterobacterales	Enterobacteriaceae	Escherichia coli		yes	2019-11-05	yes	yes
PA 0404	BA190118	2019-02-19	2019	4052	1641	Urban	4052/1	744	Urban		19.8	2019-02-19	Wastewater 20	yes	5		SA 1493	5	Escherichia coli	Enterobacterales	Enterobacteriaceae	Escherichia coli		no		NT-D	yes
PA 0404	BA190118	2019-02-19	2019	4052	1641	Urban	4052/1	744	Urban		19.8	2019-02-19	Wastewater 20	yes	5		SA 1489	1	Escherichia coli	Enterobacterales	Enterobacteriaceae	Escherichia coli		yes	2019-11-05	yes	yes
PA 0404	BA190118	2019-02-19	2019	4052	1641	Urban	4052/1	744	Urban		19.8	2019-02-19	Wastewater 20	yes	5		SA 1490	2	Escherichia coli	Enterobacterales	Enterobacteriaceae	Escherichia coli		yes	2019-11-05	yes	yes
PA 0404	BA190118	2019-02-19	2019	4052	1641	Urban	4052/1	744	Urban		19.8	2019-02-19	Wastewater 20	yes	5		SA 1492	4	Escherichia coli	Enterobacterales	Enterobacteriaceae	Escherichia coli		yes	2019-11-05	yes	yes
PA 0404	BA190118	2019-02-19	2019	4052	1641	Urban	4052/1	744	Urban		19.8	2019-02-19	Wastewater 20	yes	5		SA 1491	3	NA	NA	NA	NA	no identification	no		NT-NI	yes
PA 0405	BA190119	2019-02-19	2019	4052	1641	Urban	4052/2	897	Urban		18	2019-02-19	Wastewater 20	yes	8		SA 1499	6	Escherichia coli	Enterobacterales	Enterobacteriaceae	Escherichia coli		no		NT-D	yes
PA 0405	BA190119	2019-02-19	2019	4052	1641	Urban	4052/2	897	Urban		18	2019-02-19	Wastewater 20	yes	8		SA 1494	1	Escherichia coli	Enterobacterales	Enterobacteriaceae	Escherichia coli		yes	2019-11-05	yes	yes
PA 0405	BA190119	2019-02-19	2019	4052	1641	Urban	4052/2	897	Urban		18	2019-02-19	Wastewater 20	yes	8		SA 1496	3	Escherichia coli	Enterobacterales	Enterobacteriaceae	Escherichia coli		yes	2019-11-05	yes	yes
PA 0405	BA190119	2019-02-19	2019	4052	1641	Urban	4052/2	897	Urban		18	2019-02-19	Wastewater 20	yes	8		SA 1497	4	Escherichia coli	Enterobacterales	Enterobacteriaceae	Escherichia coli		yes	2019-11-05	yes	yes
PA 0405	BA190119	2019-02-19	2019	4052	1641	Urban	4052/2	897	Urban		18	2019-02-19	Wastewater 20	yes	8		SA 1500	7	Escherichia coli	Enterobacterales	Enterobacteriaceae	Escherichia coli		yes	2019-11-05	yes	yes
PA 0405	BA190119	2019-02-19	2019	4052	1641	Urban	4052/2	897	Urban		18	2019-02-19	Wastewater 20	yes	8		SA 1501	8	Escherichia coli	Enterobacterales	Enterobacteriaceae	Escherichia coli		yes	2019-11-05	yes	yes
PA 0405	BA190119	2019-02-19	2019	4052	1641	Urban	4052/2	897	Urban		18	2019-02-19	Wastewater 20	yes	8		SA 1498	5	KESC	Enterobacterales	Enterobacteriaceae	Klebsiella pneumoniae		yes	2019-11-05	yes	yes
PA 0405	BA190119	2019-02-19	2019	4052	1641	Urban	4052/2	897	Urban		18	2019-02-19	Wastewater 20	yes	8		SA 1495	2	NA	NA	NA	NA	no identification	no		NT-NI	yes
PA 0406	BA190120	2019-02-19	2019	4053	16325	Urban	4053/1	7127	Urban		21	2019-02-19	Wastewater 20	yes	5		SA 1503	2	Escherichia coli	Enterobacterales	Enterobacteriaceae	Escherichia coli		no		NT-D	yes
PA 0406	BA190120	2019-02-19	2019	4053	16325	Urban	4053/1	7127	Urban		21	2019-02-19	Wastewater 20	yes	5		SA 1502	1	Escherichia coli	Enterobacterales	Enterobacteriaceae	Escherichia coli		yes	2019-11-05	yes	yes
PA 0406	BA190120	2019-02-19	2019	4053	16325	Urban	4053/1	7127	Urban		21	2019-02-19	Wastewater 20	yes	5		SA 1504	3	Escherichia coli	Enterobacterales	Enterobacteriaceae	Escherichia coli		yes	2019-11-05	yes	yes
PA 0406	BA190120	2019-02-19	2019	4053	16325	Urban	4053/1	7127	Urban		21	2019-02-19	Wastewater 20	yes	5		SA 1506	5	Escherichia coli	Enterobacterales	Enterobacteriaceae	Escherichia coli		yes	2019-11-05	yes	yes
PA 0406	BA190120	2019-02-19	2019	4053	16325	Urban	4053/1	7127	Urban		21	2019-02-19	Wastewater 20	yes	5		SA 1505	4	NA	NA	NA	NA	no identification	no		NT-NI	yes
PA 0407	BA190121	2019-02-19	2019	4053	16325	Urban	4053/2	9198	Urban		19.2	2019-02-19	Wastewater 20	yes	5		SA 1508	2	Escherichia coli	Enterobacterales	Enterobacteriaceae	Escherichia coli	same as colony 1	no		NT-D	yes
PA 0407	BA190121	2019-02-19	2019	4053	16325	Urban	4053/2	9198	Urban		19.2	2019-02-19	Wastewater 20	yes	5		SA 1507	1	Escherichia coli	Enterobacterales	Enterobacteriaceae	Escherichia coli		yes	2019-11-05	yes	yes
PA 0407	BA190121	2019-02-19	2019	4053	16325	Urban	4053/2	9198	Urban		19.2	2019-02-19	Wastewater 20	yes	5		SA 1509	3	Escherichia coli	Enterobacterales	Enterobacteriaceae	Escherichia coli		yes	2019-11-05	yes	yes
PA 0407	BA190121	2019-02-19	2019	4053	16325	Urban	4053/2	9198	Urban		19.2	2019-02-19	Wastewater 20	yes	5		SA 1511	5	Escherichia coli	Enterobacterales	Enterobacteriaceae	Escherichia coli		yes	2019-11-05	yes	yes
PA 0407	BA190121	2019-02-19	2019	4053	16325	Urban	4053/2	9198	Urban		19.2	2019-02-19	Wastewater 20	yes	5		SA 1510	4	KESC	Enterobacterales	Enterobacteriaceae	Klebsiella pneumoniae		yes	2019-11-05	yes	yes
PA 0408	BA190122	2019-02-18	2019	4054	4241	Urban	4054/1	3727	Urban		17.1	2019-02-18	Wastewater 20	yes	7		SA 1512	1	Escherichia coli	Enterobacterales	Enterobacteriaceae	Escherichia coli		no		NT-D	yes
PA 0408	BA190122	2019-02-18	2019	4054	4241	Urban	4054/1	3727	Urban		17.1	2019-02-18	Wastewater 20	yes	7		SA 1513	2	Escherichia coli	Enterobacterales	Enterobacteriaceae	Escherichia coli		yes	2019-11-05	yes	yes
PA 0408	BA190122	2019-02-18	2019	4054	4241	Urban	4054/1	3727	Urban		17.1	2019-02-18	Wastewater 20	yes	7		SA 1517	6	Escherichia coli	Enterobacterales	Enterobacteriaceae	Escherichia coli		yes	2019-11-05	yes	yes
PA 0408	BA190122	2019-02-18	2019	4054	4241	Urban	4054/1	3727	Urban		17.1	2019-02-18	Wastewater 20	yes	7		SA 1515	4	KESC	Enterobacterales	Enterobacteriaceae	Enterobacter sp.		yes	2019-11-05	no	yes
PA 0408	BA190122	2019-02-18	2019	4054	4241	Urban	4054/1	3727	Urban		17.1	2019-02-18	Wastewater 20	yes	7		SA 1514	3	KESC	Enterobacterales	Enterobacteriaceae	Klebsiella pneumoniae	same as colony 5	no		NT-D	yes
PA 0408	BA190122	2019-02-18	2019	4054	4241	Urban	4054/1	3727	Urban		17.1	2019-02-18	Wastewater 20	yes	7		SA 1518	7	KESC	Enterobacterales	Enterobacteriaceae	Klebsiella pneumoniae	same as colony 5	no		NT-D	yes
PA 0408	BA190122	2019-02-18	2019	4054	4241	Urban	4054/1	3727	Urban		17.1	2019-02-18	Wastewater 20	yes	7		SA 1516	5	KESC	Enterobacterales	Enterobacteriaceae	Klebsiella pneumoniae		yes	2019-11-05	yes	yes
PA 0409	BA190123	2019-02-19	2019	4054	4241	Urban	4054/2	514	Urban		17.8	2019-02-19	Wastewater 20	yes	5		SA 1519	1	Escherichia coli	Enterobacterales	Enterobacteriaceae	Escherichia coli		yes	2019-11-05	yes	yes
PA 0409	BA190123	2019-02-19	2019	4054	4241	Urban	4054/2	514	Urban		17.8	2019-02-19	Wastewater 20	yes	5		SA 1520	2	Escherichia coli	Enterobacterales	Enterobacteriaceae	Escherichia coli		yes	2019-11-05	yes	yes
PA 0409	BA190123	2019-02-19	2019	4054	4241	Urban	4054/2	514	Urban		17.8	2019-02-19	Wastewater 20	yes	5		SA 1521	3	KESC	Enterobacterales	Enterobacteriaceae	Enterobacter cloacae	same as colony 5	no		NT-D	yes
PA 0409	BA190123	2019-02-19	2019	4054	4241	Urban	4054/2	514	Urban		17.8	2019-02-19	Wastewater 20	yes	5		SA 1522	4	KESC	Enterobacterales	Enterobacteriaceae	Enterobacter cloacae	same as colony 5	no		NT-D	yes
PA 0409	BA190123	2019-02-19	2019	4054	4241	Urban	4054/2	514	Urban		17.8	2019-02-19	Wastewater 20	yes	5		SA 1523	5	KESC	Enterobacterales	Enterobacteriaceae	Enterobacter cloacae		yes	2019-11-05	no	yes
PA 0410	BA190124	2019-02-18	2019	4055	3643	Urban	4055/1	2730	Urban		18.4	2019-02-18	Wastewater 20	yes	5		SA 1527	4	Escherichia coli	Enterobacterales	Enterobacteriaceae	Escherichia coli		no		NT-D	yes
PA 0410	BA190124	2019-02-18	2019	4055	3643	Urban	4055/1	2730	Urban		18.4	2019-02-18	Wastewater 20	yes	5		SA 1524	1	Escherichia coli	Enterobacterales	Enterobacteriaceae	Escherichia coli		yes	2019-11-05	yes	yes
PA 0410	BA190124	2019-02-18	2019	4055	3643	Urban	4055/1	2730	Urban		18.4	2019-02-18	Wastewater 20	yes	5		SA 1526	3	Escherichia coli	Enterobacterales	Enterobacteriaceae	Escherichia coli		yes	2019-11-05	yes	yes
PA 0410	BA190124	2019-02-18	2019	4055	3643	Urban	4055/1	2730	Urban		18.4	2019-02-18	Wastewater 20	yes	5		SA 1528	5	Escherichia coli	Enterobacterales	Enterobacteriaceae	Escherichia coli		yes	2019-11-05	yes	yes
PA 0410	BA190124	2019-02-18	2019	4055	3643	Urban	4055/1	2730	Urban		18.4	2019-02-18	Wastewater 20	yes	5		SA 1525	2	KESC	Enterobacterales	Enterobacteriaceae	Klebsiella oxytoca		yes	2019-11-05	no	yes
PA 0411	BA190125	2019-02-18	2019	4055	3643	Urban	4055/2	913	Urban		20.2	2019-02-18	Wastewater 20	yes	5		SA 1529	1	Escherichia coli	Enterobacterales	Enterobacteriaceae	Escherichia coli	same as colony 3	no		NT-D	yes
PA 0411	BA190125	2019-02-18	2019	4055	3643	Urban	4055/2	913	Urban		20.2	2019-02-18	Wastewater 20	yes	5		SA 1532	4	Escherichia coli	Enterobacterales	Enterobacteriaceae	Escherichia coli		no		NT-D	yes
PA 0411	BA190125	2019-02-18	2019	4055	3643	Urban	4055/2	913	Urban		20.2	2019-02-18	Wastewater 20	yes	5		SA 1530	2	Escherichia coli	Enterobacterales	Enterobacteriaceae	Escherichia coli		yes	2019-11-05	yes	yes
PA 0411	BA190125	2019-02-18	2019	4055	3643	Urban	4055/2	913	Urban		20.2	2019-02-18	Wastewater 20	yes	5		SA 1531	3	Escherichia coli	Enterobacterales	Enterobacteriaceae	Escherichia coli		yes	2019-11-05	yes	yes
PA 0411	BA190125	2019-02-18	2019	4055	3643	Urban	4055/2	913	Urban		20.2	2019-02-18	Wastewater 20	yes	5		SA 1533	5	Escherichia coli	Enterobacterales	Enterobacteriaceae	Escherichia coli		yes	2019-11-05	yes	yes
PA 0412	BA190126	2019-02-18	2019	4056	21480	Mixed	4056/1	18186	Mixed	University Psychiatric Clinics (UPK), Rehabilitation Clinic Basel (REHAB), Felix Platter Spital	17.2	2019-02-18	Wastewater 20	yes	6		SA 1538	5	Escherichia coli	Enterobacterales	Enterobacteriaceae	Escherichia coli	same as colony 6	no		NT-D	yes
PA 0412	BA190126	2019-02-18	2019	4056	21480	Mixed	4056/1	18186	Mixed	University Psychiatric Clinics (UPK), Rehabilitation Clinic Basel (REHAB), Felix Platter Spital	17.2	2019-02-18	Wastewater 20	yes	6		SA 1534	1	Escherichia coli	Enterobacterales	Enterobacteriaceae	Escherichia coli		yes	2019-11-05	yes	yes
PA 0412	BA190126	2019-02-18	2019	4056	21480	Mixed	4056/1	18186	Mixed	University Psychiatric Clinics (UPK), Rehabilitation Clinic Basel (REHAB), Felix Platter Spital	17.2	2019-02-18	Wastewater 20	yes	6		SA 1535	2	Escherichia coli	Enterobacterales	Enterobacteriaceae	Escherichia coli		yes	2019-11-05	yes	yes
PA 0412	BA190126	2019-02-18	2019	4056	21480	Mixed	4056/1	18186	Mixed	University Psychiatric Clinics (UPK), Rehabilitation Clinic Basel (REHAB), Felix Platter Spital	17.2	2019-02-18	Wastewater 20	yes	6		SA 1539	6	Escherichia coli	Enterobacterales	Enterobacteriaceae	Escherichia coli		yes	2019-11-05	yes	yes
PA 0412	BA190126	2019-02-18	2019	4056	21480	Mixed	4056/1	18186	Mixed	University Psychiatric Clinics (UPK), Rehabilitation Clinic Basel (REHAB), Felix Platter Spital	17.2	2019-02-18	Wastewater 20	yes	6		SA 1536	3	KESC	Enterobacterales	Enterobacteriaceae	Klebsiella pneumoniae	same as colony 4	no		NT-D	yes
PA 0412	BA190126	2019-02-18	2019	4056	21480	Mixed	4056/1	18186	Mixed	University Psychiatric Clinics (UPK), Rehabilitation Clinic Basel (REHAB), Felix Platter Spital	17.2	2019-02-18	Wastewater 20	yes	6		SA 1537	4	KESC	Enterobacterales	Enterobacteriaceae	Klebsiella pneumoniae		yes	2019-11-05	yes	yes
PA 0413	BA190127	2019-02-18	2019	4056	21480	Mixed	4056/2	3294	Mixed	University Children's Hospital Basel (UKBB)	18.4	2019-02-18	Wastewater 20	yes	5		SA 1544	5	Escherichia coli	Enterobacterales	Enterobacteriaceae	Escherichia coli	same as colony 1	no		NT-D	yes
PA 0413	BA190127	2019-02-18	2019	4056	21480	Mixed	4056/2	3294	Mixed	University Children's Hospital Basel (UKBB)	18.4	2019-02-18	Wastewater 20	yes	5		SA 1540	1	Escherichia coli	Enterobacterales	Enterobacteriaceae	Escherichia coli		yes	2019-11-05	yes	yes
PA 0413	BA190127	2019-02-18	2019	4056	21480	Mixed	4056/2	3294	Mixed	University Children's Hospital Basel (UKBB)	18.4	2019-02-18	Wastewater 20	yes	5		SA 1541	2	Escherichia coli	Enterobacterales	Enterobacteriaceae	Escherichia coli		yes	2019-11-05	yes	yes
PA 0413	BA190127	2019-02-18	2019	4056	21480	Mixed	4056/2	3294	Mixed	University Children's Hospital Basel (UKBB)	18.4	2019-02-18	Wastewater 20	yes	5		SA 1542	3	Escherichia coli	Enterobacterales	Enterobacteriaceae	Escherichia coli		yes	2019-11-05	yes	yes
PA 0413	BA190127	2019-02-18	2019	4056	21480	Mixed	4056/2	3294	Mixed	University Children's Hospital Basel (UKBB)	18.4	2019-02-18	Wastewater 20	yes	5		SA 1543	4	KESC	Enterobacterales	Enterobacteriaceae	Klebsiella pneumoniae		yes	2019-11-05	yes	yes
PA 0414	BA190128	2019-02-18	2019	4057	18766	Urban	4057/1	39	Urban		20.7	2019-02-18	Abwasser 20	no	0		NA	NA	NA	NA	NA	NA	NA	NA	NA	NA	no
PA 0415	BA190129	2019-02-18	2019	4057	18766	Urban	4057/2	18727	Urban		21.7	2019-02-18	Wastewater 20	yes	6		SA 1548	4	Escherichia coli	Enterobacterales	Enterobacteriaceae	Escherichia coli	same as colony 1	no		NT-D	yes
PA 0415	BA190129	2019-02-18	2019	4057	18766	Urban	4057/2	18727	Urban		21.7	2019-02-18	Wastewater 20	yes	6		SA 1545	1	Escherichia coli	Enterobacterales	Enterobacteriaceae	Escherichia coli		yes	2019-11-05	yes	yes
PA 0415	BA190129	2019-02-18	2019	4057	18766	Urban	4057/2	18727	Urban		21.7	2019-02-18	Wastewater 20	yes	6		SA 1547	3	Escherichia coli	Enterobacterales	Enterobacteriaceae	Escherichia coli		yes	2019-11-05	yes	yes
PA 0415	BA190129	2019-02-18	2019	4057	18766	Urban	4057/2	18727	Urban		21.7	2019-02-18	Wastewater 20	yes	6		SA 1550	6	KESC	Enterobacterales	Enterobacteriaceae	Klebsiella pneumoniae	same as colony 5	no		NT-D	yes
PA 0415	BA190129	2019-02-18	2019	4057	18766	Urban	4057/2	18727	Urban		21.7	2019-02-18	Wastewater 20	yes	6		SA 1549	5	KESC	Enterobacterales	Enterobacteriaceae	Klebsiella pneumoniae		yes	2019-11-05	yes	yes
PA 0415	BA190129	2019-02-18	2019	4057	18766	Urban	4057/2	18727	Urban		21.7	2019-02-18	Wastewater 20	yes	6		SA 1546	2	NA	NA	NA	NA	no identification	no		NT-NI	yes
PA 0416	BA190130	2019-02-18	2019	4058	6342	Mixed	4058/1	273	Urban		18.4	2019-02-18	Wastewater 20	yes	1		SA 1551	1	Escherichia coli	Enterobacterales	Enterobacteriaceae	Escherichia coli		yes	2019-11-05	yes	yes
PA 0417	BA190131	2019-02-18	2019	4058	6342	Mixed	4058/2	6069	Mixed	St. Claraspital	14.5	2019-02-18	Wastewater 20	yes	7		SA 1557	6	Escherichia coli	Enterobacterales	Enterobacteriaceae	Escherichia coli	same as colony 7	no		NT-D	yes
PA 0417	BA190131	2019-02-18	2019	4058	6342	Mixed	4058/2	6069	Mixed	St. Claraspital	14.5	2019-02-18	Wastewater 20	yes	7		SA 1552	1	Escherichia coli	Enterobacterales	Enterobacteriaceae	Escherichia coli		yes	2019-11-05	yes	yes
PA 0417	BA190131	2019-02-18	2019	4058	6342	Mixed	4058/2	6069	Mixed	St. Claraspital	14.5	2019-02-18	Wastewater 20	yes	7		SA 1554	3	Escherichia coli	Enterobacterales	Enterobacteriaceae	Escherichia coli		yes	2019-11-05	yes	yes
PA 0417	BA190131	2019-02-18	2019	4058	6342	Mixed	4058/2	6069	Mixed	St. Claraspital	14.5	2019-02-18	Wastewater 20	yes	7		SA 1558	7	Escherichia coli	Enterobacterales	Enterobacteriaceae	Escherichia coli		yes	2019-11-05	yes	yes
PA 0417	BA190131	2019-02-18	2019	4058	6342	Mixed	4058/2	6069	Mixed	St. Claraspital	14.5	2019-02-18	Wastewater 20	yes	7		SA 1553	2	KESC	Enterobacterales	Enterobacteriaceae	Enterobacter cloacae		yes	2019-11-05	no	yes
PA 0417	BA190131	2019-02-18	2019	4058	6342	Mixed	4058/2	6069	Mixed	St. Claraspital	14.5	2019-02-18	Wastewater 20	yes	7		SA 1556	5	KESC	Enterobacterales	Enterobacteriaceae	Enterobacter cloacae		yes	2019-11-05	no	yes
PA 0417	BA190131	2019-02-18	2019	4058	6342	Mixed	4058/2	6069	Mixed	St. Claraspital	14.5	2019-02-18	Wastewater 20	yes	7		SA 1555	4	KESC	Enterobacterales	Enterobacteriaceae	Klebsiella pneumoniae		yes	2019-11-05	yes	yes
PA 0418	BA190132	2019-02-19	2019	4059	3619	Urban	4059/1	873	Urban		19	2019-02-19	Wastewater 20	yes	5		SA 1560	2	Escherichia coli	Enterobacterales	Enterobacteriaceae	Escherichia coli	same as colony 1	no		NT-D	yes
PA 0418	BA190132	2019-02-19	2019	4059	3619	Urban	4059/1	873	Urban		19	2019-02-19	Wastewater 20	yes	5		SA 1559	1	Escherichia coli	Enterobacterales	Enterobacteriaceae	Escherichia coli		yes	2019-11-05	yes	yes
PA 0418	BA190132	2019-02-19	2019	4059	3619	Urban	4059/1	873	Urban		19	2019-02-19	Wastewater 20	yes	5		SA 1563	5	Escherichia coli	Enterobacterales	Enterobacteriaceae	Escherichia coli		yes	2019-11-05	yes	yes
PA 0418	BA190132	2019-02-19	2019	4059	3619	Urban	4059/1	873	Urban		19	2019-02-19	Wastewater 20	yes	5		SA 1561	3	KESC	Enterobacterales	Enterobacteriaceae	Klebsiella pneumoniae	same as colony 4	no		NT-D	yes
PA 0418	BA190132	2019-02-19	2019	4059	3619	Urban	4059/1	873	Urban		19	2019-02-19	Wastewater 20	yes	5		SA 1562	4	KESC	Enterobacterales	Enterobacteriaceae	Klebsiella pneumoniae		yes	2019-11-05	yes	yes
PA 0419	BA190133	2019-02-19	2019	4059	3619	Urban	4059/2	2746	Urban		13.5	2019-02-19	Wastewater 20	yes	6		SA 1569	6	Escherichia coli	Enterobacterales	Enterobacteriaceae	Escherichia coli	same as colony 2	no		NT-D	yes
PA 0419	BA190133	2019-02-19	2019	4059	3619	Urban	4059/2	2746	Urban		13.5	2019-02-19	Wastewater 20	yes	6		SA 1564	1	Escherichia coli	Enterobacterales	Enterobacteriaceae	Escherichia coli		yes	2019-11-05	yes	yes
PA 0419	BA190133	2019-02-19	2019	4059	3619	Urban	4059/2	2746	Urban		13.5	2019-02-19	Wastewater 20	yes	6		SA 1565	2	Escherichia coli	Enterobacterales	Enterobacteriaceae	Escherichia coli		yes	2019-11-05	yes	yes
PA 0419	BA190133	2019-02-19	2019	4059	3619	Urban	4059/2	2746	Urban		13.5	2019-02-19	Wastewater 20	yes	6		SA 1566	3	Escherichia coli	Enterobacterales	Enterobacteriaceae	Escherichia coli		yes	2019-11-05	yes	yes
PA 0419	BA190133	2019-02-19	2019	4059	3619	Urban	4059/2	2746	Urban		13.5	2019-02-19	Wastewater 20	yes	6		SA 1567	4	Escherichia coli	Enterobacterales	Enterobacteriaceae	Escherichia coli		yes	2019-11-05	yes	yes
PA 0419	BA190133	2019-02-19	2019	4059	3619	Urban	4059/2	2746	Urban		13.5	2019-02-19	Wastewater 20	yes	6		SA 1568	5	KESC	Enterobacterales	Enterobacteriaceae	Klebsiella oxytoca		yes	2019-11-05	yes	yes
PA 0420	BA190134	2019-02-18	2019	4051	2040	Mixed	4051/3	1520	Mixed	University Hospital Basel (USB)	17.3	2019-02-18	Wastewater 20	yes	7		SA 1575	6	Escherichia coli	Enterobacterales	Enterobacteriaceae	Escherichia coli	same as colony 1	no		NT-D	yes
PA 0420	BA190134	2019-02-18	2019	4051	2040	Mixed	4051/3	1520	Mixed	University Hospital Basel (USB)	17.3	2019-02-18	Wastewater 20	yes	7		SA 1570	1	Escherichia coli	Enterobacterales	Enterobacteriaceae	Escherichia coli		yes	2019-11-05	yes	yes
PA 0420	BA190134	2019-02-18	2019	4051	2040	Mixed	4051/3	1520	Mixed	University Hospital Basel (USB)	17.3	2019-02-18	Wastewater 20	yes	7		SA 1571	2	Escherichia coli	Enterobacterales	Enterobacteriaceae	Escherichia coli		yes	2019-11-05	yes	yes
PA 0420	BA190134	2019-02-18	2019	4051	2040	Mixed	4051/3	1520	Mixed	University Hospital Basel (USB)	17.3	2019-02-18	Wastewater 20	yes	7		SA 1572	3	Escherichia coli	Enterobacterales	Enterobacteriaceae	Escherichia coli		yes	2019-11-05	yes	yes
PA 0420	BA190134	2019-02-18	2019	4051	2040	Mixed	4051/3	1520	Mixed	University Hospital Basel (USB)	17.3	2019-02-18	Wastewater 20	yes	7		SA 1573	4	Escherichia coli	Enterobacterales	Enterobacteriaceae	Escherichia coli		yes	2019-11-05	yes	yes
PA 0420	BA190134	2019-02-18	2019	4051	2040	Mixed	4051/3	1520	Mixed	University Hospital Basel (USB)	17.3	2019-02-18	Wastewater 20	yes	7		SA 1574	5	Escherichia coli	Enterobacterales	Enterobacteriaceae	Escherichia coli		yes	2019-11-05	yes	yes
PA 0420	BA190134	2019-02-18	2019	4051	2040	Mixed	4051/3	1520	Mixed	University Hospital Basel (USB)	17.3	2019-02-18	Wastewater 20	yes	7		SA 1576	7	Escherichia coli	Enterobacterales	Enterobacteriaceae	Escherichia coli		yes	2019-11-05	yes	yes
PA 0421	BA190219	2019-03-19	2019	4001	1744	Urban	4001/1	772	Urban		17.9	2019-03-19	Wastewater 21	yes	4		SA 1579	3	Escherichia coli	Enterobacterales	Enterobacteriaceae	Escherichia coli		yes	2019-11-05	no	yes
PA 0421	BA190219	2019-03-19	2019	4001	1744	Urban	4001/1	772	Urban		17.9	2019-03-19	Wastewater 21	yes	4		SA 1577	1	Escherichia coli	Enterobacterales	Enterobacteriaceae	Escherichia coli		yes	2019-11-05	yes	yes
PA 0421	BA190219	2019-03-19	2019	4001	1744	Urban	4001/1	772	Urban		17.9	2019-03-19	Wastewater 21	yes	4		SA 1580	4	Escherichia coli	Enterobacterales	Enterobacteriaceae	Escherichia coli		yes	2019-11-05	yes	yes
PA 0421	BA190219	2019-03-19	2019	4001	1744	Urban	4001/1	772	Urban		17.9	2019-03-19	Wastewater 21	yes	4		SA 1578	2	NA	Enterobacterales	Enterobacteriaceae	Raoultella ornithinolytica		yes	2019-11-05	yes	yes
PA 0422	BA190220	2019-03-19	2019	4001	1744	Urban	4001/2	972	Urban		15.4	2019-03-19	Wastewater 21	yes	9		SA 1586	6	Escherichia coli	Enterobacterales	Enterobacteriaceae	Escherichia coli	same as colony 4	no		NT-D	yes
PA 0422	BA190220	2019-03-19	2019	4001	1744	Urban	4001/2	972	Urban		15.4	2019-03-19	Wastewater 21	yes	9		SA 1581	1	Escherichia coli	Enterobacterales	Enterobacteriaceae	Escherichia coli		yes	2019-11-05	yes	yes
PA 0422	BA190220	2019-03-19	2019	4001	1744	Urban	4001/2	972	Urban		15.4	2019-03-19	Wastewater 21	yes	9		SA 1584	4	Escherichia coli	Enterobacterales	Enterobacteriaceae	Escherichia coli		yes	2019-11-05	yes	yes
PA 0422	BA190220	2019-03-19	2019	4001	1744	Urban	4001/2	972	Urban		15.4	2019-03-19	Wastewater 21	yes	9		SA 1588	8	Escherichia coli	Enterobacterales	Enterobacteriaceae	Escherichia coli		yes	2019-11-05	yes	yes
PA 0422	BA190220	2019-03-19	2019	4001	1744	Urban	4001/2	972	Urban		15.4	2019-03-19	Wastewater 21	yes	9		SA 1589	9	Escherichia coli	Enterobacterales	Enterobacteriaceae	Escherichia coli		yes	2019-11-05	yes	yes
PA 0422	BA190220	2019-03-19	2019	4001	1744	Urban	4001/2	972	Urban		15.4	2019-03-19	Wastewater 21	yes	9		SA 1587	7	KESC	Enterobacterales	Enterobacteriaceae	Enterobacter cloacae		yes	2019-11-05	no	yes
PA 0422	BA190220	2019-03-19	2019	4001	1744	Urban	4001/2	972	Urban		15.4	2019-03-19	Wastewater 21	yes	9		SA 1583	3	KESC	Enterobacterales	Enterobacteriaceae	Enterobacter cloacae		yes	2019-11-05	yes	yes
PA 0422	BA190220	2019-03-19	2019	4001	1744	Urban	4001/2	972	Urban		15.4	2019-03-19	Wastewater 21	yes	9		SA 1582	2	KESC	Enterobacterales	Enterobacteriaceae	Klebsiella pneumoniae		yes	2019-11-05	yes	yes
PA 0422	BA190220	2019-03-19	2019	4001	1744	Urban	4001/2	972	Urban		15.4	2019-03-19	Wastewater 21	yes	9		SA 1585	5	KESC	Enterobacterales	Enterobacteriaceae	Klebsiella pneumoniae		yes	2019-11-05	yes	yes
PA 0423	BA190221	2019-03-19	2019	4051	2040	Mixed	4051/1	448	Urban		20.3	2019-03-19	Wastewater 21	yes	2		SA 1590	1	Escherichia coli	Enterobacterales	Enterobacteriaceae	Escherichia coli		yes	2019-11-05	no	yes
PA 0423	BA190221	2019-03-19	2019	4051	2040	Mixed	4051/1	448	Urban		20.3	2019-03-19	Wastewater 21	yes	2		SA 1591	2	Escherichia coli	Enterobacterales	Enterobacteriaceae	Escherichia coli		yes	2019-11-05	yes	yes
PA 0424	BA190222	2019-03-18	2019	4051	2040	Mixed	4051/2	72	Urban		22.9	2019-03-18	Wastewater 21	yes	5		SA 1595	4	Escherichia coli	Enterobacterales	Enterobacteriaceae	Escherichia coli	same as colony 1	no		NT-D	yes
PA 0424	BA190222	2019-03-18	2019	4051	2040	Mixed	4051/2	72	Urban		22.9	2019-03-18	Wastewater 21	yes	5		SA 1592	1	Escherichia coli	Enterobacterales	Enterobacteriaceae	Escherichia coli		yes	2019-11-05	yes	yes
PA 0424	BA190222	2019-03-18	2019	4051	2040	Mixed	4051/2	72	Urban		22.9	2019-03-18	Wastewater 21	yes	5		SA 1596	5	KESC	Enterobacterales	Enterobacteriaceae	Enterobacter cloacae		yes	2019-11-05	no	yes
PA 0424	BA190222	2019-03-18	2019	4051	2040	Mixed	4051/2	72	Urban		22.9	2019-03-18	Wastewater 21	yes	5		SA 1593	2	NA	Aeromonadales	Aeromonadaceae	Aeromonas hydrophila	Aeromonas hydrophila	no		NT-D	yes
PA 0424	BA190222	2019-03-18	2019	4051	2040	Mixed	4051/2	72	Urban		22.9	2019-03-18	Wastewater 21	yes	5		SA 1594	3	NA	Pseudomonadales	Pseudomonadaceae	Pseudomonas putida	Pseudomonas putida	no		NT-NE	yes
PA 0425	BA190223	2019-03-19	2019	4052	1641	Urban	4052/1	744	Urban		20.3	2019-03-19	Abwasser 21	no	0		NA	NA	NA	NA	NA	NA	NA	NA	NA	NA	no
PA 0426	BA190224	2019-03-19	2019	4052	1641	Urban	4052/2	897	Urban		17.5	2019-03-19	Wastewater 21	yes	5		SA 1601	5	Escherichia coli	Enterobacterales	Enterobacteriaceae	Escherichia coli	same as colony 1	no		NT-D	yes
PA 0426	BA190224	2019-03-19	2019	4052	1641	Urban	4052/2	897	Urban		17.5	2019-03-19	Wastewater 21	yes	5		SA 1597	1	Escherichia coli	Enterobacterales	Enterobacteriaceae	Escherichia coli		yes	2019-11-05	yes	yes
PA 0426	BA190224	2019-03-19	2019	4052	1641	Urban	4052/2	897	Urban		17.5	2019-03-19	Wastewater 21	yes	5		SA 1599	3	Escherichia coli	Enterobacterales	Enterobacteriaceae	Escherichia coli		yes	2019-11-05	yes	yes
PA 0426	BA190224	2019-03-19	2019	4052	1641	Urban	4052/2	897	Urban		17.5	2019-03-19	Wastewater 21	yes	5		SA 1598	2	KESC	Enterobacterales	Enterobacteriaceae	Klebsiella pneumoniae		yes	2019-11-05	yes	yes
PA 0426	BA190224	2019-03-19	2019	4052	1641	Urban	4052/2	897	Urban		17.5	2019-03-19	Wastewater 21	yes	5		SA 1600	4	NA	Enterobacterales	Morganellaceae	Morganella morganii		yes	2019-11-05	no	yes
PA 0427	BA190225	2019-03-19	2019	4053	16325	Urban	4053/1	7127	Urban		19.5	2019-03-19	Wastewater 21	yes	9		SA 1603	2	Escherichia coli	Enterobacterales	Enterobacteriaceae	Escherichia coli	same as colony 1	no		NT-D	yes
PA 0427	BA190225	2019-03-19	2019	4053	16325	Urban	4053/1	7127	Urban		19.5	2019-03-19	Wastewater 21	yes	9		SA 1609	8	Escherichia coli	Enterobacterales	Enterobacteriaceae	Escherichia coli	same as colony 1	no		NT-D	yes
PA 0427	BA190225	2019-03-19	2019	4053	16325	Urban	4053/1	7127	Urban		19.5	2019-03-19	Wastewater 21	yes	9		SA 1604	3	Escherichia coli	Enterobacterales	Enterobacteriaceae	Escherichia coli	same as colony 4	no		NT-D	yes
PA 0427	BA190225	2019-03-19	2019	4053	16325	Urban	4053/1	7127	Urban		19.5	2019-03-19	Wastewater 21	yes	9		SA 1602	1	Escherichia coli	Enterobacterales	Enterobacteriaceae	Escherichia coli		yes	2019-11-05	yes	yes
PA 0427	BA190225	2019-03-19	2019	4053	16325	Urban	4053/1	7127	Urban		19.5	2019-03-19	Wastewater 21	yes	9		SA 1605	4	Escherichia coli	Enterobacterales	Enterobacteriaceae	Escherichia coli		yes	2019-11-05	yes	yes
PA 0427	BA190225	2019-03-19	2019	4053	16325	Urban	4053/1	7127	Urban		19.5	2019-03-19	Wastewater 21	yes	9		SA 1607	6	Escherichia coli	Enterobacterales	Enterobacteriaceae	Escherichia coli		yes	2019-11-05	yes	yes
PA 0427	BA190225	2019-03-19	2019	4053	16325	Urban	4053/1	7127	Urban		19.5	2019-03-19	Wastewater 21	yes	9		SA 1608	7	Escherichia coli	Enterobacterales	Enterobacteriaceae	Escherichia coli		yes	2019-11-05	yes	yes
PA 0427	BA190225	2019-03-19	2019	4053	16325	Urban	4053/1	7127	Urban		19.5	2019-03-19	Wastewater 21	yes	9		SA 1610	9	NA	Pseudomonadales	Pseudomonadaceae	Pseudomonas spp.	Pseudomonas	no		NT-NE	yes
PA 0428	BA190226	2019-03-19	2019	4053	16325	Urban	4053/2	9198	Urban		19.1	2019-03-19	Wastewater 21	yes	5		SA 1611	1	Escherichia coli	Enterobacterales	Enterobacteriaceae	Escherichia coli		yes	2019-11-05	yes	yes
PA 0428	BA190226	2019-03-19	2019	4053	16325	Urban	4053/2	9198	Urban		19.1	2019-03-19	Wastewater 21	yes	5		SA 1612	2	Escherichia coli	Enterobacterales	Enterobacteriaceae	Escherichia coli		yes	2019-11-05	yes	yes
PA 0428	BA190226	2019-03-19	2019	4053	16325	Urban	4053/2	9198	Urban		19.1	2019-03-19	Wastewater 21	yes	5		SA 1613	3	Escherichia coli	Enterobacterales	Enterobacteriaceae	Escherichia coli		yes	2019-11-05	yes	yes
PA 0428	BA190226	2019-03-19	2019	4053	16325	Urban	4053/2	9198	Urban		19.1	2019-03-19	Wastewater 21	yes	5		SA 1614	4	Escherichia coli	Enterobacterales	Enterobacteriaceae	Escherichia coli		yes	2019-11-05	yes	yes
PA 0428	BA190226	2019-03-19	2019	4053	16325	Urban	4053/2	9198	Urban		19.1	2019-03-19	Wastewater 21	yes	5		SA 1615	5	KESC	Enterobacterales	Enterobacteriaceae	Klebsiella pneumoniae		yes	2019-11-05	yes	yes
PA 0429	BA190227	2019-03-18	2019	4054	4241	Urban	4054/1	3727	Urban		17	2019-03-18	Wastewater 21	yes	8		SA 1622	7	Escherichia coli	Enterobacterales	Enterobacteriaceae	Escherichia coli	same as colony 6	no		NT-D	yes
PA 0429	BA190227	2019-03-18	2019	4054	4241	Urban	4054/1	3727	Urban		17	2019-03-18	Wastewater 21	yes	8		SA 1618	3	Escherichia coli	Enterobacterales	Enterobacteriaceae	Escherichia coli	same as colony 8	no		NT-D	yes
PA 0429	BA190227	2019-03-18	2019	4054	4241	Urban	4054/1	3727	Urban		17	2019-03-18	Wastewater 21	yes	8		SA 1621	6	Escherichia coli	Enterobacterales	Enterobacteriaceae	Escherichia coli		yes	2019-11-05	yes	yes
PA 0429	BA190227	2019-03-18	2019	4054	4241	Urban	4054/1	3727	Urban		17	2019-03-18	Wastewater 21	yes	8		SA 1623	8	Escherichia coli	Enterobacterales	Enterobacteriaceae	Escherichia coli		yes	2019-11-05	yes	yes
PA 0429	BA190227	2019-03-18	2019	4054	4241	Urban	4054/1	3727	Urban		17	2019-03-18	Wastewater 21	yes	8		SA 1619	4	KESC	Enterobacterales	Enterobacteriaceae	Enterobacter cloacae		yes	2019-11-05	no	yes
PA 0429	BA190227	2019-03-18	2019	4054	4241	Urban	4054/1	3727	Urban		17	2019-03-18	Wastewater 21	yes	8		SA 1617	2	NA	Aeromonadales	Aeromonadaceae	Aeromonas hydrophila	Aeromonas hydrophila	no		NT-D	yes
PA 0429	BA190227	2019-03-18	2019	4054	4241	Urban	4054/1	3727	Urban		17	2019-03-18	Wastewater 21	yes	8		SA 1616	1	NA	Aeromonadales	Aeromonadaceae	Aeromonas spp.	Aeromonas	no		NT-D	yes
PA 0429	BA190227	2019-03-18	2019	4054	4241	Urban	4054/1	3727	Urban		17	2019-03-18	Wastewater 21	yes	8		SA 1620	5	NA	Enterobacterales	Morganellaceae	Morganella morganii		yes	2019-11-05	no	yes
PA 0430	BA190228	2019-03-19	2019	4054	4241	Urban	4054/2	514	Urban		18.7	2019-03-19	Wastewater 21	yes	4		SA 1626	3	Escherichia coli	Enterobacterales	Enterobacteriaceae	Escherichia coli	same as colony 4	no		NT-D	yes
PA 0430	BA190228	2019-03-19	2019	4054	4241	Urban	4054/2	514	Urban		18.7	2019-03-19	Wastewater 21	yes	4		SA 1625	2	Escherichia coli	Enterobacterales	Enterobacteriaceae	Escherichia coli		yes	2019-11-05	yes	yes
PA 0430	BA190228	2019-03-19	2019	4054	4241	Urban	4054/2	514	Urban		18.7	2019-03-19	Wastewater 21	yes	4		SA 1627	4	Escherichia coli	Enterobacterales	Enterobacteriaceae	Escherichia coli		yes	2019-11-05	yes	yes
PA 0430	BA190228	2019-03-19	2019	4054	4241	Urban	4054/2	514	Urban		18.7	2019-03-19	Wastewater 21	yes	4		SA 1624	1	KESC	Enterobacterales	Enterobacteriaceae	Enterobacter cloacae		yes	2019-11-05	no	yes
PA 0431	BA190229	2019-03-18	2019	4055	3643	Urban	4055/1	2730	Urban		19	2019-03-18	Wastewater 21	yes	6		SA 1631	4	Escherichia coli	Enterobacterales	Enterobacteriaceae	Escherichia coli	same as colony 2	no		NT-D	yes
PA 0431	BA190229	2019-03-18	2019	4055	3643	Urban	4055/1	2730	Urban		19	2019-03-18	Wastewater 21	yes	6		SA 1628	1	Escherichia coli	Enterobacterales	Enterobacteriaceae	Escherichia coli		yes	2019-11-05	yes	yes
PA 0431	BA190229	2019-03-18	2019	4055	3643	Urban	4055/1	2730	Urban		19	2019-03-18	Wastewater 21	yes	6		SA 1629	2	Escherichia coli	Enterobacterales	Enterobacteriaceae	Escherichia coli		yes	2019-11-05	yes	yes
PA 0431	BA190229	2019-03-18	2019	4055	3643	Urban	4055/1	2730	Urban		19	2019-03-18	Wastewater 21	yes	6		SA 1630	3	Escherichia coli	Enterobacterales	Enterobacteriaceae	Escherichia coli		yes	2019-11-05	yes	yes
PA 0431	BA190229	2019-03-18	2019	4055	3643	Urban	4055/1	2730	Urban		19	2019-03-18	Wastewater 21	yes	6		SA 1632	5	Escherichia coli	Enterobacterales	Enterobacteriaceae	Escherichia coli		yes	2019-11-05	yes	yes
PA 0431	BA190229	2019-03-18	2019	4055	3643	Urban	4055/1	2730	Urban		19	2019-03-18	Wastewater 21	yes	6		SA 1633	6	Escherichia coli	Enterobacterales	Enterobacteriaceae	Escherichia coli		yes	2019-11-05	yes	yes
PA 0432	BA190230	2019-03-18	2019	4055	3643	Urban	4055/2	913	Urban		20.7	2019-03-18	Wastewater 21	yes	2		SA 1634	1	Escherichia coli	Enterobacterales	Enterobacteriaceae	Escherichia coli	same as colony 2	no		NT-D	yes
PA 0432	BA190230	2019-03-18	2019	4055	3643	Urban	4055/2	913	Urban		20.7	2019-03-18	Wastewater 21	yes	2		SA 1635	2	Escherichia coli	Enterobacterales	Enterobacteriaceae	Escherichia coli		yes	2019-11-05	yes	yes
PA 0433	BA190231	2019-03-18	2019	4056	21480	Mixed	4056/1	18186	Mixed	University Psychiatric Clinics (UPK), Rehabilitation Clinic Basel (REHAB), Felix Platter Spital	17.1	2019-03-18	Wastewater 21	yes	8		SA 1638	3	Escherichia coli	Enterobacterales	Enterobacteriaceae	Escherichia coli	same as colony 4	no		NT-D	yes
PA 0433	BA190231	2019-03-18	2019	4056	21480	Mixed	4056/1	18186	Mixed	University Psychiatric Clinics (UPK), Rehabilitation Clinic Basel (REHAB), Felix Platter Spital	17.1	2019-03-18	Wastewater 21	yes	8		SA 1640	5	Escherichia coli	Enterobacterales	Enterobacteriaceae	Escherichia coli	same as colony 4	no		NT-D	yes
PA 0433	BA190231	2019-03-18	2019	4056	21480	Mixed	4056/1	18186	Mixed	University Psychiatric Clinics (UPK), Rehabilitation Clinic Basel (REHAB), Felix Platter Spital	17.1	2019-03-18	Wastewater 21	yes	8		SA 1636	1	Escherichia coli	Enterobacterales	Enterobacteriaceae	Escherichia coli	same as colony 6	no		NT-D	yes
PA 0433	BA190231	2019-03-18	2019	4056	21480	Mixed	4056/1	18186	Mixed	University Psychiatric Clinics (UPK), Rehabilitation Clinic Basel (REHAB), Felix Platter Spital	17.1	2019-03-18	Wastewater 21	yes	8		SA 1643	8	Escherichia coli	Enterobacterales	Enterobacteriaceae	Escherichia coli	same as colony 6	no		NT-D	yes
PA 0433	BA190231	2019-03-18	2019	4056	21480	Mixed	4056/1	18186	Mixed	University Psychiatric Clinics (UPK), Rehabilitation Clinic Basel (REHAB), Felix Platter Spital	17.1	2019-03-18	Wastewater 21	yes	8		SA 1639	4	Escherichia coli	Enterobacterales	Enterobacteriaceae	Escherichia coli	AmpC producer	yes	2019-11-05	no	yes
PA 0433	BA190231	2019-03-18	2019	4056	21480	Mixed	4056/1	18186	Mixed	University Psychiatric Clinics (UPK), Rehabilitation Clinic Basel (REHAB), Felix Platter Spital	17.1	2019-03-18	Wastewater 21	yes	8		SA 1641	6	Escherichia coli	Enterobacterales	Enterobacteriaceae	Escherichia coli		yes	2019-11-05	yes	yes
PA 0433	BA190231	2019-03-18	2019	4056	21480	Mixed	4056/1	18186	Mixed	University Psychiatric Clinics (UPK), Rehabilitation Clinic Basel (REHAB), Felix Platter Spital	17.1	2019-03-18	Wastewater 21	yes	8		SA 1642	7	Escherichia coli	Enterobacterales	Enterobacteriaceae	Escherichia coli		yes	2019-11-05	yes	yes
PA 0433	BA190231	2019-03-18	2019	4056	21480	Mixed	4056/1	18186	Mixed	University Psychiatric Clinics (UPK), Rehabilitation Clinic Basel (REHAB), Felix Platter Spital	17.1	2019-03-18	Wastewater 21	yes	8		SA 1637	2	KESC	Enterobacterales	Enterobacteriaceae	Enterobacter cloacae		yes	2019-11-05	no	yes
PA 0434	BA190232	2019-03-18	2019	4056	21480	Mixed	4056/2	3294	Mixed	University Children's Hospital Basel (UKBB)	19	2019-03-18	Wastewater 21	yes	7		SA 1645	2	Escherichia coli	Enterobacterales	Enterobacteriaceae	Escherichia coli	same as colony 1	no		NT-D	yes
PA 0434	BA190232	2019-03-18	2019	4056	21480	Mixed	4056/2	3294	Mixed	University Children's Hospital Basel (UKBB)	19	2019-03-18	Wastewater 21	yes	7		SA 1650	7	Escherichia coli	Enterobacterales	Enterobacteriaceae	Escherichia coli	same as colony 5	no		NT-D	yes
PA 0434	BA190232	2019-03-18	2019	4056	21480	Mixed	4056/2	3294	Mixed	University Children's Hospital Basel (UKBB)	19	2019-03-18	Wastewater 21	yes	7		SA 1649	6	Escherichia coli	Enterobacterales	Enterobacteriaceae	Escherichia coli		yes	2019-11-05	no	yes
PA 0434	BA190232	2019-03-18	2019	4056	21480	Mixed	4056/2	3294	Mixed	University Children's Hospital Basel (UKBB)	19	2019-03-18	Wastewater 21	yes	7		SA 1644	1	Escherichia coli	Enterobacterales	Enterobacteriaceae	Escherichia coli		yes	2019-11-05	yes	yes
PA 0434	BA190232	2019-03-18	2019	4056	21480	Mixed	4056/2	3294	Mixed	University Children's Hospital Basel (UKBB)	19	2019-03-18	Wastewater 21	yes	7		SA 1647	4	Escherichia coli	Enterobacterales	Enterobacteriaceae	Escherichia coli		yes	2019-11-05	yes	yes
PA 0434	BA190232	2019-03-18	2019	4056	21480	Mixed	4056/2	3294	Mixed	University Children's Hospital Basel (UKBB)	19	2019-03-18	Wastewater 21	yes	7		SA 1648	5	Escherichia coli	Enterobacterales	Enterobacteriaceae	Escherichia coli		yes	2019-11-05	yes	yes
PA 0434	BA190232	2019-03-18	2019	4056	21480	Mixed	4056/2	3294	Mixed	University Children's Hospital Basel (UKBB)	19	2019-03-18	Wastewater 21	yes	7		SA 1646	3	KESC	Enterobacterales	Enterobacteriaceae	Enterobacter cloacae		yes	2019-11-05	no	yes
PA 0435	BA190233	2019-03-18	2019	4057	18766	Urban	4057/1	39	Urban		20.6	2019-03-18	Wastewater 21	yes	1		SA 1651	1	Escherichia coli	Enterobacterales	Enterobacteriaceae	Escherichia coli		yes	2019-11-05	yes	yes
PA 0436	BA190234	2019-03-18	2019	4057	18766	Urban	4057/2	18727	Urban		20.7	2019-03-18	Wastewater 21	yes	7		SA 1656	5	Escherichia coli	Enterobacterales	Enterobacteriaceae	Escherichia coli	same as colony 4	no		NT-D	yes
PA 0436	BA190234	2019-03-18	2019	4057	18766	Urban	4057/2	18727	Urban		20.7	2019-03-18	Wastewater 21	yes	7		SA 1652	1	Escherichia coli	Enterobacterales	Enterobacteriaceae	Escherichia coli	same as colony 6	no		NT-D	yes
PA 0436	BA190234	2019-03-18	2019	4057	18766	Urban	4057/2	18727	Urban		20.7	2019-03-18	Wastewater 21	yes	7		SA 1655	4	Escherichia coli	Enterobacterales	Enterobacteriaceae	Escherichia coli		yes	2019-11-05	yes	yes
PA 0436	BA190234	2019-03-18	2019	4057	18766	Urban	4057/2	18727	Urban		20.7	2019-03-18	Wastewater 21	yes	7		SA 1657	6	Escherichia coli	Enterobacterales	Enterobacteriaceae	Escherichia coli		yes	2019-11-05	yes	yes
PA 0436	BA190234	2019-03-18	2019	4057	18766	Urban	4057/2	18727	Urban		20.7	2019-03-18	Wastewater 21	yes	7		SA 1658	7	Escherichia coli	Enterobacterales	Enterobacteriaceae	Escherichia coli		yes	2019-11-05	yes	yes
PA 0436	BA190234	2019-03-18	2019	4057	18766	Urban	4057/2	18727	Urban		20.7	2019-03-18	Wastewater 21	yes	7		SA 1653	2	KESC	Enterobacterales	Enterobacteriaceae	Enterobacter cloacae		yes	2019-11-05	no	yes
PA 0436	BA190234	2019-03-18	2019	4057	18766	Urban	4057/2	18727	Urban		20.7	2019-03-18	Wastewater 21	yes	7		SA 1654	3	KESC	Enterobacterales	Enterobacteriaceae	Klebsiella pneumoniae		yes	2019-11-05	yes	yes
PA 0437	BA190235	2019-03-18	2019	4058	6342	Mixed	4058/1	273	Urban		21.1	2019-03-18	Wastewater 21	yes	3		SA 1661	3	Escherichia coli	Enterobacterales	Enterobacteriaceae	Escherichia coli	same as colony 2	no		NT-D	yes
PA 0437	BA190235	2019-03-18	2019	4058	6342	Mixed	4058/1	273	Urban		21.1	2019-03-18	Wastewater 21	yes	3		SA 1659	1	Escherichia coli	Enterobacterales	Enterobacteriaceae	Escherichia coli		yes	2019-11-05	yes	yes
PA 0437	BA190235	2019-03-18	2019	4058	6342	Mixed	4058/1	273	Urban		21.1	2019-03-18	Wastewater 21	yes	3		SA 1660	2	Escherichia coli	Enterobacterales	Enterobacteriaceae	Escherichia coli		yes	2019-11-05	yes	yes
PA 0438	BA190236	2019-03-18	2019	4058	6342	Mixed	4058/2	6069	Mixed	St. Claraspital	14.9	2019-03-18	Wastewater 21	yes	8		SA 1666	5	Escherichia coli	Enterobacterales	Enterobacteriaceae	Escherichia coli	same as colony 6	no		NT-D	yes
PA 0438	BA190236	2019-03-18	2019	4058	6342	Mixed	4058/2	6069	Mixed	St. Claraspital	14.9	2019-03-18	Wastewater 21	yes	8		SA 1668	7	Escherichia coli	Enterobacterales	Enterobacteriaceae	Escherichia coli	same as colony 6	no		NT-D	yes
PA 0438	BA190236	2019-03-18	2019	4058	6342	Mixed	4058/2	6069	Mixed	St. Claraspital	14.9	2019-03-18	Wastewater 21	yes	8		SA 1669	8	Escherichia coli	Enterobacterales	Enterobacteriaceae	Escherichia coli	same as colony 6	no		NT-D	yes
PA 0438	BA190236	2019-03-18	2019	4058	6342	Mixed	4058/2	6069	Mixed	St. Claraspital	14.9	2019-03-18	Wastewater 21	yes	8		SA 1662	1	Escherichia coli	Enterobacterales	Enterobacteriaceae	Escherichia coli		yes	2019-11-05	yes	yes
PA 0438	BA190236	2019-03-18	2019	4058	6342	Mixed	4058/2	6069	Mixed	St. Claraspital	14.9	2019-03-18	Wastewater 21	yes	8		SA 1663	2	Escherichia coli	Enterobacterales	Enterobacteriaceae	Escherichia coli		yes	2019-11-05	yes	yes
PA 0438	BA190236	2019-03-18	2019	4058	6342	Mixed	4058/2	6069	Mixed	St. Claraspital	14.9	2019-03-18	Wastewater 21	yes	8		SA 1667	6	Escherichia coli	Enterobacterales	Enterobacteriaceae	Escherichia coli		yes	2019-11-05	yes	yes
PA 0438	BA190236	2019-03-18	2019	4058	6342	Mixed	4058/2	6069	Mixed	St. Claraspital	14.9	2019-03-18	Wastewater 21	yes	8		SA 1665	4	KESC	Enterobacterales	Enterobacteriaceae	Enterobacter sp.		yes	2019-11-05	no	yes
PA 0438	BA190236	2019-03-18	2019	4058	6342	Mixed	4058/2	6069	Mixed	St. Claraspital	14.9	2019-03-18	Wastewater 21	yes	8		SA 1664	3	KESC	Enterobacterales	Enterobacteriaceae	Klebsiella pneumoniae		yes	2019-11-05	yes	yes
PA 0439	BA190237	2019-03-19	2019	4059	3619	Urban	4059/1	873	Urban		13.9	2019-03-19	Wastewater 21	yes	6		SA 1672	3	Escherichia coli	Enterobacterales	Enterobacteriaceae	Escherichia coli	same as colony 2	no		NT-D	yes
PA 0439	BA190237	2019-03-19	2019	4059	3619	Urban	4059/1	873	Urban		13.9	2019-03-19	Wastewater 21	yes	6		SA 1670	1	Escherichia coli	Enterobacterales	Enterobacteriaceae	Escherichia coli		yes	2019-11-05	yes	yes
PA 0439	BA190237	2019-03-19	2019	4059	3619	Urban	4059/1	873	Urban		13.9	2019-03-19	Wastewater 21	yes	6		SA 1671	2	Escherichia coli	Enterobacterales	Enterobacteriaceae	Escherichia coli		yes	2019-11-05	yes	yes
PA 0439	BA190237	2019-03-19	2019	4059	3619	Urban	4059/1	873	Urban		13.9	2019-03-19	Wastewater 21	yes	6		SA 1673	4	Escherichia coli	Enterobacterales	Enterobacteriaceae	Escherichia coli		yes	2019-11-05	yes	yes
PA 0439	BA190237	2019-03-19	2019	4059	3619	Urban	4059/1	873	Urban		13.9	2019-03-19	Wastewater 21	yes	6		SA 1674	5	Escherichia coli	Enterobacterales	Enterobacteriaceae	Escherichia coli		yes	2019-11-05	yes	yes
PA 0439	BA190237	2019-03-19	2019	4059	3619	Urban	4059/1	873	Urban		13.9	2019-03-19	Wastewater 21	yes	6		SA 1675	6	Escherichia coli	Enterobacterales	Enterobacteriaceae	Escherichia coli		yes	2019-11-05	yes	yes
PA 0440	BA190238	2019-03-19	2019	4059	3619	Urban	4059/2	2746	Urban		13.8	2019-03-19	Wastewater 21	yes	3		SA 1676	1	Escherichia coli	Enterobacterales	Enterobacteriaceae	Escherichia coli		yes	2019-11-05	yes	yes
PA 0440	BA190238	2019-03-19	2019	4059	3619	Urban	4059/2	2746	Urban		13.8	2019-03-19	Wastewater 21	yes	3		SA 1677	2	Escherichia coli	Enterobacterales	Enterobacteriaceae	Escherichia coli		yes	2019-11-05	yes	yes
PA 0440	BA190238	2019-03-19	2019	4059	3619	Urban	4059/2	2746	Urban		13.8	2019-03-19	Wastewater 21	yes	3		SA 1678	3	Escherichia coli	Enterobacterales	Enterobacteriaceae	Escherichia coli		yes	2019-11-05	yes	yes
PA 0441	BA190239	2019-03-18	2019	4051	2040	Mixed	4051/3	1520	Mixed	University Hospital Basel (USB)	18	2019-03-18	Wastewater 21	yes	3		SA 1681	3	Escherichia coli	Enterobacterales	Enterobacteriaceae	Escherichia coli	same as colony 1	no		NT-D	yes
PA 0441	BA190239	2019-03-18	2019	4051	2040	Mixed	4051/3	1520	Mixed	University Hospital Basel (USB)	18	2019-03-18	Wastewater 21	yes	3		SA 1679	1	Escherichia coli	Enterobacterales	Enterobacteriaceae	Escherichia coli		yes	2019-11-05	yes	yes
PA 0441	BA190239	2019-03-18	2019	4051	2040	Mixed	4051/3	1520	Mixed	University Hospital Basel (USB)	18	2019-03-18	Wastewater 21	yes	3		SA 1680	2	Escherichia coli	Enterobacterales	Enterobacteriaceae	Escherichia coli		yes	2019-11-05	yes	yes
PA 0442	BA190297	2019-04-16	2019	4001	1744	Urban	4001/1	772	Urban		20.1	2019-04-16	Wastewater 22	yes	5		SA 1682	1	Escherichia coli	Enterobacterales	Enterobacteriaceae	Escherichia coli		yes	2019-11-05	yes	yes
PA 0442	BA190297	2019-04-16	2019	4001	1744	Urban	4001/1	772	Urban		20.1	2019-04-16	Wastewater 22	yes	5		SA 1683	2	Escherichia coli	Enterobacterales	Enterobacteriaceae	Escherichia coli		yes	2019-11-05	yes	yes
PA 0442	BA190297	2019-04-16	2019	4001	1744	Urban	4001/1	772	Urban		20.1	2019-04-16	Wastewater 22	yes	5		SA 1685	4	Escherichia coli	Enterobacterales	Enterobacteriaceae	Escherichia coli		yes	2019-11-05	yes	yes
PA 0442	BA190297	2019-04-16	2019	4001	1744	Urban	4001/1	772	Urban		20.1	2019-04-16	Wastewater 22	yes	5		SA 1686	5	Escherichia coli	Enterobacterales	Enterobacteriaceae	Escherichia coli		yes	2019-11-05	yes	yes
PA 0442	BA190297	2019-04-16	2019	4001	1744	Urban	4001/1	772	Urban		20.1	2019-04-16	Wastewater 22	yes	5		SA 1684	3	NA	Enterobacterales	Enterobacteriaceae	Raoultella ornithinolytica		yes	2019-11-05	yes	yes
PA 0443	BA190298	2019-04-16	2019	4001	1744	Urban	4001/2	972	Urban		18.5	2019-04-16	Wastewater 22	yes	4		SA 1689	3	Escherichia coli	Enterobacterales	Enterobacteriaceae	Escherichia coli	same as colony 2	no		NT-D	yes
PA 0443	BA190298	2019-04-16	2019	4001	1744	Urban	4001/2	972	Urban		18.5	2019-04-16	Wastewater 22	yes	4		SA 1687	1	Escherichia coli	Enterobacterales	Enterobacteriaceae	Escherichia coli		yes	2019-11-05	yes	yes
PA 0443	BA190298	2019-04-16	2019	4001	1744	Urban	4001/2	972	Urban		18.5	2019-04-16	Wastewater 22	yes	4		SA 1688	2	Escherichia coli	Enterobacterales	Enterobacteriaceae	Escherichia coli		yes	2019-11-05	yes	yes
PA 0443	BA190298	2019-04-16	2019	4001	1744	Urban	4001/2	972	Urban		18.5	2019-04-16	Wastewater 22	yes	4		SA 1690	4	Escherichia coli	Enterobacterales	Enterobacteriaceae	Escherichia coli		yes	2019-11-05	yes	yes
PA 0444	BA190299	2019-04-16	2019	4051	2040	Mixed	4051/1	448	Urban		18.6	2019-04-16	Wastewater 22	yes	6		SA 1695	5	Escherichia coli	Enterobacterales	Enterobacteriaceae	Escherichia coli	same as colony 6	no		NT-D	yes
PA 0444	BA190299	2019-04-16	2019	4051	2040	Mixed	4051/1	448	Urban		18.6	2019-04-16	Wastewater 22	yes	6		SA 1691	1	Escherichia coli	Enterobacterales	Enterobacteriaceae	Escherichia coli		yes	2019-11-05	yes	yes
PA 0444	BA190299	2019-04-16	2019	4051	2040	Mixed	4051/1	448	Urban		18.6	2019-04-16	Wastewater 22	yes	6		SA 1692	2	Escherichia coli	Enterobacterales	Enterobacteriaceae	Escherichia coli		yes	2019-11-05	yes	yes
PA 0444	BA190299	2019-04-16	2019	4051	2040	Mixed	4051/1	448	Urban		18.6	2019-04-16	Wastewater 22	yes	6		SA 1693	3	Escherichia coli	Enterobacterales	Enterobacteriaceae	Escherichia coli		yes	2019-11-05	yes	yes
PA 0444	BA190299	2019-04-16	2019	4051	2040	Mixed	4051/1	448	Urban		18.6	2019-04-16	Wastewater 22	yes	6		SA 1696	6	Escherichia coli	Enterobacterales	Enterobacteriaceae	Escherichia coli		yes	2019-11-05	yes	yes
PA 0444	BA190299	2019-04-16	2019	4051	2040	Mixed	4051/1	448	Urban		18.6	2019-04-16	Wastewater 22	yes	6		SA 1694	4	KESC	Enterobacterales	Enterobacteriaceae	Enterobacter cloacae		yes	2019-11-05	no	yes
PA 0445	BA190300	2019-04-15	2019	4051	2040	Mixed	4051/2	72	Urban		18.8	2019-04-15	Wastewater 22	yes	5		SA 1698	2	Escherichia coli	Enterobacterales	Enterobacteriaceae	Escherichia coli	same as colony 3	no		NT-D	yes
PA 0445	BA190300	2019-04-15	2019	4051	2040	Mixed	4051/2	72	Urban		18.8	2019-04-15	Wastewater 22	yes	5		SA 1700	4	Escherichia coli	Enterobacterales	Enterobacteriaceae	Escherichia coli	same as colony 3	no		NT-D	yes
PA 0445	BA190300	2019-04-15	2019	4051	2040	Mixed	4051/2	72	Urban		18.8	2019-04-15	Wastewater 22	yes	5		SA 1697	1	Escherichia coli	Enterobacterales	Enterobacteriaceae	Escherichia coli		yes	2019-11-05	yes	yes
PA 0445	BA190300	2019-04-15	2019	4051	2040	Mixed	4051/2	72	Urban		18.8	2019-04-15	Wastewater 22	yes	5		SA 1699	3	Escherichia coli	Enterobacterales	Enterobacteriaceae	Escherichia coli		yes	2019-11-05	yes	yes
PA 0445	BA190300	2019-04-15	2019	4051	2040	Mixed	4051/2	72	Urban		18.8	2019-04-15	Wastewater 22	yes	5		SA 1701	5	NA	Pseudomonadales	Pseudomonadaceae	Pseudomonas putida	Pseudomonas putida	no		NT-NE	yes
PA 0446	BA190301	2019-04-16	2019	4052	1641	Urban	4052/1	744	Urban		20.4	2019-04-16	Wastewater 22	yes	1		SA 1702	1	Escherichia coli	Enterobacterales	Enterobacteriaceae	Escherichia coli		yes	2019-11-05	yes	yes
PA 0447	BA190302	2019-04-16	2019	4052	1641	Urban	4052/2	897	Urban		17.7	2019-04-16	Wastewater 22	yes	4		SA 1703	1	Escherichia coli	Enterobacterales	Enterobacteriaceae	Escherichia coli		yes	2019-11-05	yes	yes
PA 0447	BA190302	2019-04-16	2019	4052	1641	Urban	4052/2	897	Urban		17.7	2019-04-16	Wastewater 22	yes	4		SA 1704	2	Escherichia coli	Enterobacterales	Enterobacteriaceae	Escherichia coli		yes	2019-11-05	yes	yes
PA 0447	BA190302	2019-04-16	2019	4052	1641	Urban	4052/2	897	Urban		17.7	2019-04-16	Wastewater 22	yes	4		SA 1706	4	Escherichia coli	Enterobacterales	Enterobacteriaceae	Escherichia coli		yes	2019-11-05	yes	yes
PA 0447	BA190302	2019-04-16	2019	4052	1641	Urban	4052/2	897	Urban		17.7	2019-04-16	Wastewater 22	yes	4		SA 1705	3	KESC	Enterobacterales	Enterobacteriaceae	Klebsiella pneumoniae		yes	2019-11-05	yes	yes
PA 0448	BA190303	2019-04-16	2019	4053	16325	Urban	4053/1	7127	Urban		20	2019-04-16	Wastewater 22	yes	6		SA 1707	1	Escherichia coli	Enterobacterales	Enterobacteriaceae	Escherichia coli	same as colony 2	no		NT-D	yes
PA 0448	BA190303	2019-04-16	2019	4053	16325	Urban	4053/1	7127	Urban		20	2019-04-16	Wastewater 22	yes	6		SA 1712	6	Escherichia coli	Enterobacterales	Enterobacteriaceae	Escherichia coli	same as colony 3	no		NT-D	yes
PA 0448	BA190303	2019-04-16	2019	4053	16325	Urban	4053/1	7127	Urban		20	2019-04-16	Wastewater 22	yes	6		SA 1708	2	Escherichia coli	Enterobacterales	Enterobacteriaceae	Escherichia coli		yes	2019-11-05	yes	yes
PA 0448	BA190303	2019-04-16	2019	4053	16325	Urban	4053/1	7127	Urban		20	2019-04-16	Wastewater 22	yes	6		SA 1709	3	Escherichia coli	Enterobacterales	Enterobacteriaceae	Escherichia coli		yes	2019-11-05	yes	yes
PA 0448	BA190303	2019-04-16	2019	4053	16325	Urban	4053/1	7127	Urban		20	2019-04-16	Wastewater 22	yes	6		SA 1711	5	KESC	Enterobacterales	Enterobacteriaceae	Enterobacter sp.		yes	2019-11-05	no	yes
PA 0448	BA190303	2019-04-16	2019	4053	16325	Urban	4053/1	7127	Urban		20	2019-04-16	Wastewater 22	yes	6		SA 1710	4	KESC	Enterobacterales	Enterobacteriaceae	Klebsiella pneumoniae		yes	2019-11-05	yes	yes
PA 0449	BA190304	2019-04-16	2019	4053	16325	Urban	4053/2	9198	Urban		19.8	2019-04-16	Wastewater 22	yes	3		SA 1714	2	Escherichia coli	Enterobacterales	Enterobacteriaceae	Escherichia coli	same as colony 3	no		NT-D	yes
PA 0449	BA190304	2019-04-16	2019	4053	16325	Urban	4053/2	9198	Urban		19.8	2019-04-16	Wastewater 22	yes	3		SA 1713	1	Escherichia coli	Enterobacterales	Enterobacteriaceae	Escherichia coli		yes	2019-11-05	yes	yes
PA 0449	BA190304	2019-04-16	2019	4053	16325	Urban	4053/2	9198	Urban		19.8	2019-04-16	Wastewater 22	yes	3		SA 1715	3	Escherichia coli	Enterobacterales	Enterobacteriaceae	Escherichia coli		yes	2019-11-05	yes	yes
PA 0450	BA190305	2019-04-15	2019	4054	4241	Urban	4054/1	3727	Urban		17.1	2019-04-15	Wastewater 22	yes	7		SA 1717	2	Escherichia coli	Enterobacterales	Enterobacteriaceae	Escherichia coli	same as colony 3	no		NT-D	yes
PA 0450	BA190305	2019-04-15	2019	4054	4241	Urban	4054/1	3727	Urban		17.1	2019-04-15	Wastewater 22	yes	7		SA 1720	5	Escherichia coli	Enterobacterales	Enterobacteriaceae	Escherichia coli	same as colony 6	no		NT-D	yes
PA 0450	BA190305	2019-04-15	2019	4054	4241	Urban	4054/1	3727	Urban		17.1	2019-04-15	Wastewater 22	yes	7		SA 1718	3	Escherichia coli	Enterobacterales	Enterobacteriaceae	Escherichia coli		yes	2019-11-05	no	yes
PA 0450	BA190305	2019-04-15	2019	4054	4241	Urban	4054/1	3727	Urban		17.1	2019-04-15	Wastewater 22	yes	7		SA 1716	1	Escherichia coli	Enterobacterales	Enterobacteriaceae	Escherichia coli		yes	2019-11-05	yes	yes
PA 0450	BA190305	2019-04-15	2019	4054	4241	Urban	4054/1	3727	Urban		17.1	2019-04-15	Wastewater 22	yes	7		SA 1721	6	Escherichia coli	Enterobacterales	Enterobacteriaceae	Escherichia coli		yes	2019-11-05	yes	yes
PA 0450	BA190305	2019-04-15	2019	4054	4241	Urban	4054/1	3727	Urban		17.1	2019-04-15	Wastewater 22	yes	7		SA 1722	7	Escherichia coli	Enterobacterales	Enterobacteriaceae	Escherichia coli		yes	2019-11-05	yes	yes
PA 0450	BA190305	2019-04-15	2019	4054	4241	Urban	4054/1	3727	Urban		17.1	2019-04-15	Wastewater 22	yes	7		SA 1719	4	NA	Aeromonadales	Aeromonadaceae	Aeromonas hydrophila	Aeromonas hydrophila	no		NT-D	yes
PA 0451	BA190306	2019-04-16	2019	4054	4241	Urban	4054/2	514	Urban		18.8	2019-04-16	Wastewater 22	yes	2		SA 1723	1	KESC	Enterobacterales	Enterobacteriaceae	Enterobacter cloacae		yes	2019-11-05	no	no
PA 0451	BA190306	2019-04-16	2019	4054	4241	Urban	4054/2	514	Urban		18.8	2019-04-16	Wastewater 22	yes	2		SA 1724	2	NA	Pseudomonadales	Pseudomonadaceae	Pseudomonas putida	Pseudomonas putida	no		NT-NE	no
PA 0452	BA190307	2019-04-15	2019	4055	3643	Urban	4055/1	2730	Urban		19.1	2019-04-15	Wastewater 22	yes	4		SA 1725	1	Escherichia coli	Enterobacterales	Enterobacteriaceae	Escherichia coli		yes	2019-11-05	yes	yes
PA 0452	BA190307	2019-04-15	2019	4055	3643	Urban	4055/1	2730	Urban		19.1	2019-04-15	Wastewater 22	yes	4		SA 1727	3	Escherichia coli	Enterobacterales	Enterobacteriaceae	Escherichia coli		yes	2019-11-05	yes	yes
PA 0452	BA190307	2019-04-15	2019	4055	3643	Urban	4055/1	2730	Urban		19.1	2019-04-15	Wastewater 22	yes	4		SA 1728	4	Escherichia coli	Enterobacterales	Enterobacteriaceae	Escherichia coli		yes	2019-11-05	yes	yes
PA 0452	BA190307	2019-04-15	2019	4055	3643	Urban	4055/1	2730	Urban		19.1	2019-04-15	Wastewater 22	yes	4		SA 1726	2	KESC	Enterobacterales	Enterobacteriaceae	Klebsiella pneumoniae		yes	2019-11-05	yes	yes
PA 0453	BA190308	2019-04-15	2019	4055	3643	Urban	4055/2	913	Urban		19.2	2019-04-15	Wastewater 22	yes	3		SA 1730	2	Escherichia coli	Enterobacterales	Enterobacteriaceae	Escherichia coli		yes	2019-11-05	yes	yes
PA 0453	BA190308	2019-04-15	2019	4055	3643	Urban	4055/2	913	Urban		19.2	2019-04-15	Wastewater 22	yes	3		SA 1729	1	KESC	Enterobacterales	Enterobacteriaceae	Klebsiella pneumoniae		yes	2019-11-05	yes	yes
PA 0453	BA190308	2019-04-15	2019	4055	3643	Urban	4055/2	913	Urban		19.2	2019-04-15	Wastewater 22	yes	3		SA 1731	3	NA	Enterobacterales	Morganellaceae	Morganella morganii		yes	2019-11-05	no	yes
PA 0454	BA190309	2019-04-15	2019	4056	21480	Mixed	4056/1	18186	Mixed	University Psychiatric Clinics (UPK), Rehabilitation Clinic Basel (REHAB), Felix Platter Spital	17.5	2019-04-15	Wastewater 22	yes	8		SA 1737	6	Escherichia coli	Enterobacterales	Enterobacteriaceae	Escherichia coli	same as colony 1	no		NT-D	yes
PA 0454	BA190309	2019-04-15	2019	4056	21480	Mixed	4056/1	18186	Mixed	University Psychiatric Clinics (UPK), Rehabilitation Clinic Basel (REHAB), Felix Platter Spital	17.5	2019-04-15	Wastewater 22	yes	8		SA 1736	5	Escherichia coli	Enterobacterales	Enterobacteriaceae	Escherichia coli	same as colony 3	no		NT-D	yes
PA 0454	BA190309	2019-04-15	2019	4056	21480	Mixed	4056/1	18186	Mixed	University Psychiatric Clinics (UPK), Rehabilitation Clinic Basel (REHAB), Felix Platter Spital	17.5	2019-04-15	Wastewater 22	yes	8		SA 1738	7	Escherichia coli	Enterobacterales	Enterobacteriaceae	Escherichia coli	same as colony 1	yes	2019-11-11	yes	yes
PA 0454	BA190309	2019-04-15	2019	4056	21480	Mixed	4056/1	18186	Mixed	University Psychiatric Clinics (UPK), Rehabilitation Clinic Basel (REHAB), Felix Platter Spital	17.5	2019-04-15	Wastewater 22	yes	8		SA 1732	1	Escherichia coli	Enterobacterales	Enterobacteriaceae	Escherichia coli		yes	2019-11-05	yes	yes
PA 0454	BA190309	2019-04-15	2019	4056	21480	Mixed	4056/1	18186	Mixed	University Psychiatric Clinics (UPK), Rehabilitation Clinic Basel (REHAB), Felix Platter Spital	17.5	2019-04-15	Wastewater 22	yes	8		SA 1734	3	Escherichia coli	Enterobacterales	Enterobacteriaceae	Escherichia coli		yes	2019-11-05	yes	yes
PA 0454	BA190309	2019-04-15	2019	4056	21480	Mixed	4056/1	18186	Mixed	University Psychiatric Clinics (UPK), Rehabilitation Clinic Basel (REHAB), Felix Platter Spital	17.5	2019-04-15	Wastewater 22	yes	8		SA 1739	8	Escherichia coli	Enterobacterales	Enterobacteriaceae	Escherichia coli		yes	2019-11-11	yes	yes
PA 0454	BA190309	2019-04-15	2019	4056	21480	Mixed	4056/1	18186	Mixed	University Psychiatric Clinics (UPK), Rehabilitation Clinic Basel (REHAB), Felix Platter Spital	17.5	2019-04-15	Wastewater 22	yes	8		SA 1733	2	KESC	Enterobacterales	Enterobacteriaceae	Klebsiella pneumoniae		yes	2019-11-05	yes	yes
PA 0454	BA190309	2019-04-15	2019	4056	21480	Mixed	4056/1	18186	Mixed	University Psychiatric Clinics (UPK), Rehabilitation Clinic Basel (REHAB), Felix Platter Spital	17.5	2019-04-15	Wastewater 22	yes	8		SA 1735	4	NA	Enterobacterales	Morganellaceae	Morganella morganii		yes	2019-11-05	no	yes
PA 0455	BA190310	2019-04-15	2019	4056	21480	Mixed	4056/2	3294	Mixed	University Children's Hospital Basel (UKBB)	20.2	2019-04-15	Wastewater 22	yes	6		SA 1740	1	Escherichia coli	Enterobacterales	Enterobacteriaceae	Escherichia coli		yes	2019-11-11	yes	yes
PA 0455	BA190310	2019-04-15	2019	4056	21480	Mixed	4056/2	3294	Mixed	University Children's Hospital Basel (UKBB)	20.2	2019-04-15	Wastewater 22	yes	6		SA 1741	2	Escherichia coli	Enterobacterales	Enterobacteriaceae	Escherichia coli		yes	2019-11-11	yes	yes
PA 0455	BA190310	2019-04-15	2019	4056	21480	Mixed	4056/2	3294	Mixed	University Children's Hospital Basel (UKBB)	20.2	2019-04-15	Wastewater 22	yes	6		SA 1745	6	Escherichia coli	Enterobacterales	Enterobacteriaceae	Escherichia coli		yes	2019-11-11	yes	yes
PA 0455	BA190310	2019-04-15	2019	4056	21480	Mixed	4056/2	3294	Mixed	University Children's Hospital Basel (UKBB)	20.2	2019-04-15	Wastewater 22	yes	6		SA 1742	3	KESC	Enterobacterales	Enterobacteriaceae	Klebsiella pneumoniae		yes	2019-11-11	yes	yes
PA 0455	BA190310	2019-04-15	2019	4056	21480	Mixed	4056/2	3294	Mixed	University Children's Hospital Basel (UKBB)	20.2	2019-04-15	Wastewater 22	yes	6		SA 1743	4	KESC	Enterobacterales	Enterobacteriaceae	Klebsiella pneumoniae		yes	2019-11-11	yes	yes
PA 0455	BA190310	2019-04-15	2019	4056	21480	Mixed	4056/2	3294	Mixed	University Children's Hospital Basel (UKBB)	20.2	2019-04-15	Wastewater 22	yes	6		SA 1744	5	NA	NA	NA	NA	no identification	no		NT-NI	yes
PA 0456	BA190311	2019-04-15	2019	4057	18766	Urban	4057/1	39	Urban		18.9	2019-04-15	Wastewater 22	yes	1		SA 1746	1	NA	Pseudomonadales	Pseudomonadaceae	Pseudomonas putida	Pseudomonas putida	no		NT-NE	no
PA 0457	BA190312	2019-04-15	2019	4057	18766	Urban	4057/2	18727	Urban		20.8	2019-04-15	Wastewater 22	yes	5		SA 1751	5	Escherichia coli	Enterobacterales	Enterobacteriaceae	Escherichia coli	same as colony 1	no		NT-D	yes
PA 0457	BA190312	2019-04-15	2019	4057	18766	Urban	4057/2	18727	Urban		20.8	2019-04-15	Wastewater 22	yes	5		SA 1749	3	Escherichia coli	Enterobacterales	Enterobacteriaceae	Escherichia coli	same as colony 2	no		NT-D	yes
PA 0457	BA190312	2019-04-15	2019	4057	18766	Urban	4057/2	18727	Urban		20.8	2019-04-15	Wastewater 22	yes	5		SA 1747	1	Escherichia coli	Enterobacterales	Enterobacteriaceae	Escherichia coli		yes	2019-11-11	yes	yes
PA 0457	BA190312	2019-04-15	2019	4057	18766	Urban	4057/2	18727	Urban		20.8	2019-04-15	Wastewater 22	yes	5		SA 1748	2	Escherichia coli	Enterobacterales	Enterobacteriaceae	Escherichia coli		yes	2019-11-11	yes	yes
PA 0457	BA190312	2019-04-15	2019	4057	18766	Urban	4057/2	18727	Urban		20.8	2019-04-15	Wastewater 22	yes	5		SA 1750	4	KESC	Enterobacterales	Enterobacteriaceae	Klebsiella pneumoniae		yes	2019-11-11	yes	yes
PA 0458	BA190313	2019-04-15	2019	4058	6342	Mixed	4058/1	273	Urban		19.7	2019-04-15	Wastewater 22	yes	2		SA 1752	1	Escherichia coli	Enterobacterales	Enterobacteriaceae	Escherichia coli		yes	2019-11-11	yes	yes
PA 0458	BA190313	2019-04-15	2019	4058	6342	Mixed	4058/1	273	Urban		19.7	2019-04-15	Wastewater 22	yes	2		SA 1753	2	NA	NA	NA	NA	mixed culture	no		NT-NI	yes
PA 0459	BA190314	2019-04-15	2019	4058	6342	Mixed	4058/2	6069	Mixed	St. Claraspital	14.7	2019-04-15	Wastewater 22	yes	7		SA 1755	2	Escherichia coli	Enterobacterales	Enterobacteriaceae	Escherichia coli	same as colony 6	no		NT-D	yes
PA 0459	BA190314	2019-04-15	2019	4058	6342	Mixed	4058/2	6069	Mixed	St. Claraspital	14.7	2019-04-15	Wastewater 22	yes	7		SA 1756	3	Escherichia coli	Enterobacterales	Enterobacteriaceae	Escherichia coli	same as colony 7	no		NT-D	yes
PA 0459	BA190314	2019-04-15	2019	4058	6342	Mixed	4058/2	6069	Mixed	St. Claraspital	14.7	2019-04-15	Wastewater 22	yes	7		SA 1760	7	Escherichia coli	Enterobacterales	Enterobacteriaceae	Escherichia coli		yes	2019-11-11	no	yes
PA 0459	BA190314	2019-04-15	2019	4058	6342	Mixed	4058/2	6069	Mixed	St. Claraspital	14.7	2019-04-15	Wastewater 22	yes	7		SA 1754	1	Escherichia coli	Enterobacterales	Enterobacteriaceae	Escherichia coli		yes	2019-11-11	yes	yes
PA 0459	BA190314	2019-04-15	2019	4058	6342	Mixed	4058/2	6069	Mixed	St. Claraspital	14.7	2019-04-15	Wastewater 22	yes	7		SA 1759	6	Escherichia coli	Enterobacterales	Enterobacteriaceae	Escherichia coli		yes	2019-11-11	yes	yes
PA 0459	BA190314	2019-04-15	2019	4058	6342	Mixed	4058/2	6069	Mixed	St. Claraspital	14.7	2019-04-15	Wastewater 22	yes	7		SA 1758	5	KESC	Enterobacterales	Enterobacteriaceae	Klebsiella pneumoniae	same as colony 4	no		NT-D	yes
PA 0459	BA190314	2019-04-15	2019	4058	6342	Mixed	4058/2	6069	Mixed	St. Claraspital	14.7	2019-04-15	Wastewater 22	yes	7		SA 1757	4	KESC	Enterobacterales	Enterobacteriaceae	Klebsiella pneumoniae		yes	2019-11-11	yes	yes
PA 0460	BA190315	2019-04-16	2019	4059	3619	Urban	4059/1	873	Urban		15.6	2019-04-16	Wastewater 22	yes	5		SA 1764	4	Escherichia coli	Enterobacterales	Enterobacteriaceae	Escherichia coli	same as colony 5	no		NT-D	yes
PA 0460	BA190315	2019-04-16	2019	4059	3619	Urban	4059/1	873	Urban		15.6	2019-04-16	Wastewater 22	yes	5		SA 1761	1	Escherichia coli	Enterobacterales	Enterobacteriaceae	Escherichia coli		yes	2019-11-11	yes	yes
PA 0460	BA190315	2019-04-16	2019	4059	3619	Urban	4059/1	873	Urban		15.6	2019-04-16	Wastewater 22	yes	5		SA 1765	5	Escherichia coli	Enterobacterales	Enterobacteriaceae	Escherichia coli		yes	2019-11-11	yes	yes
PA 0460	BA190315	2019-04-16	2019	4059	3619	Urban	4059/1	873	Urban		15.6	2019-04-16	Wastewater 22	yes	5		SA 1762	2	KESC	Enterobacterales	Enterobacteriaceae	Klebsiella pneumoniae	same as colony 3	no		NT-D	yes
PA 0460	BA190315	2019-04-16	2019	4059	3619	Urban	4059/1	873	Urban		15.6	2019-04-16	Wastewater 22	yes	5		SA 1763	3	KESC	Enterobacterales	Enterobacteriaceae	Klebsiella pneumoniae		yes	2019-11-11	yes	yes
PA 0461	BA190316	2019-04-16	2019	4059	3619	Urban	4059/2	2746	Urban		14.4	2019-04-16	Wastewater 22	yes	5		SA 1769	4	Escherichia coli	Enterobacterales	Enterobacteriaceae	Escherichia coli	same as colony 1	no		NT-D	yes
PA 0461	BA190316	2019-04-16	2019	4059	3619	Urban	4059/2	2746	Urban		14.4	2019-04-16	Wastewater 22	yes	5		SA 1766	1	Escherichia coli	Enterobacterales	Enterobacteriaceae	Escherichia coli		yes	2019-11-11	yes	yes
PA 0461	BA190316	2019-04-16	2019	4059	3619	Urban	4059/2	2746	Urban		14.4	2019-04-16	Wastewater 22	yes	5		SA 1767	2	Escherichia coli	Enterobacterales	Enterobacteriaceae	Escherichia coli		yes	2019-11-11	yes	yes
PA 0461	BA190316	2019-04-16	2019	4059	3619	Urban	4059/2	2746	Urban		14.4	2019-04-16	Wastewater 22	yes	5		SA 1770	5	Escherichia coli	Enterobacterales	Enterobacteriaceae	Escherichia coli		yes	2019-11-11	yes	yes
PA 0461	BA190316	2019-04-16	2019	4059	3619	Urban	4059/2	2746	Urban		14.4	2019-04-16	Wastewater 22	yes	5		SA 1768	3	KESC	Enterobacterales	Enterobacteriaceae	Klebsiella oxytoca		yes	2019-11-11	yes	yes
PA 0462	BA190317	2019-04-16	2019	4051	2040	Mixed	4051/3	1520	Mixed	University Hospital Basel (USB)	18	2019-04-16	Wastewater 22	yes	6		SA 1771	1	Escherichia coli	Enterobacterales	Enterobacteriaceae	Escherichia coli	same as colony 5	no		NT-D	yes
PA 0462	BA190317	2019-04-16	2019	4051	2040	Mixed	4051/3	1520	Mixed	University Hospital Basel (USB)	18	2019-04-16	Wastewater 22	yes	6		SA 1772	2	Escherichia coli	Enterobacterales	Enterobacteriaceae	Escherichia coli		yes	2019-11-11	yes	yes
PA 0462	BA190317	2019-04-16	2019	4051	2040	Mixed	4051/3	1520	Mixed	University Hospital Basel (USB)	18	2019-04-16	Wastewater 22	yes	6		SA 1774	4	Escherichia coli	Enterobacterales	Enterobacteriaceae	Escherichia coli		yes	2019-11-11	yes	yes
PA 0462	BA190317	2019-04-16	2019	4051	2040	Mixed	4051/3	1520	Mixed	University Hospital Basel (USB)	18	2019-04-16	Wastewater 22	yes	6		SA 1775	5	Escherichia coli	Enterobacterales	Enterobacteriaceae	Escherichia coli		yes	2019-11-11	yes	yes
PA 0462	BA190317	2019-04-16	2019	4051	2040	Mixed	4051/3	1520	Mixed	University Hospital Basel (USB)	18	2019-04-16	Wastewater 22	yes	6		SA 1776	6	Escherichia coli	Enterobacterales	Enterobacteriaceae	Escherichia coli		yes	2019-11-11	yes	yes
PA 0462	BA190317	2019-04-16	2019	4051	2040	Mixed	4051/3	1520	Mixed	University Hospital Basel (USB)	18	2019-04-16	Wastewater 22	yes	6		SA 1773	3	KESC	Enterobacterales	Enterobacteriaceae	Enterobacter cloacae		yes	2019-11-11	no	yes
PA 0463	BA190441	2019-05-21	2019	4001	1744	Urban	4001/1	772	Urban		20.4	2019-05-21	Wastewater 23	yes	7		SA 1780	4	Escherichia coli	Enterobacterales	Enterobacteriaceae	Escherichia coli	same as colony 1	no		NT-D	yes
PA 0463	BA190441	2019-05-21	2019	4001	1744	Urban	4001/1	772	Urban		20.4	2019-05-21	Wastewater 23	yes	7		SA 1782	6	Escherichia coli	Enterobacterales	Enterobacteriaceae	Escherichia coli	same as colony 5	no		NT-D	yes
PA 0463	BA190441	2019-05-21	2019	4001	1744	Urban	4001/1	772	Urban		20.4	2019-05-21	Wastewater 23	yes	7		SA 1783	7	Escherichia coli	Enterobacterales	Enterobacteriaceae	Escherichia coli	AmpC producer	yes	2019-11-11	no	yes
PA 0463	BA190441	2019-05-21	2019	4001	1744	Urban	4001/1	772	Urban		20.4	2019-05-21	Wastewater 23	yes	7		SA 1777	1	Escherichia coli	Enterobacterales	Enterobacteriaceae	Escherichia coli		yes	2019-11-11	yes	yes
PA 0463	BA190441	2019-05-21	2019	4001	1744	Urban	4001/1	772	Urban		20.4	2019-05-21	Wastewater 23	yes	7		SA 1778	2	Escherichia coli	Enterobacterales	Enterobacteriaceae	Escherichia coli		yes	2019-11-11	yes	yes
PA 0463	BA190441	2019-05-21	2019	4001	1744	Urban	4001/1	772	Urban		20.4	2019-05-21	Wastewater 23	yes	7		SA 1781	5	Escherichia coli	Enterobacterales	Enterobacteriaceae	Escherichia coli		yes	2019-11-11	yes	yes
PA 0463	BA190441	2019-05-21	2019	4001	1744	Urban	4001/1	772	Urban		20.4	2019-05-21	Wastewater 23	yes	7		SA 1779	3	NA	Enterobacterales	Enterobacteriaceae	Raoultella ornithinolytica		yes	2019-11-11	yes	yes
PA 0464	BA190442	2019-05-21	2019	4001	1744	Urban	4001/2	972	Urban		20.1	2019-05-21	Wastewater 23	yes	4		SA 1784	1	Escherichia coli	Enterobacterales	Enterobacteriaceae	Escherichia coli	same as colony 2	no		NT-D	yes
PA 0464	BA190442	2019-05-21	2019	4001	1744	Urban	4001/2	972	Urban		20.1	2019-05-21	Wastewater 23	yes	4		SA 1785	2	Escherichia coli	Enterobacterales	Enterobacteriaceae	Escherichia coli		yes	2019-11-11	yes	yes
PA 0464	BA190442	2019-05-21	2019	4001	1744	Urban	4001/2	972	Urban		20.1	2019-05-21	Wastewater 23	yes	4		SA 1786	3	Escherichia coli	Enterobacterales	Enterobacteriaceae	Escherichia coli		yes	2019-11-11	yes	yes
PA 0464	BA190442	2019-05-21	2019	4001	1744	Urban	4001/2	972	Urban		20.1	2019-05-21	Wastewater 23	yes	4		SA 1787	4	Escherichia coli	Enterobacterales	Enterobacteriaceae	Escherichia coli		yes	2019-11-11	yes	yes
PA 0465	BA190443	2019-05-21	2019	4051	2040	Mixed	4051/1	448	Urban		19.2	2019-05-21	Wastewater 23	yes	4		SA 1791	4	Escherichia coli	Enterobacterales	Enterobacteriaceae	Escherichia coli	AmpC producer	yes	2019-11-11	no	yes
PA 0465	BA190443	2019-05-21	2019	4051	2040	Mixed	4051/1	448	Urban		19.2	2019-05-21	Wastewater 23	yes	4		SA 1788	1	Escherichia coli	Enterobacterales	Enterobacteriaceae	Escherichia coli		yes	2019-11-11	yes	yes
PA 0465	BA190443	2019-05-21	2019	4051	2040	Mixed	4051/1	448	Urban		19.2	2019-05-21	Wastewater 23	yes	4		SA 1789	2	Escherichia coli	Enterobacterales	Enterobacteriaceae	Escherichia coli		yes	2019-11-11	yes	yes
PA 0465	BA190443	2019-05-21	2019	4051	2040	Mixed	4051/1	448	Urban		19.2	2019-05-21	Wastewater 23	yes	4		SA 1790	3	Escherichia coli	Enterobacterales	Enterobacteriaceae	Escherichia coli		yes	2019-11-11	yes	yes
PA 0466	BA190444	2019-05-20	2019	4051	2040	Mixed	4051/2	72	Urban		20.6	2019-05-20	Wastewater 23	yes	2		SA 1792	1	Escherichia coli	Enterobacterales	Enterobacteriaceae	Escherichia coli		yes	2019-11-11	yes	yes
PA 0466	BA190444	2019-05-20	2019	4051	2040	Mixed	4051/2	72	Urban		20.6	2019-05-20	Wastewater 23	yes	2		SA 1793	2	NA	Enterobacterales	Enterobacteriaceae	Fam. Enterobacteriaceae	same as colony 1	no		NT-D	yes
PA 0467	BA190445	2019-05-21	2019	4052	1641	Urban	4052/1	744	Urban		21.2	2019-05-21	Wastewater 23	yes	5		SA 1795	2	Escherichia coli	Enterobacterales	Enterobacteriaceae	Escherichia coli	same as colony 1	no		NT-D	yes
PA 0467	BA190445	2019-05-21	2019	4052	1641	Urban	4052/1	744	Urban		21.2	2019-05-21	Wastewater 23	yes	5		SA 1794	1	Escherichia coli	Enterobacterales	Enterobacteriaceae	Escherichia coli		yes	2019-11-11	yes	yes
PA 0467	BA190445	2019-05-21	2019	4052	1641	Urban	4052/1	744	Urban		21.2	2019-05-21	Wastewater 23	yes	5		SA 1796	3	Escherichia coli	Enterobacterales	Enterobacteriaceae	Escherichia coli		yes	2019-11-11	yes	yes
PA 0467	BA190445	2019-05-21	2019	4052	1641	Urban	4052/1	744	Urban		21.2	2019-05-21	Wastewater 23	yes	5		SA 1797	4	KESC	Enterobacterales	Enterobacteriaceae	Klebsiella pneumoniae		yes	2019-11-11	yes	yes
PA 0467	BA190445	2019-05-21	2019	4052	1641	Urban	4052/1	744	Urban		21.2	2019-05-21	Wastewater 23	yes	5		SA 1798	5	KESC	Enterobacterales	Enterobacteriaceae	Klebsiella pneumoniae		yes	2019-11-11	yes	yes
PA 0468	BA190446	2019-05-21	2019	4052	1641	Urban	4052/2	897	Urban		19	2019-05-21	Wastewater 23	yes	8		SA 1802	4	Escherichia coli	Enterobacterales	Enterobacteriaceae	Escherichia coli	same as colony 2	no		NT-D	yes
PA 0468	BA190446	2019-05-21	2019	4052	1641	Urban	4052/2	897	Urban		19	2019-05-21	Wastewater 23	yes	8		SA 1806	8	Escherichia coli	Enterobacterales	Enterobacteriaceae	Escherichia coli	same as colony 2	no		NT-D	yes
PA 0468	BA190446	2019-05-21	2019	4052	1641	Urban	4052/2	897	Urban		19	2019-05-21	Wastewater 23	yes	8		SA 1801	3	Escherichia coli	Enterobacterales	Enterobacteriaceae	Escherichia coli	same as colony 7	no		NT-D	yes
PA 0468	BA190446	2019-05-21	2019	4052	1641	Urban	4052/2	897	Urban		19	2019-05-21	Wastewater 23	yes	8		SA 1799	1	Escherichia coli	Enterobacterales	Enterobacteriaceae	Escherichia coli		yes	2019-11-11	yes	yes
PA 0468	BA190446	2019-05-21	2019	4052	1641	Urban	4052/2	897	Urban		19	2019-05-21	Wastewater 23	yes	8		SA 1800	2	Escherichia coli	Enterobacterales	Enterobacteriaceae	Escherichia coli		yes	2019-11-11	yes	yes
PA 0468	BA190446	2019-05-21	2019	4052	1641	Urban	4052/2	897	Urban		19	2019-05-21	Wastewater 23	yes	8		SA 1803	5	Escherichia coli	Enterobacterales	Enterobacteriaceae	Escherichia coli		yes	2019-11-11	yes	yes
PA 0468	BA190446	2019-05-21	2019	4052	1641	Urban	4052/2	897	Urban		19	2019-05-21	Wastewater 23	yes	8		SA 1804	6	Escherichia coli	Enterobacterales	Enterobacteriaceae	Escherichia coli		yes	2019-11-11	yes	yes
PA 0468	BA190446	2019-05-21	2019	4052	1641	Urban	4052/2	897	Urban		19	2019-05-21	Wastewater 23	yes	8		SA 1805	7	Escherichia coli	Enterobacterales	Enterobacteriaceae	Escherichia coli		yes	2019-11-11	yes	yes
PA 0469	BA190447	2019-05-21	2019	4053	16325	Urban	4053/1	7127	Urban		21.7	2019-05-21	Wastewater 23	yes	2		SA 1808	2	Escherichia coli	Enterobacterales	Enterobacteriaceae	Escherichia coli		yes	2019-11-11	yes	yes
PA 0469	BA190447	2019-05-21	2019	4053	16325	Urban	4053/1	7127	Urban		21.7	2019-05-21	Wastewater 23	yes	2		SA 1807	1	KESC	Enterobacterales	Enterobacteriaceae	Klebsiella pneumoniae		yes	2019-11-11	yes	yes
PA 0470	BA190448	2019-05-21	2019	4053	16325	Urban	4053/2	9198	Urban		20.9	2019-05-21	Wastewater 23	yes	8		SA 1815	7	Escherichia coli	Enterobacterales	Enterobacteriaceae	Escherichia coli	same as colony 5	no		NT-D	yes
PA 0470	BA190448	2019-05-21	2019	4053	16325	Urban	4053/2	9198	Urban		20.9	2019-05-21	Wastewater 23	yes	8		SA 1809	1	Escherichia coli	Enterobacterales	Enterobacteriaceae	Escherichia coli		yes	2019-11-11	yes	yes
PA 0470	BA190448	2019-05-21	2019	4053	16325	Urban	4053/2	9198	Urban		20.9	2019-05-21	Wastewater 23	yes	8		SA 1811	3	Escherichia coli	Enterobacterales	Enterobacteriaceae	Escherichia coli		yes	2019-11-11	yes	yes
PA 0470	BA190448	2019-05-21	2019	4053	16325	Urban	4053/2	9198	Urban		20.9	2019-05-21	Wastewater 23	yes	8		SA 1813	5	Escherichia coli	Enterobacterales	Enterobacteriaceae	Escherichia coli		yes	2019-11-11	yes	yes
PA 0470	BA190448	2019-05-21	2019	4053	16325	Urban	4053/2	9198	Urban		20.9	2019-05-21	Wastewater 23	yes	8		SA 1814	6	KESC	Enterobacterales	Enterobacteriaceae	Citrobacter sp.		yes	2019-11-11	yes	yes
PA 0470	BA190448	2019-05-21	2019	4053	16325	Urban	4053/2	9198	Urban		20.9	2019-05-21	Wastewater 23	yes	8		SA 1816	8	KESC	Enterobacterales	Enterobacteriaceae	Klebsiella pneumoniae	same as colony 4	no		NT-D	yes
PA 0470	BA190448	2019-05-21	2019	4053	16325	Urban	4053/2	9198	Urban		20.9	2019-05-21	Wastewater 23	yes	8		SA 1810	2	KESC	Enterobacterales	Enterobacteriaceae	Klebsiella pneumoniae		yes	2019-11-11	yes	yes
PA 0470	BA190448	2019-05-21	2019	4053	16325	Urban	4053/2	9198	Urban		20.9	2019-05-21	Wastewater 23	yes	8		SA 1812	4	KESC	Enterobacterales	Enterobacteriaceae	Klebsiella pneumoniae		yes	2019-11-11	yes	yes
PA 0471	BA190449	2019-05-20	2019	4054	4241	Urban	4054/1	3727	Urban		18.1	2019-05-20	Wastewater 23	yes	9		SA 1818	2	Escherichia coli	Enterobacterales	Enterobacteriaceae	Escherichia coli	same as colony 6	no		NT-D	yes
PA 0471	BA190449	2019-05-20	2019	4054	4241	Urban	4054/1	3727	Urban		18.1	2019-05-20	Wastewater 23	yes	9		SA 1819	3	Escherichia coli	Enterobacterales	Enterobacteriaceae	Escherichia coli		yes	2019-11-11	yes	yes
PA 0471	BA190449	2019-05-20	2019	4054	4241	Urban	4054/1	3727	Urban		18.1	2019-05-20	Wastewater 23	yes	9		SA 1822	6	Escherichia coli	Enterobacterales	Enterobacteriaceae	Escherichia coli		yes	2019-11-11	yes	yes
PA 0471	BA190449	2019-05-20	2019	4054	4241	Urban	4054/1	3727	Urban		18.1	2019-05-20	Wastewater 23	yes	9		SA 1823	7	Escherichia coli	Enterobacterales	Enterobacteriaceae	Escherichia coli		yes	2019-11-11	yes	yes
PA 0471	BA190449	2019-05-20	2019	4054	4241	Urban	4054/1	3727	Urban		18.1	2019-05-20	Wastewater 23	yes	9		SA 1824	8	Escherichia coli	Enterobacterales	Enterobacteriaceae	Escherichia coli		yes	2019-11-11	yes	yes
PA 0471	BA190449	2019-05-20	2019	4054	4241	Urban	4054/1	3727	Urban		18.1	2019-05-20	Wastewater 23	yes	9		SA 1821	5	KESC	Enterobacterales	Enterobacteriaceae	Enterobacter cloacae		yes	2019-11-11	no	yes
PA 0471	BA190449	2019-05-20	2019	4054	4241	Urban	4054/1	3727	Urban		18.1	2019-05-20	Wastewater 23	yes	9		SA 1820	4	KESC	Enterobacterales	Enterobacteriaceae	Klebsiella pneumoniae		yes	2019-11-11	yes	yes
PA 0471	BA190449	2019-05-20	2019	4054	4241	Urban	4054/1	3727	Urban		18.1	2019-05-20	Wastewater 23	yes	9		SA 1817	1	NA	Enterobacterales	Enterobacteriaceae	Fam. Enterobacteriaceae	same as colony 7	no		NT-D	yes
PA 0471	BA190449	2019-05-20	2019	4054	4241	Urban	4054/1	3727	Urban		18.1	2019-05-20	Wastewater 23	yes	9		SA 1825	9	NA	Enterobacterales	Morganellaceae	Morganella morganii		yes	2019-11-11	no	yes
PA 0472	BA190450	2019-05-21	2019	4054	4241	Urban	4054/2	514	Urban		20.1	2019-05-21	Wastewater 23	yes	4		SA 1829	4	Escherichia coli	Enterobacterales	Enterobacteriaceae	Escherichia coli	same as colony 2	no		NT-D	yes
PA 0472	BA190450	2019-05-21	2019	4054	4241	Urban	4054/2	514	Urban		20.1	2019-05-21	Wastewater 23	yes	4		SA 1826	1	Escherichia coli	Enterobacterales	Enterobacteriaceae	Escherichia coli		yes	2019-11-11	yes	yes
PA 0472	BA190450	2019-05-21	2019	4054	4241	Urban	4054/2	514	Urban		20.1	2019-05-21	Wastewater 23	yes	4		SA 1827	2	Escherichia coli	Enterobacterales	Enterobacteriaceae	Escherichia coli		yes	2019-11-11	yes	yes
PA 0472	BA190450	2019-05-21	2019	4054	4241	Urban	4054/2	514	Urban		20.1	2019-05-21	Wastewater 23	yes	4		SA 1828	3	Escherichia coli	Enterobacterales	Enterobacteriaceae	Escherichia coli		yes	2019-11-11	yes	yes
PA 0473	BA190451	2019-05-20	2019	4055	3643	Urban	4055/1	2730	Urban		21.2	2019-05-20	Wastewater 23	yes	6		SA 1830	1	Escherichia coli	Enterobacterales	Enterobacteriaceae	Escherichia coli	same as colony 5	no		NT-D	yes
PA 0473	BA190451	2019-05-20	2019	4055	3643	Urban	4055/1	2730	Urban		21.2	2019-05-20	Wastewater 23	yes	6		SA 1831	2	Escherichia coli	Enterobacterales	Enterobacteriaceae	Escherichia coli		yes	2019-11-11	yes	yes
PA 0473	BA190451	2019-05-20	2019	4055	3643	Urban	4055/1	2730	Urban		21.2	2019-05-20	Wastewater 23	yes	6		SA 1834	5	Escherichia coli	Enterobacterales	Enterobacteriaceae	Escherichia coli		yes	2019-11-11	yes	yes
PA 0473	BA190451	2019-05-20	2019	4055	3643	Urban	4055/1	2730	Urban		21.2	2019-05-20	Wastewater 23	yes	6		SA 1835	6	Escherichia coli	Enterobacterales	Enterobacteriaceae	Escherichia coli		yes	2019-11-11	yes	yes
PA 0473	BA190451	2019-05-20	2019	4055	3643	Urban	4055/1	2730	Urban		21.2	2019-05-20	Wastewater 23	yes	6		SA 1832	3	KESC	Enterobacterales	Enterobacteriaceae	Enterobacter cloacae		yes	2019-11-11	no	yes
PA 0473	BA190451	2019-05-20	2019	4055	3643	Urban	4055/1	2730	Urban		21.2	2019-05-20	Wastewater 23	yes	6		SA 1833	4	KESC	Enterobacterales	Enterobacteriaceae	Klebsiella oxytoca		yes	2019-11-11	no	yes
PA 0474	BA190452	2019-05-20	2019	4055	3643	Urban	4055/2	913	Urban		21	2019-05-20	Wastewater 23	yes	2		SA 1837	2	Escherichia coli	Enterobacterales	Enterobacteriaceae	Escherichia coli		yes	2019-11-11	yes	yes
PA 0474	BA190452	2019-05-20	2019	4055	3643	Urban	4055/2	913	Urban		21	2019-05-20	Wastewater 23	yes	2		SA 1836	1	KESC	Enterobacterales	Enterobacteriaceae	Klebsiella pneumoniae		yes	2019-11-11	yes	yes
PA 0475	BA190453	2019-05-20	2019	4056	21480	Mixed	4056/1	18186	Mixed	University Psychiatric Clinics (UPK), Rehabilitation Clinic Basel (REHAB), Felix Platter Spital	18.7	2019-05-20	Wastewater 23	yes	7		SA 1840	3	Escherichia coli	Enterobacterales	Enterobacteriaceae	Escherichia coli	same as colony 2	no		NT-D	yes
PA 0475	BA190453	2019-05-20	2019	4056	21480	Mixed	4056/1	18186	Mixed	University Psychiatric Clinics (UPK), Rehabilitation Clinic Basel (REHAB), Felix Platter Spital	18.7	2019-05-20	Wastewater 23	yes	7		SA 1838	1	Escherichia coli	Enterobacterales	Enterobacteriaceae	Escherichia coli		yes	2019-11-11	yes	yes
PA 0475	BA190453	2019-05-20	2019	4056	21480	Mixed	4056/1	18186	Mixed	University Psychiatric Clinics (UPK), Rehabilitation Clinic Basel (REHAB), Felix Platter Spital	18.7	2019-05-20	Wastewater 23	yes	7		SA 1839	2	Escherichia coli	Enterobacterales	Enterobacteriaceae	Escherichia coli		yes	2019-11-11	yes	yes
PA 0475	BA190453	2019-05-20	2019	4056	21480	Mixed	4056/1	18186	Mixed	University Psychiatric Clinics (UPK), Rehabilitation Clinic Basel (REHAB), Felix Platter Spital	18.7	2019-05-20	Wastewater 23	yes	7		SA 1841	4	Escherichia coli	Enterobacterales	Enterobacteriaceae	Escherichia coli		yes	2019-11-11	yes	yes
PA 0475	BA190453	2019-05-20	2019	4056	21480	Mixed	4056/1	18186	Mixed	University Psychiatric Clinics (UPK), Rehabilitation Clinic Basel (REHAB), Felix Platter Spital	18.7	2019-05-20	Wastewater 23	yes	7		SA 1842	5	Escherichia coli	Enterobacterales	Enterobacteriaceae	Escherichia coli		yes	2019-11-11	yes	yes
PA 0475	BA190453	2019-05-20	2019	4056	21480	Mixed	4056/1	18186	Mixed	University Psychiatric Clinics (UPK), Rehabilitation Clinic Basel (REHAB), Felix Platter Spital	18.7	2019-05-20	Wastewater 23	yes	7		SA 1843	6	Escherichia coli	Enterobacterales	Enterobacteriaceae	Escherichia coli		yes	2019-11-11	yes	yes
PA 0475	BA190453	2019-05-20	2019	4056	21480	Mixed	4056/1	18186	Mixed	University Psychiatric Clinics (UPK), Rehabilitation Clinic Basel (REHAB), Felix Platter Spital	18.7	2019-05-20	Wastewater 23	yes	7		SA 1844	7	NA	Pseudomonadales	Pseudomonadaceae	Pseudomonas putida	Pseudomonas putida	no		NT-NE	yes
PA 0476	BA190454	2019-05-20	2019	4056	21480	Mixed	4056/2	3294	Mixed	University Children's Hospital Basel (UKBB)	20.4	2019-05-20	Wastewater 23	yes	11		SA 1845	1	Escherichia coli	Enterobacterales	Enterobacteriaceae	Escherichia coli		yes	2019-11-11	yes	yes
PA 0476	BA190454	2019-05-20	2019	4056	21480	Mixed	4056/2	3294	Mixed	University Children's Hospital Basel (UKBB)	20.4	2019-05-20	Wastewater 23	yes	11		SA 1846	2	Escherichia coli	Enterobacterales	Enterobacteriaceae	Escherichia coli		yes	2019-11-11	yes	yes
PA 0476	BA190454	2019-05-20	2019	4056	21480	Mixed	4056/2	3294	Mixed	University Children's Hospital Basel (UKBB)	20.4	2019-05-20	Wastewater 23	yes	11		SA 1847	3	Escherichia coli	Enterobacterales	Enterobacteriaceae	Escherichia coli		yes	2019-11-11	yes	yes
PA 0476	BA190454	2019-05-20	2019	4056	21480	Mixed	4056/2	3294	Mixed	University Children's Hospital Basel (UKBB)	20.4	2019-05-20	Wastewater 23	yes	11		SA 1853	9	Escherichia coli	Enterobacterales	Enterobacteriaceae	Escherichia coli		yes	2019-11-11	yes	yes
PA 0476	BA190454	2019-05-20	2019	4056	21480	Mixed	4056/2	3294	Mixed	University Children's Hospital Basel (UKBB)	20.4	2019-05-20	Wastewater 23	yes	11		SA 1854	10	Escherichia coli	Enterobacterales	Enterobacteriaceae	Escherichia coli		yes	2019-11-11	yes	yes
PA 0476	BA190454	2019-05-20	2019	4056	21480	Mixed	4056/2	3294	Mixed	University Children's Hospital Basel (UKBB)	20.4	2019-05-20	Wastewater 23	yes	11		SA 1849	5	KESC	Enterobacterales	Enterobacteriaceae	Enterobacter cloacae	same as colony 4	no		NT-D	yes
PA 0476	BA190454	2019-05-20	2019	4056	21480	Mixed	4056/2	3294	Mixed	University Children's Hospital Basel (UKBB)	20.4	2019-05-20	Wastewater 23	yes	11		SA 1848	4	KESC	Enterobacterales	Enterobacteriaceae	Enterobacter cloacae		yes	2019-11-11	no	yes
PA 0476	BA190454	2019-05-20	2019	4056	21480	Mixed	4056/2	3294	Mixed	University Children's Hospital Basel (UKBB)	20.4	2019-05-20	Wastewater 23	yes	11		SA 1852	8	KESC	Enterobacterales	Enterobacteriaceae	Enterobacter cloacae		yes	2019-11-11	no	yes
PA 0476	BA190454	2019-05-20	2019	4056	21480	Mixed	4056/2	3294	Mixed	University Children's Hospital Basel (UKBB)	20.4	2019-05-20	Wastewater 23	yes	11		SA 1851	7	KESC	Enterobacterales	Enterobacteriaceae	Klebsiella pneumoniae	same as colony 6	no		NT-D	yes
PA 0476	BA190454	2019-05-20	2019	4056	21480	Mixed	4056/2	3294	Mixed	University Children's Hospital Basel (UKBB)	20.4	2019-05-20	Wastewater 23	yes	11		SA 1850	6	KESC	Enterobacterales	Enterobacteriaceae	Klebsiella pneumoniae		yes	2019-11-11	yes	yes
PA 0476	BA190454	2019-05-20	2019	4056	21480	Mixed	4056/2	3294	Mixed	University Children's Hospital Basel (UKBB)	20.4	2019-05-20	Wastewater 23	yes	11		SA 1855	11	NA	Aeromonadales	Aeromonadaceae	Aeromonas spp.	Aeromonas	no		NT-D	yes
PA 0477	BA190455	2019-05-20	2019	4057	18766	Urban	4057/1	39	Urban		20.9	2019-05-20	Wastewater 23	yes	3		SA 1856	1	Escherichia coli	Enterobacterales	Enterobacteriaceae	Escherichia coli	same as colony 3	no		NT-D	yes
PA 0477	BA190455	2019-05-20	2019	4057	18766	Urban	4057/1	39	Urban		20.9	2019-05-20	Wastewater 23	yes	3		SA 1857	2	Escherichia coli	Enterobacterales	Enterobacteriaceae	Escherichia coli	same as colony 3	no		NT-D	yes
PA 0477	BA190455	2019-05-20	2019	4057	18766	Urban	4057/1	39	Urban		20.9	2019-05-20	Wastewater 23	yes	3		SA 1858	3	Escherichia coli	Enterobacterales	Enterobacteriaceae	Escherichia coli		yes	2019-11-11	yes	yes
PA 0478	BA190456	2019-05-20	2019	4057	18766	Urban	4057/2	18727	Urban		16.8	2019-05-20	Wastewater 23	yes	6		SA 1860	2	Escherichia coli	Enterobacterales	Enterobacteriaceae	Escherichia coli	same as colony 1	no		NT-D	yes
PA 0478	BA190456	2019-05-20	2019	4057	18766	Urban	4057/2	18727	Urban		16.8	2019-05-20	Wastewater 23	yes	6		SA 1859	1	Escherichia coli	Enterobacterales	Enterobacteriaceae	Escherichia coli		yes	2019-11-11	yes	yes
PA 0478	BA190456	2019-05-20	2019	4057	18766	Urban	4057/2	18727	Urban		16.8	2019-05-20	Wastewater 23	yes	6		SA 1861	3	Escherichia coli	Enterobacterales	Enterobacteriaceae	Escherichia coli		yes	2019-11-11	yes	yes
PA 0478	BA190456	2019-05-20	2019	4057	18766	Urban	4057/2	18727	Urban		16.8	2019-05-20	Wastewater 23	yes	6		SA 1863	5	Escherichia coli	Enterobacterales	Enterobacteriaceae	Escherichia coli		yes	2019-11-11	yes	yes
PA 0478	BA190456	2019-05-20	2019	4057	18766	Urban	4057/2	18727	Urban		16.8	2019-05-20	Wastewater 23	yes	6		SA 1864	6	KESC	Enterobacterales	Enterobacteriaceae	Klebsiella pneumoniae	same as colony 4	no		NT-D	yes
[truncated: 132 more rows]

## Sheet: Acronyms
Acronyms (ESBL_positive)
Yes	tested positive
No	tested negative
NT-NE	not tested isolate because not Enterobacteriaceae
[truncated: 3 more rows]
