# Supplementary material for: Spatiotemporal dissemination of ESBL-producing Enterobacterales in municipal sewer systems: a prospective, longitudinal study in the city of Basel, Switzerland
Source: Front Microbiol. 2023 May 12;14:1174336. doi: 10.3389/fmicb.2023.1174336 (PMC10213686; doi:10.3389/fmicb.2023.1174336)
Supplement: Supplementary file 5 [file Table_4.xlsx]

## Sheet: Description
Table S4. Overall species distribution and ESBL proportions per species (Proportions_ESBL_PE_per_species tab), proportions among the species of the KESC group (Prop_ESBL_KESC_group_only), as well as the overall species distribution among the ESBL-producing isolates (ESBL-species_distribution) and stratified per district (ESBL-species_distrib_district).

## Sheet: Proportions_ESBL_PE_per_species
Enterobacterial isolates tested for ESBL (n=1461)
	ESBL identification
species group (>10 isolates)	ESBL no	ESBL yes	Total
Escherichia coli	24	1140	1164
%	2.06	97.94	100
Klebsiella pneumoniae	5	153	158
%	3.16	96.84	100
Enterobacter cloacae	51	1	52
%	98.08	1.92	100
Morganella morganii	26	1	27
%	96.3	3.7	100
Citrobacter freundii	4	12	16
%	25	75	100
Klebsiella oxytoca	3	9	12
%	25	75	100
Raoultella ornithinolytica	0	11	11
%	0	100	100
Other species (<10 isolates)
Enterobacter sp.	6	0	6
%	100	0	100
Enterobacter asburiae	4	0	4
%	100	0	100
Enterobacter xiangfangensis	2	1	3
%	66.67	33.33	100
Citrobacter amalonaticus	0	2	2
%	0	100	100
Klebsiella aerogenes	1	1	2
%	50	50	100
Citrobacter koseri	0	1	1
%	0	100	100
Citrobacter sp.	0	1	1
%	0	100	100
Citrobacter werkmanii	1	0	1
%	100	0	100
Proteus mirabilis	0	1	1
%	0	100	100

## Sheet: Prop_ESBL_KESC_group_only
		ESBL identification							%	%
KESC group	species group (>10 isolates)	ESBL no	ESBL yes	Total	Total	Species group proportion	ESBL no	ESBL yes	ESBL no	ESBL yes
Klebsiella spp.	Klebsiella pneumoniae	5	153	158	172	66.6667	9	163		94.7674
	%	3.16	96.84	100
	Klebsiella oxytoca	3	9	12
	%	25	75	100
	Klebsiella aerogenes	1	1	2
	%	50	50	100
Citrobacter spp.	Citrobacter freundii	4	12	16	21	8.13953	5	16		76.1905
	%	25	75	100
	Citrobacter amalonaticus	0	2	2
	%	0	100	100
	Citrobacter koseri	0	1	1
	%	0	100	100
	Citrobacter sp.	0	1	1
	%	0	100	100
	Citrobacter werkmanii	1	0	1
	%	100	0	100
Enterobacter spp.	Enterobacter cloacae	51	1	52	65	25.1938	63	2		3.07692
	%	98.08	1.92	100
	Enterobacter sp.	6	0	6
	%	100	0	100
	Enterobacter asburiae	4	0	4
	%	100	0	100
	Enterobacter xiangfangensis	2	1	3
	%	66.67	33.33	100
				total	258		77	181
KESC species	Proportion KESC	ESBL proportion within genus
Klebsiella spp.	66.6667	94.7674
Enterobacter spp.	25.1938	3.07692
Citrobacter spp.	8.13953	76.1905

## Sheet: ESBL-species_distrib_district
ESBL-producing isolates (n=1334)
ESBL-producing species per district	Count of Spezies	% per district		Mixed district
4001	135			Urban district
Citrobacter freundii	2	1.48148
Enterobacter cloacae	1	0.740741
Escherichia coli	112	82.963
Klebsiella pneumoniae	9	6.66667
Raoultella ornithinolytica	11	8.14815
4051	186
Citrobacter amalonaticus	2	1.07527
Escherichia coli	172	92.4731
Klebsiella pneumoniae	12	6.45161
4052	141
Citrobacter freundii	1	0.70922
Escherichia coli	117	82.9787
Klebsiella oxytoca	1	0.70922
Klebsiella pneumoniae	22	15.6028
4053	129
Citrobacter freundii	2	1.55039
Citrobacter sp.	1	0.775194
Escherichia coli	110	85.2713
Klebsiella aerogenes	1	0.775194
Klebsiella pneumoniae	15	11.6279
4054	130
Citrobacter freundii	1	0.769231
Citrobacter koseri	1	0.769231
Escherichia coli	112	86.1538
Klebsiella pneumoniae	16	12.3077
4055	111
Escherichia coli	100	90.0901
Klebsiella oxytoca	3	2.7027
Klebsiella pneumoniae	8	7.20721
4056	159
Citrobacter freundii	5	3.14465
Escherichia coli	126	79.2453
Klebsiella oxytoca	1	0.628931
Klebsiella pneumoniae	25	15.7233
Morganella morganii	1	0.628931
Proteus mirabilis	1	0.628931
4057	107
Enterobacter xiangfangensis	1	0.934579
Escherichia coli	97	90.6542
Klebsiella pneumoniae	9	8.41121
4058	124
Escherichia coli	98	79.0323
Klebsiella pneumoniae	26	20.9677
4059	112
Citrobacter freundii	1	0.892857
Escherichia coli	96	85.7143
Klebsiella oxytoca	4	3.57143
Klebsiella pneumoniae	11	9.82143
Grand Total	1334
