# Supplementary material for: Spatiotemporal dissemination of ESBL-producing Enterobacterales in municipal sewer systems: a prospective, longitudinal study in the city of Basel, Switzerland
Source: Front Microbiol. 2023 May 12;14:1174336. doi: 10.3389/fmicb.2023.1174336 (PMC10213686; doi:10.3389/fmicb.2023.1174336)
Supplement: Supplementary file 6 [file Table_5.xlsx]

## Sheet: Description
Table S5. ESBL distribution among urbans versus mixed sites and values of significance.

## Sheet: urban_vs_mixed_pvalues
2 . ** Sample level and isolate level: ESBL / mixed (p-values)
3 .
4 . *P-value (isolate-level; one-sided values should not be used):
5 .
6 . tab all_hosp esbl, m row exact
urban and
mixed (hospitals included) sampling
sites
	esbl identification
	ESBL	no	ESBL	yes	Total
Urban sites	90		1,021		1,111
	8.1		91.9		100
Mixed sites	37		313		350
	10.57		89.43		100
Total	127		1,334		1,461
	8.69		91.31		100
Fisher's exact =	0.158
1-sided Fisher's exact =	0.095
7 .
8 . log off
9 .
10. *P-value (sample-level; one-sided values should not be used):
11
12. tab all_hosp esbl_collapsed, m row exact
	waste water sample with >=1 ESBL isolate
(first) all_hosp	no	ESBL	ESBL	Total
Urban sites	25		383	408
	6.13		93.87	100
Mixed sites	2		94	96
	2.08		97.92	100
Total	27		477	504
	5.36		94.64	100
13
Fisher's exact =	0.135
1-sided Fisher's exact =	0.083
14. log close
