# Supplementary material for: Spatiotemporal dissemination of ESBL-producing Enterobacterales in municipal sewer systems: a prospective, longitudinal study in the city of Basel, Switzerland
Source: Front Microbiol. 2023 May 12;14:1174336. doi: 10.3389/fmicb.2023.1174336 (PMC10213686; doi:10.3389/fmicb.2023.1174336)
Supplement: Supplementary file 7 [file Table_6.xlsx]

## Sheet: Description
Table S6. Individual concentrations (original-data tab), overall statistics (variance) per sample across space and time (CFU_by_sampling_site, CFU_by_sampling_month, CFU_by_smonth_ssite) as well as across urban/mixed sites (CFU_urban-vs_mied_sites) for both species groups.

## Sheet: original_data
ID	Sampling_site	Datum (=first_sampling_day)	Round	lon	lat	T	MEAN_pro_100µl_Ecoli	MEAN_pro_100µl_KESC	total_MEAN pro 100µl	MEAN_CFU/ml_Ecoli	MEAN_CFU/ml_KESC	total_MEAN pro ml
Ba180654	4001/1	2018-08-13	aw_14	7.58757	47.5581	n.d.	31	3	34	310	30	340
Ba180655	4001/2	2018-08-13	aw_14	7.58856	47.5596	n.d.	7	2.5	9.5	70	25	95
Ba180656	4051/1	2018-08-13	aw_14	7.59219	47.554	n.d.	1220.5	0	1220.5	12205	0	12205
Ba180657	4051/2	2018-08-13	aw_14	7.58	47.5602	n.d.	1.5	6.5	8	15	65	80
Ba180658	4052/1	2018-08-13	aw_14	7.59475	47.5538	n.d.	0.5	0	0.5	5	0	5
Ba180659	4052/2	2018-08-13	aw_14	7.60112	47.5527	n.d.	20	2.5	22.5	200	25	225
Ba180660	4053/1	2018-08-13	aw_14	7.59532	47.5445	n.d.	159.5	6	165.5	1595	60	1655
Ba180661	4053/2	2018-08-13	aw_14	7.58516	47.5464	n.d.	20	668.5	688.5	200	6685	6885
Ba180662	4054/1	2018-08-13	aw_14	7.57509	47.5514	n.d.	10	70.5	80.5	100	705	805
Ba180663	4054/2	2018-08-13	aw_14	7.5795	47.551	n.d.	1	206.5	207.5	10	2065	2075
Ba180664	4055/1	2018-08-13	aw_14	7.56575	47.5659	n.d.	36.5	15.5	52	365	155	520
Ba180665	4055/2	2018-08-13	aw_14	7.57306	47.5649	n.d.	2	107.5	109.5	20	1075	1095
Ba180666	4056/1	2018-08-13	aw_14	7.57539	47.5709	n.d.	342.5	97	439.5	3425	970	4395
Ba180667	4056/2	2018-08-13	aw_14	7.58183	47.5665	n.d.	695	15	710	6950	150	7100
Ba180668	4057/1	2018-08-13	aw_14	7.5914	47.5767	n.d.	0	62	62	0	620	620
Ba180669	4057/2	2018-08-13	aw_14	7.58898	47.57	n.d.	561.5	36	597.5	5615	360	5975
Ba180670	4058/1	2018-08-13	aw_14	7.59069	47.5741	n.d.	19	9.5	28.5	190	95	285
Ba180671	4058/2	2018-08-13	aw_14	7.60191	47.5745	n.d.	45	1.5	46.5	450	15	465
Ba180672	4059/1	2018-08-13	aw_14	7.60185	47.529	n.d.	40	3	43	400	30	430
Ba180673	4059/2	2018-08-13	aw_14	7.59615	47.539	n.d.	12.5	17.5	30	125	175	300
Ba180674	4051/3	2018-08-13	aw_14	7.58577	47.562	n.d.	84.5	107	191.5	845	1070	1915
Ba180724	4001/1	2018-09-10	aw_15	7.58757	47.5581	n.d.	51	26.5	77.5	510	265	775
Ba180725	4001/2	2018-09-10	aw_15	7.58856	47.5596	n.d.	12.5	22.5	35	125	225	350
Ba180726	4051/1	2018-09-10	aw_15	7.59219	47.554	n.d.	8.5	10	18.5	85	100	185
Ba180727	4051/2	2018-09-10	aw_15	7.58	47.5602	n.d.	2	399	401	20	3990	4010
Ba180728	4052/1	2018-09-10	aw_15	7.59475	47.5538	n.d.	194	37.5	231.5	1940	375	2315
Ba180729	4052/2	2018-09-10	aw_15	7.60112	47.5527	n.d.	6	17.5	23.5	60	175	235
Ba180730	4053/1	2018-09-10	aw_15	7.59532	47.5445	n.d.	0.5	1.5	2	5	15	20
Ba180731	4053/2	2018-09-10	aw_15	7.58516	47.5464	n.d.	203	92.5	295.5	2030	925	2955
Ba180732	4054/1	2018-09-10	aw_15	7.57509	47.5514	n.d.	36.5	11.5	48	365	115	480
Ba180733	4054/2	2018-09-10	aw_15	7.5795	47.551	n.d.	18.5	3	21.5	185	30	215
Ba180734	4055/1	2018-09-10	aw_15	7.56575	47.5659	n.d.	49	6	55	490	60	550
Ba180735	4055/2	2018-09-10	aw_15	7.57306	47.5649	n.d.	0	0	0	0	0	0
Ba180736	4056/1	2018-09-10	aw_15	7.57539	47.5709	n.d.	67	308	375	670	3080	3750
Ba180737	4056/2	2018-09-10	aw_15	7.58183	47.5665	n.d.	62	38	100	620	380	1000
Ba180738	4057/1	2018-09-10	aw_15	7.5914	47.5767	n.d.	0	15	15	0	150	150
Ba180739	4057/2	2018-09-10	aw_15	7.58898	47.57	n.d.	49	20.5	69.5	490	205	695
Ba180740	4058/1	2018-09-10	aw_15	7.59069	47.5741	n.d.	5.5	8.5	14	55	85	140
Ba180741	4058/2	2018-09-10	aw_15	7.60191	47.5745	n.d.	126	147	273	1260	1470	2730
Ba180742	4059/1	2018-09-10	aw_15	7.60185	47.529	n.d.	13	15	28	130	150	280
Ba180743	4059/2	2018-09-10	aw_15	7.59615	47.539	n.d.	62	38	100	620	380	1000
Ba180744	4051/3	2018-09-10	aw_15	7.58577	47.562	n.d.	9.5	17.5	27	95	175	270
Ba180811	4001/1	2018-10-16	aw_16	7.58757	47.5581	21.4	15.5	0.5	16	155	5	160
Ba180812	4001/2	2018-10-16	aw_16	7.58856	47.5596	22.3	9.5	0.5	10	95	5	100
Ba180813	4051/1	2018-10-16	aw_16	7.59219	47.554	24.2	0	20	20	0	200	200
Ba180814	4051/2	2018-10-16	aw_16	7.58	47.5602	22	1	0	1	10	0	10
Ba180815	4052/1	2018-10-16	aw_16	7.59475	47.5538	23.5	1	10	11	10	100	110
Ba180816	4052/2	2018-10-16	aw_16	7.60112	47.5527	22.3	1.5	0.5	2	15	5	20
Ba180817	4053/1	2018-10-16	aw_16	7.59532	47.5445	23	13.5	7.5	21	135	75	210
Ba180818	4053/2	2018-10-16	aw_16	7.58516	47.5464	23.8	3	2.5	5.5	30	25	55
Ba180819	4054/1	2018-10-16	aw_16	7.57509	47.5514	20.7	10.5	19	29.5	105	190	295
Ba180820	4054/2	2018-10-16	aw_16	7.5795	47.551	21.8	115	19.5	134.5	1150	195	1345
Ba180821	4055/1	2018-10-16	aw_16	7.56575	47.5659	22.6	19	0	19	190	0	190
Ba180822	4055/2	2018-10-16	aw_16	7.57306	47.5649	22	0	0	0	0	0	0
Ba180823	4056/1	2018-10-16	aw_16	7.57539	47.5709	22.3	22.5	28	50.5	225	280	505
Ba180824	4056/2	2018-10-16	aw_16	7.58183	47.5665	22.4	38.5	12	50.5	385	120	505
Ba180825	4057/1	2018-10-16	aw_16	7.5914	47.5767	23.1	0	0	0	0	0	0
Ba180826	4057/2	2018-10-16	aw_16	7.58898	47.57	24.5	35.5	1.5	37	355	15	370
Ba180827	4058/1	2018-10-16	aw_16	7.59069	47.5741	26.4	12.5	44	56.5	125	440	565
Ba180828	4058/2	2018-10-16	aw_16	7.60191	47.5745	19.4	0.5	100	100.5	5	1000	1005
Ba180829	4059/1	2018-10-16	aw_16	7.60185	47.529	19	114	19.5	133.5	1140	195	1335
Ba180830	4059/2	2018-10-16	aw_16	7.59615	47.539	18.9	0	5.5	5.5	0	55	55
Ba180831	4051/3	2018-10-16	aw_16	7.58577	47.562	22.3	0.5	0.5	1	5	5	10
Ba180901	4001/1	2018-11-19	aw_17	7.58757	47.5581	19.9	21.5	3	24.5	215	30	245
Ba180902	4001/2	2018-11-19	aw_17	7.58856	47.5596	19.9	4.5	18.5	23	45	185	230
Ba180903	4051/1	2018-11-19	aw_17	7.59219	47.554	21.5	11.5	0	11.5	115	0	115
Ba180904	4051/2	2018-11-19	aw_17	7.58	47.5602	19.8	0.5	1	1.5	5	10	15
Ba180905	4052/1	2018-11-19	aw_17	7.59475	47.5538	21.6	74.5	14	88.5	745	140	885
Ba180906	4052/2	2018-11-19	aw_17	7.60112	47.5527	20.7	8	0.5	8.5	80	5	85
Ba180907	4053/1	2018-11-19	aw_17	7.59532	47.5445	21.7	0.5	1.5	2	5	15	20
Ba180908	4053/2	2018-11-19	aw_17	7.58516	47.5464	21	9.5	2	11.5	95	20	115
Ba180909	4054/1	2018-11-19	aw_17	7.57509	47.5514	18.5	18	22.5	40.5	180	225	405
Ba180910	4054/2	2018-11-19	aw_17	7.5795	47.551	19.8	0	11	11	0	110	110
Ba180911	4055/1	2018-11-19	aw_17	7.56575	47.5659	20.8	5.5	0.5	6	55	5	60
Ba180912	4055/2	2018-11-19	aw_17	7.57306	47.5649	20.2	0	0	0	0	0	0
Ba180913	4056/1	2018-11-19	aw_17	7.57539	47.5709	20.3	34	18.5	52.5	340	185	525
Ba180914	4056/2	2018-11-19	aw_17	7.58183	47.5665	20.2	8	24.5	32.5	80	245	325
Ba180915	4057/1	2018-11-19	aw_17	7.5914	47.5767	21.4	0	0	0	0	0	0
Ba180916	4057/2	2018-11-19	aw_17	7.58898	47.57	21.5	227	4.5	231.5	2270	45	2315
Ba180917	4058/1	2018-11-19	aw_17	7.59069	47.5741	25.5	17.5	6	23.5	175	60	235
Ba180918	4058/2	2018-11-19	aw_17	7.60191	47.5745	17.4	32.5	231.5	264	325	2315	2640
Ba180919	4059/1	2018-11-19	aw_17	7.60185	47.529	17	147.5	9	156.5	1475	90	1565
Ba180920	4059/2	2018-11-19	aw_17	7.59615	47.539	16.4	35.5	256.5	292	355	2565	2920
Ba180921	4051/3	2018-11-19	aw_17	7.58577	47.562	20	84.5	33	117.5	845	330	1175
Ba180966	4001/1	2018-12-17	aw_18	7.58757	47.5581	17.5	32.5	2	34.5	325	20	345
Ba180967	4001/2	2018-12-17	aw_18	7.58856	47.5596	18.6	14.5	3.5	18	145	35	180
Ba180968	4051/1	2018-12-17	aw_18	7.59219	47.554	22.4	0.5	1550	1550.5	5	15500	15505
Ba180969	4051/2	2018-12-17	aw_18	7.58	47.5602	20.3	0	10.5	10.5	0	105	105
Ba180970	4052/1	2018-12-17	aw_18	7.59475	47.5538	21	10.5	4	14.5	105	40	145
Ba180971	4052/2	2018-12-17	aw_18	7.60112	47.5527	18.4	5	30	35	50	300	350
Ba180972	4053/1	2018-12-17	aw_18	7.59532	47.5445	21.9	15	11.5	26.5	150	115	265
Ba180973	4053/2	2018-12-17	aw_18	7.58516	47.5464	19.6	1.5	0.5	2	15	5	20
Ba180974	4054/1	2018-12-17	aw_18	7.57509	47.5514	18.1	21.5	160	181.5	215	1600	1815
Ba180975	4054/2	2018-12-17	aw_18	7.5795	47.551	22.6	0	0	0	0	0	0
Ba180976	4055/1	2018-12-17	aw_18	7.56575	47.5659	18.4	0	11	11	0	110	110
Ba180977	4055/2	2018-12-17	aw_18	7.57306	47.5649	19.1	0.5	5	5.5	5	50	55
Ba180978	4056/1	2018-12-17	aw_18	7.57539	47.5709	18.6	192.5	25	217.5	1925	250	2175
Ba180979	4056/2	2018-12-17	aw_18	7.58183	47.5665	19.6	1	0.5	1.5	10	5	15
Ba180980	4057/1	2018-12-17	aw_18	7.5914	47.5767	19.6	22	115.5	137.5	220	1155	1375
Ba180981	4057/2	2018-12-17	aw_18	7.58898	47.57	21.2	37.5	20	57.5	375	200	575
Ba180982	4058/1	2018-12-17	aw_18	7.59069	47.5741	22.2	6	2	8	60	20	80
Ba180983	4058/2	2018-12-17	aw_18	7.60191	47.5745	16.3	3	29.5	32.5	30	295	325
Ba180984	4059/1	2018-12-17	aw_18	7.60185	47.529	16.4	0	7.5	7.5	0	75	75
Ba180985	4059/2	2018-12-17	aw_18	7.59615	47.539	15.2	9.5	6.5	16	95	65	160
Ba180986	4051/3	2018-12-17	aw_18	7.58577	47.562	19.5	23.5	1.5	25	235	15	250
BA190045	4001/1	2019-01-21	aw_19	7.58757	47.5581	18.2	0	0	0	0	0	0
BA190046	4001/2	2019-01-21	aw_19	7.58856	47.5596	17.8	20.5	0	20.5	205	0	205
BA190047	4051/1	2019-01-21	aw_19	7.59219	47.554	20.6	0	0	0	0	0	0
BA190048	4051/2	2019-01-21	aw_19	7.58	47.5602	17.7	1	0.5	1.5	10	5	15
BA190049	4052/1	2019-01-21	aw_19	7.59475	47.5538	20.4	1	2.5	3.5	10	25	35
BA190050	4052/2	2019-01-21	aw_19	7.60112	47.5527	17.8	0	6	6	0	60	60
BA190051	4053/1	2019-01-21	aw_19	7.59532	47.5445	21.2	0	0	0	0	0	0
BA190052	4053/2	2019-01-21	aw_19	7.58516	47.5464	19.4	25	3	28	250	30	280
BA190053	4054/1	2019-01-21	aw_19	7.57509	47.5514	15.3	92	13.5	105.5	920	135	1055
BA190054	4054/2	2019-01-21	aw_19	7.5795	47.551	18.6	0	5	5	0	50	50
BA190055	4055/1	2019-01-21	aw_19	7.56575	47.5659	18.5	0	0.5	0.5	0	5	5
BA190056	4055/2	2019-01-21	aw_19	7.57306	47.5649	18.5	0	0	0	0	0	0
BA190057	4056/1	2019-01-21	aw_19	7.57539	47.5709	17.6	62.5	22.5	85	625	225	850
BA190058	4056/2	2019-01-21	aw_19	7.58183	47.5665	19.2	1.5	1.5	3	15	15	30
BA190059	4057/1	2019-01-21	aw_19	7.5914	47.5767	20.9	0	0	0	0	0	0
BA190060	4057/2	2019-01-21	aw_19	7.58898	47.57	20.5	78	9.5	87.5	780	95	875
BA190061	4058/1	2019-01-21	aw_19	7.59069	47.5741	21.7	19.5	32.5	52	195	325	520
BA190062	4058/2	2019-01-21	aw_19	7.60191	47.5745	14.5	2.5	17	19.5	25	170	195
BA190063	4059/1	2019-01-21	aw_19	7.60185	47.529	14.7	2	0.5	2.5	20	5	25
BA190064	4059/2	2019-01-21	aw_19	7.59615	47.539	13.6	0.5	0	0.5	5	0	5
BA190065	4051/3	2019-01-21	aw_19	7.58577	47.562	18.4	9.5	12.5	22	95	125	220
BA190114	4001/1	2019-02-18	aw_20	7.58757	47.5581	18.4	6.5	9	15.5	65	90	155
BA190115	4001/2	2019-02-18	aw_20	7.58856	47.5596	17.6	5.5	127	132.5	55	1270	1325
BA190116	4051/1	2019-02-18	aw_20	7.59219	47.554	20.8	7	0.5	7.5	70	5	75
BA190117	4051/2	2019-02-18	aw_20	7.58	47.5602	18.6	0	0.5	0.5	0	5	5
BA190118	4052/1	2019-02-18	aw_20	7.59475	47.5538	19.8	3.5	2	5.5	35	20	55
BA190119	4052/2	2019-02-18	aw_20	7.60112	47.5527	18	10	10	20	100	100	200
BA190120	4053/1	2019-02-18	aw_20	7.59532	47.5445	21	3	1.5	4.5	30	15	45
BA190121	4053/2	2019-02-18	aw_20	7.58516	47.5464	19.2	9.5	1	10.5	95	10	105
BA190122	4054/1	2019-02-18	aw_20	7.57509	47.5514	17.1	54.5	18.5	73	545	185	730
BA190123	4054/2	2019-02-18	aw_20	7.5795	47.551	17.8	0	13	13	0	130	130
BA190124	4055/1	2019-02-18	aw_20	7.56575	47.5659	18.4	12	3	15	120	30	150
BA190125	4055/2	2019-02-18	aw_20	7.57306	47.5649	20.2	25	3.5	28.5	250	35	285
BA190126	4056/1	2019-02-18	aw_20	7.57539	47.5709	17.2	7.5	12	19.5	75	120	195
BA190127	4056/2	2019-02-18	aw_20	7.58183	47.5665	18.4	2	0	2	20	0	20
BA190128	4057/1	2019-02-18	aw_20	7.5914	47.5767	20.7	0	0	0	0	0	0
BA190129	4057/2	2019-02-18	aw_20	7.58898	47.57	21.7	1098.5	12	1110.5	10985	120	11105
BA190130	4058/1	2019-02-18	aw_20	7.59069	47.5741	18.4	3	13.5	16.5	30	135	165
BA190131	4058/2	2019-02-18	aw_20	7.60191	47.5745	14.5	3	115	118	30	1150	1180
BA190132	4059/1	2019-02-18	aw_20	7.60185	47.529	19	0	0	0	0	0	0
BA190133	4059/2	2019-02-18	aw_20	7.59615	47.539	13.5	2.5	1.5	4	25	15	40
BA190134	4051/3	2019-02-18	aw_20	7.58577	47.562	17.3	2.5	18.5	21	25	185	210
BA190219	4001/1	2019-03-18	aw_21	7.58757	47.5581	17.9	83.5	7.5	91	835	75	910
BA190220	4001/2	2019-03-18	aw_21	7.58856	47.5596	15.4	107.5	16.5	124	1075	165	1240
BA190221	4051/1	2019-03-18	aw_21	7.59219	47.554	20.3	6.5	0	6.5	65	0	65
BA190222	4051/2	2019-03-18	aw_21	7.58	47.5602	22.9	7	26	33	70	260	330
BA190223	4052/1	2019-03-18	aw_21	7.59475	47.5538	20.3	0	0	0	0	0	0
BA190224	4052/2	2019-03-18	aw_21	7.60112	47.5527	17.5	2	0	2	20	0	20
BA190225	4053/1	2019-03-18	aw_21	7.59532	47.5445	19.5	2	0.5	2.5	20	5	25
BA190226	4053/2	2019-03-18	aw_21	7.58516	47.5464	19.1	26	10.5	36.5	260	105	365
BA190227	4054/1	2019-03-18	aw_21	7.57509	47.5514	17	66.5	2	68.5	665	20	685
BA190228	4054/2	2019-03-18	aw_21	7.5795	47.551	18.7	5	0	5	50	0	50
BA190229	4055/1	2019-03-18	aw_21	7.56575	47.5659	19	4.5	0	4.5	45	0	45
BA190230	4055/2	2019-03-18	aw_21	7.57306	47.5649	20.7	7.5	0	7.5	75	0	75
BA190231	4056/1	2019-03-18	aw_21	7.57539	47.5709	17.1	324	16.5	340.5	3240	165	3405
BA190232	4056/2	2019-03-18	aw_21	7.58183	47.5665	19	10.5	1	11.5	105	10	115
BA190233	4057/1	2019-03-18	aw_21	7.5914	47.5767	20.6	0	1	1	0	10	10
BA190234	4057/2	2019-03-18	aw_21	7.58898	47.57	20.7	339	32	371	3390	320	3710
BA190235	4058/1	2019-03-18	aw_21	7.59069	47.5741	21.1	12.5	0.5	13	125	5	130
BA190236	4058/2	2019-03-18	aw_21	7.60191	47.5745	14.9	59.5	8	67.5	595	80	675
BA190237	4059/1	2019-03-18	aw_21	7.60185	47.529	13.9	8.5	0	8.5	85	0	85
BA190238	4059/2	2019-03-18	aw_21	7.59615	47.539	13.9	9.5	0	9.5	95	0	95
BA190239	4051/3	2019-03-18	aw_21	7.58577	47.562	18	14	1	15	140	10	150
BA190297	4001/1	2019-04-15	aw_22	7.58757	47.5581	20.1	0	11.5	11.5	0	115	115
BA190298	4001/2	2019-04-15	aw_22	7.58856	47.5596	18.5	2	0	2	20	0	20
BA190299	4051/1	2019-04-15	aw_22	7.59219	47.554	18.6	75	11	86	750	110	860
BA190300	4051/2	2019-04-15	aw_22	7.58	47.5602	18.8	5	0	5	50	0	50
BA190301	4052/1	2019-04-15	aw_22	7.59475	47.5538	20.4	9	0	9	90	0	90
BA190302	4052/2	2019-04-15	aw_22	7.60112	47.5527	17.7	38	0.5	38.5	380	5	385
BA190303	4053/1	2019-04-15	aw_22	7.59532	47.5445	20	5.5	7	12.5	55	70	125
BA190304	4053/2	2019-04-15	aw_22	7.58516	47.5464	19.8	37.5	0	37.5	375	0	375
BA190305	4054/1	2019-04-15	aw_22	7.57509	47.5514	17.1	14	51	65	140	510	650
BA190306	4054/2	2019-04-15	aw_22	7.5795	47.551	18.8	0	0.5	0.5	0	5	5
BA190307	4055/1	2019-04-15	aw_22	7.56575	47.5659	19.1	10.5	970	980.5	105	9700	9805
BA190308	4055/2	2019-04-15	aw_22	7.57306	47.5649	19.2	0	0	0	0	0	0
BA190309	4056/1	2019-04-15	aw_22	7.57539	47.5709	17.5	45.5	12	57.5	455	120	575
BA190310	4056/2	2019-04-15	aw_22	7.58183	47.5665	20.2	19.5	8.5	28	195	85	280
BA190311	4057/1	2019-04-15	aw_22	7.5914	47.5767	18.9	0	11	11	0	110	110
BA190312	4057/2	2019-04-15	aw_22	7.58898	47.57	20.8	259.5	0	259.5	2595	0	2595
BA190313	4058/1	2019-04-15	aw_22	7.59069	47.5741	19.7	190.5	66.5	257	1905	665	2570
BA190314	4058/2	2019-04-15	aw_22	7.60191	47.5745	14.7	12	1.5	13.5	120	15	135
BA190315	4059/1	2019-04-15	aw_22	7.60185	47.529	15.6	10	16	26	100	160	260
BA190316	4059/2	2019-04-15	aw_22	7.59615	47.539	14.4	28	36.5	64.5	280	365	645
BA190317	4051/3	2019-04-15	aw_22	7.58577	47.562	18	1.5	1.5	3	15	15	30
BA190441	4001/1	2019-05-20	aw_23	7.58757	47.5581	20.4	1	12.5	13.5	10	125	135
BA190442	4001/2	2019-05-20	aw_23	7.58856	47.5596	20.1	13.5	0	13.5	135	0	135
BA190443	4051/1	2019-05-20	aw_23	7.59219	47.554	19.2	2.5	0	2.5	25	0	25
BA190444	4051/2	2019-05-20	aw_23	7.58	47.5602	20.6	0	15.5	15.5	0	155	155
BA190445	4052/1	2019-05-20	aw_23	7.59475	47.5538	21.2	0.5	0.5	1	5	5	10
BA190446	4052/2	2019-05-20	aw_23	7.60112	47.5527	19	0.5	0	0.5	5	0	5
BA190447	4053/1	2019-05-20	aw_23	7.59532	47.5445	21.7	7.5	8	15.5	75	80	155
BA190448	4053/2	2019-05-20	aw_23	7.58516	47.5464	20.9	16.5	5.5	22	165	55	220
BA190449	4054/1	2019-05-20	aw_23	7.57509	47.5514	18.1	5	7	12	50	70	120
BA190450	4054/2	2019-05-20	aw_23	7.5795	47.551	20.1	1.5	0	1.5	15	0	15
BA190451	4055/1	2019-05-20	aw_23	7.56575	47.5659	21.2	6.5	6.5	13	65	65	130
BA190452	4055/2	2019-05-20	aw_23	7.57306	47.5649	21	0	0	0	0	0	0
BA190453	4056/1	2019-05-20	aw_23	7.57539	47.5709	18.7	20.5	1.5	22	205	15	220
BA190454	4056/2	2019-05-20	aw_23	7.58183	47.5665	20.4	4.5	84	88.5	45	840	885
BA190455	4057/1	2019-05-20	aw_23	7.5914	47.5767	20.9	0	0	0	0	0	0
BA190456	4057/2	2019-05-20	aw_23	7.58898	47.57	16.8	165.5	2.5	168	1655	25	1680
BA190457	4058/1	2019-05-20	aw_23	7.59069	47.5741	23.7	138.5	0	138.5	1385	0	1385
BA190458	4058/2	2019-05-20	aw_23	7.60191	47.5745	15.7	6	0	6	60	0	60
BA190459	4059/1	2019-05-20	aw_23	7.60185	47.529	16.3	18.5	14.5	33	185	145	330
BA190460	4059/2	2019-05-20	aw_23	7.59615	47.539	16.2	1	7	8	10	70	80
BA190461	4051/3	2019-05-20	aw_23	7.58577	47.562	19.3	2.5	23.5	26	25	235	260
BA190617	4001/1	2019-06-17	aw_24	7.58757	47.5581	21.9	0.5	10	10.5	5	100	105
BA190618	4001/2	2019-06-17	aw_24	7.58856	47.5596	21.3	8.5	0	8.5	85	0	85
BA190619	4051/1	2019-06-17	aw_24	7.59219	47.554	23.7	9.5	0	9.5	95	0	95
BA190620	4051/2	2019-06-17	aw_24	7.58	47.5602	21.2	1548	0	1548	15480	0	15480
BA190621	4052/1	2019-06-17	aw_24	7.59475	47.5538	21.7	1	6	7	10	60	70
BA190622	4052/2	2019-06-17	aw_24	7.60112	47.5527	20.4	0.5	0	0.5	5	0	5
BA190623	4053/1	2019-06-17	aw_24	7.59532	47.5445	22.1	5.5	0	5.5	55	0	55
BA190624	4053/2	2019-06-17	aw_24	7.58516	47.5464	22.5	12	0	12	120	0	120
BA190625	4054/1	2019-06-17	aw_24	7.57509	47.5514	19.2	6.5	0	6.5	65	0	65
BA190626	4054/2	2019-06-17	aw_24	7.5795	47.551	20.4	0	0	0	0	0	0
BA190627	4055/1	2019-06-17	aw_24	7.56575	47.5659	22.8	16.5	1	17.5	165	10	175
BA190628	4055/2	2019-06-17	aw_24	7.57306	47.5649	21	0	0	0	0	0	0
BA190629	4056/1	2019-06-17	aw_24	7.57539	47.5709	20.7	22.5	3	25.5	225	30	255
BA190630	4056/2	2019-06-17	aw_24	7.58183	47.5665	22.3	0.5	0	0.5	5	0	5
BA190631	4057/1	2019-06-17	aw_24	7.5914	47.5767	22.5	0.5	1	1.5	5	10	15
BA190632	4057/2	2019-06-17	aw_24	7.58898	47.57	23.2	23	5.5	28.5	230	55	285
BA190633	4058/1	2019-06-17	aw_24	7.59069	47.5741	23.2	17.5	1	18.5	175	10	185
BA190634	4058/2	2019-06-17	aw_24	7.60191	47.5745	17.6	4	4.5	8.5	40	45	85
BA190635	4059/1	2019-06-17	aw_24	7.60185	47.529	19.2	0.5	0	0.5	5	0	5
BA190636	4059/2	2019-06-17	aw_24	7.59615	47.539	17.5	1	0	1	10	0	10
BA190637	4051/3	2019-06-17	aw_24	7.58577	47.562	21.4	42.5	0.5	43	425	5	430
BA190643	4001/1	2019-07-16	aw_25	7.58757	47.5581	22.2	18.5	11	29.5	185	110	295
BA190644	4001/2	2019-07-16	aw_25	7.58856	47.5596	23.3	12.5	3	15.5	125	30	155
BA190645	4051/1	2019-07-16	aw_25	7.59219	47.554	26.6	0	1	1	0	10	10
BA190646	4051/2	2019-07-16	aw_25	7.58	47.5602	23.5	0.5	0	0.5	5	0	5
BA190647	4052/1	2019-07-16	aw_25	7.59475	47.5538	23.5	6	1	7	60	10	70
BA190648	4052/2	2019-07-16	aw_25	7.60112	47.5527	20	7	0	7	70	0	70
BA190649	4053/1	2019-07-16	aw_25	7.59532	47.5445	22	8.5	1	9.5	85	10	95
BA190650	4053/2	2019-07-16	aw_25	7.58516	47.5464	23.2	647	8	655	6470	80	6550
BA190651	4054/1	2019-07-16	aw_25	7.57509	47.5514	20.6	6	0	6	60	0	60
BA190652	4054/2	2019-07-16	aw_25	7.5795	47.551	21.3	0.5	21.5	22	5	215	220
BA190653	4055/1	2019-07-16	aw_25	7.56575	47.5659	26.4	957	0	957	9570	0	9570
BA190654	4055/2	2019-07-16	aw_25	7.57306	47.5649	21.8	0	0	0	0	0	0
BA190655	4056/1	2019-07-16	aw_25	7.57539	47.5709	20.6	35.5	0	35.5	355	0	355
BA190656	4056/2	2019-07-16	aw_25	7.58183	47.5665	23.4	24	0.5	24.5	240	5	245
BA190657	4057/1	2019-07-16	aw_25	7.5914	47.5767	24.2	2	1	3	20	10	30
BA190658	4057/2	2019-07-16	aw_25	7.58898	47.57	23.5	120	2	122	1200	20	1220
BA190659	4058/1	2019-07-16	aw_25	7.59069	47.5741	25.9	8.5	1.5	10	85	15	100
BA190660	4058/2	2019-07-16	aw_25	7.60191	47.5745	18.4	18.5	3.5	22	185	35	220
BA190661	4059/1	2019-07-16	aw_25	7.60185	47.529	19.1	28.5	9.5	38	285	95	380
BA190662	4059/2	2019-07-16	aw_25	7.59615	47.539	19.2	58	14	72	580	140	720
BA190663	4051/3	2019-07-16	aw_25	7.58577	47.562	22.1	45	3	48	450	30	480
Ba190682	4001/1	2019-08-19	aw_26	7.58757	47.5581	22.1	8.5	2.5	11	85	25	110
Ba190683	4001/2	2019-08-19	aw_26	7.58856	47.5596	26.1	74.5	7	81.5	745	70	815
Ba190684	4051/1	2019-08-19	aw_26	7.59219	47.554	24.5	43	148	191	430	1480	1910
Ba190685	4051/2	2019-08-19	aw_26	7.58	47.5602	25.5	2	1	3	20	10	30
Ba190686	4052/1	2019-08-19	aw_26	7.59475	47.5538	23.6	1.5	25.5	27	15	255	270
Ba190687	4052/2	2019-08-19	aw_26	7.60112	47.5527	21.1	16	0.5	16.5	160	5	165
Ba190688	4053/1	2019-08-19	aw_26	7.59532	47.5445	25.4	11.5	240	251.5	115	2400	2515
Ba190689	4053/2	2019-08-19	aw_26	7.58516	47.5464	24.6	61.5	76	137.5	615	760	1375
Ba190690	4054/1	2019-08-19	aw_26	7.57509	47.5514	21.8	25.5	10.5	36	255	105	360
Ba190691	4054/2	2019-08-19	aw_26	7.5795	47.551	23	23.5	0	23.5	235	0	235
Ba190692	4055/1	2019-08-19	aw_26	7.56575	47.5659	27.9	220	708	928	2200	7080	9280
Ba190693	4055/2	2019-08-19	aw_26	7.57306	47.5649	23.3	1.5	0	1.5	15	0	15
Ba190694	4056/1	2019-08-19	aw_26	7.57539	47.5709	21.6	276.5	120	396.5	2765	1200	3965
Ba190695	4056/2	2019-08-19	aw_26	7.58183	47.5665	22.9	155.5	49.5	205	1555	495	2050
Ba190696	4057/1	2019-08-19	aw_26	7.5914	47.5767	23.3	6.5	3	9.5	65	30	95
Ba190697	4057/2	2019-08-19	aw_26	7.58898	47.57	24.4	510	15.5	525.5	5100	155	5255
Ba190698	4058/1	2019-08-19	aw_26	7.59069	47.5741	23.6	9.5	21	30.5	95	210	305
Ba190699	4058/2	2019-08-19	aw_26	7.60191	47.5745	21.6	87	67.5	154.5	870	675	1545
Ba190700	4059/1	2019-08-19	aw_26	7.60185	47.529	20.6	189.5	747.5	937	1895	7475	9370
Ba190701	4059/2	2019-08-19	aw_26	7.59615	47.539	20.7	1.5	9.5	11	15	95	110
Ba190702	4051/3	2019-08-19	aw_26	7.58577	47.562	23.1	0	0	0	0	0	0
Ba190753	4001/1	2019-09-24	aw_27	7.58757	47.5581	21.8	13	7	20	130	70	200
Ba190754	4001/2	2019-09-24	aw_27	7.58856	47.5596	22.2	18.5	2.5	21	185	25	210
Ba190755	4051/1	2019-09-24	aw_27	7.59219	47.554	26	1	0	1	10	0	10
Ba190756	4051/2	2019-09-24	aw_27	7.58	47.5602	23.5	0	2	2	0	20	20
Ba190757	4052/1	2019-09-24	aw_27	7.59475	47.5538	21.1	7.5	15.5	23	75	155	230
Ba190758	4052/2	2019-09-24	aw_27	7.60112	47.5527	21.7	45.5	26	71.5	455	260	715
Ba190759	4053/1	2019-09-24	aw_27	7.59532	47.5445	23.4	10	36	46	100	360	460
Ba190760	4053/2	2019-09-24	aw_27	7.58516	47.5464	22.6	366	19.5	385.5	3660	195	3855
Ba190761	4054/1	2019-09-24	aw_27	7.57509	47.5514	21.2	175	24	199	1750	240	1990
Ba190762	4054/2	2019-09-24	aw_27	7.5795	47.551	22.7	20	0	20	200	0	200
Ba190763	4055/1	2019-09-24	aw_27	7.56575	47.5659	24.4	47.5	174	221.5	475	1740	2215
Ba190764	4055/2	2019-09-24	aw_27	7.57306	47.5649	22.2	256	0	256	2560	0	2560
Ba190765	4056/1	2019-09-24	aw_27	7.57539	47.5709	22.4	32.5	311	343.5	325	3110	3435
Ba190766	4056/2	2019-09-24	aw_27	7.58183	47.5665	21.5	2	7.5	9.5	20	75	95
Ba190767	4057/1	2019-09-24	aw_27	7.5914	47.5767	22.8	2.5	22.5	25	25	225	250
Ba190768	4057/2	2019-09-24	aw_27	7.58898	47.57	23.2	26	5.5	31.5	260	55	315
Ba190769	4058/1	2019-09-24	aw_27	7.59069	47.5741	22.2	0.5	3	3.5	5	30	35
Ba190770	4058/2	2019-09-24	aw_27	7.60191	47.5745	18.8	2	11.5	13.5	20	115	135
Ba190771	4059/1	2019-09-24	aw_27	7.60185	47.529	19.5	16	409.5	425.5	160	4095	4255
Ba190772	4059/2	2019-09-24	aw_27	7.59615	47.539	19.7	32.5	14.5	47	325	145	470
Ba190773	4051/3	2019-09-24	aw_27	7.58577	47.562	22.8	7	12	19	70	120	190

## Sheet: variance
2 . ** Variation in log CFU/mL across sampling rounds
3 .
4 . * Variation (variance and standard deviation) overall
5 .
6 . tabstat log10cfu_all_10, stat(mean variance sd) by(samplingsite_mixed)
Summary for variables: log10cfu_all_10
by categories of: samplingsite_mixed (sampling site)
samplingsite_mixed	mean	variance	sd
4051/3 (m)	2.1843	0.708915	0.841971
4056/1 (m)	2.99524	0.26887	0.518527
4056/2 (m)	2.28648	0.758494	0.870916
4058/2 (m)	2.62552	0.29729	0.545243
4001/1 (u)	2.1968	0.485874	0.697047
4001/2 (u)	2.32162	0.235248	0.485023	v
4051/1 (u)	2.16506	1.36018	1.16627
4051/2 (u)	1.85478	1.02786	1.01383
4052/1 (u)	1.86457	0.736166	0.858001
4052/2 (u)	1.92921	0.437238	0.66124
4053/1 (u)	1.9842	0.742819	0.861869
4053/2 (u)	2.6446	0.641376	0.800859
4054/1 (u)	2.64351	0.223583	0.472846	v
4054/2 (u)	1.81152	1.02208	1.01098
4055/1 (u)	2.55985	0.929776	0.964249
4055/2 (u)	0.981265	1.65036	1.28466
4057/1 (u)	1.30534	1.32116	1.14942
4057/2 (u)	3.16246	0.257694	0.507636
4058/1 (u)	2.39727	0.239133	0.489012	v
4059/1 (u)	2.3236	1.15457	1.07451
4059/2 (u)	2.18637	0.570432	0.755269
Total	2.21065	0.913602	0.955825
7 .
8 . * Variation (variance and standard deviation) in E. coli
9 .
10. tabstat log10cfu_ecol_10, stat(mean variance sd) by(samplingsite_mixed)
Summary for variables: log10cfu_ecol_10
by categories of: samplingsite_mixed (sampling site)
samplingsite_mixed	mean	variance	sd
4051/3 (m)	1.87775	0.717679	0.84716
4056/1 (m)	2.7539	0.25977	0.509676	v
4056/2 (m)	2.02519	0.776643	0.881274
4058/2 (m)	2.01656	0.497785	0.705539
4001/1 (u)	1.79461	0.919399	0.958853
4001/2 (u)	2.10627	0.197508	0.444419
4051/1 (u)	1.60595	1.39744	1.18213
4051/2 (u)	1.08831	1.20324	1.09692
4052/1 (u)	1.51801	0.754139	0.868412
4052/2 (u)	1.64925	0.57114	0.755738
4053/1 (u)	1.66185	0.596133	0.772097
4053/2 (u)	2.43782	0.544505	0.737906
4054/1 (u)	2.34452	0.221913	0.471076
4054/2 (u)	1.05271	1.23056	1.1093
4055/1 (u)	2.07825	1.17231	1.08273
4055/2 (u)	0.785242	1.23726	1.11232
4057/1 (u)	0.54852	0.688508	0.829764
4057/2 (u)	3.11343	0.294897	0.543044	v
4058/1 (u)	2.10048	0.382447	0.618423	v
4059/1 (u)	1.94261	1.13302	1.06443
4059/2 (u)	1.75826	0.729291	0.853985
Total	1.82188	1.0489	1.02416
11
12. * Variation (variance and standard deviation) in KESC
13
14. tabstat log10cfu_kesc_10, stat(mean variance sd) by(samplingsite_mixed)
Summary for variables: log10cfu_kesc_10
by categories of: samplingsite_mixed (sampling site)
samplingsite_mixed	mean	variance	sd
4051/3 (m)	1.65129	0.719038	0.847961
4056/1 (m)	2.25725	0.859375	0.927025
4056/2 (m)	1.60507	0.941636	0.970379
4058/2 (m)	2.12345	0.89957	0.948457
4001/1 (u)	1.63061	0.395118	0.628584	v
4001/2 (u)	1.31821	1.04715	1.0233
4051/1 (u)	1.10952	1.96711	1.40254
4051/2 (u)	1.2155	1.19034	1.09103
4052/1 (u)	1.3775	0.810879	0.900488
4052/2 (u)	1.10414	0.891306	0.94409
4053/1 (u)	1.49001	0.844777	0.919118
4053/2 (u)	1.69253	1.18069	1.08659
4054/1 (u)	1.96036	0.890614	0.943723
4054/2 (u)	1.14868	1.35641	1.16465
4055/1 (u)	1.64358	1.80099	1.34201
4055/2 (u)	0.449692	0.899895	0.948628
4057/1 (u)	1.21786	1.25918	1.12213
4057/2 (u)	1.78855	0.450149	0.670931	v
4058/1 (u)	1.71273	0.626043	0.791229	v
4059/1 (u)	1.74429	1.47308	1.2137
4059/2 (u)	1.69415	1.09175	1.04487
Total	1.52071	1.11315	1.05506
15
16. log close

## Sheet: CFU_by_sampling_site
9 . * CFU/ml by sampling site (1. all, 2. E. coli, 3. KESC)
10.
11. tabstat cfu_all_10 cfu_ecol_10 cfu_kesc_10, by(samplingsite_mixed) stat(count p25 p5
> 0 p75) labelwidth(32) varwidth(32)
samplingsite_mixed
	Sewer	stats	cfu_a~10	cfu_e~10	cfu_k~10
4051/3	(m)	N	14	14	14
		p25	150	25	10
		p50	235	95	75
		p75	430	425	185
4056/1	(m)	N	14	14	14
		p25	355	225	120
		p50	712.5	405	205
		p75	3435	1925	970
4056/2	(m)	N	14	14	14
		p25	30	20	5
		p50	262.5	92.5	80
		p75	885	385	245
4058/2	(m)	N	14	14	14
		p25	135	30	35
		p50	395	90	142.5
		p75	1180	450	1000
4001/1	(u)	N	14	14	14
		p25	115	10	25
		p50	180	142.5	72.5
		p75	340	310	110
4001/2	(u)	N	14	14	14
		p25	100	70	0
		p50	192.5	125	27.5
		p75	350	185	165
4051/1	(u)	N	14	14	14
		p25	25	5	0
		p50	105	67.5	2.5
		p75	860	115	110
4051/2	(u)	N	14	14	14
		p25	15	0	0
		p50	40	10	10
		p75	155	20	105
4052/1	(u)	N	14	14	14
		p25	35	10	5
		p50	80	25	32.5
		p75	230	90	140
4052/2	(u)	N	14	14	14
		p25	20	15	0
		p50	125	65	5
		p75	235	160	100
4053/1	(u)	N	14	14	14
		p25	25	20	10
		p50	110	65	37.5
		p75	265	115	80
4053/2	(u)	N	14	14	14
		p25	115	95	10
		p50	322.5	225	42.5
		p75	2955	615	195
4054/1	(u)	N	14	14	14
		p25	295	100	70
		p50	565	197.5	160
		p75	805	545	240
4054/2	(u)	N	14	14	14
		p25	15	0	0
		p50	120	7.5	17.5
		p75	220	185	130
4055/1	(u)	N	14	14	14
		p25	110	55	5
		p50	182.5	142.5	45
		p75	2215	475	155
4055/2	(u)	N	14	14	14
		p25	0	0	0
		p50	0	0	0
		p75	75	20	0
4057/1	(u)	N	14	14	14
		p25	0	0	0
		p50	22.5	0	10
		p75	150	20	150
4057/2	(u)	N	14	14	14
		p25	575	375	25
		p50	1450	1427.5	75
		p75	3710	3390	200
4058/1	(u)	N	14	14	14
		p25	130	60	15
		p50	210	125	72.5
		p75	520	190	210
4059/1	(u)	N	14	14	14
		p25	75	20	5
		p50	305	145	92.5
		p75	1335	400	160
4059/2	(u)	N	14	14	14
		p25	55	10	15
		p50	135	95	82.5
		p75	645	325	175
Total		N	294	294	294
		p25	60	15	5
		p50	200	95	55
		p75	675	325	175
12.
13. *N indicates the No. of non.missing values.
14.

## Sheet: CFU_by_sampling_month
15. * CFU/ml by sampling month (1. all, 2. E. coli, 3. KESC)
16.
17. tabstat cfu_all_10 cfu_ecol_10 cfu_kesc_10, by(month_sampling) stat(count p25 p50 p7
> 5) labelwidth(32) varwidth(32)
month_sampling	Calendar_month	stats	cfu_a~10	cfu_e~10	cfu_k~10
1	January	N	21	21	21
		p25	5	0	0
		p50	35	10	15
		p75	220	195	95
2	February	N	21	21	21
		p25	45	25	10
		p50	150	35	35
		p75	210	95	130
3	March	N	21	21	21
		p25	50	50	0
		p50	115	95	10
		p75	675	595	80
4	April	N	21	21	21
		p25	90	20	0
		p50	260	105	70
		p75	645	375	120
5	May	N	21	21	21
		p25	25	10	0
		p50	135	45	25
		p75	220	135	80
6	June	N	21	21	21
		p25	10	5	0
		p50	85	55	0
		p75	175	165	10
7	July	N	21	21	21
		p25	70	60	0
		p50	220	125	10
		p75	380	355	35
8	August	N	42	42	42
		p25	225	65	25
		p50	570	217.5	152.5
		p75	2075	870	760
9	September	N	42	42	42
		p25	190	55	60
		p50	332.5	172.5	152.5
		p75	1990	490	360
10	October	N	21	21	21
		p25	55	5	5
		p50	190	95	55
		p75	505	190	195
11	November	N	21	21	21
		p25	85	45	10
		p50	235	115	60
		p75	885	340	185
12	December	N	21	21	21
		p25	80	5	20
		p50	180	60	75
		p75	350	215	250
Total		N	294	294	294
		p25	60	15	5
		p50	200	95	55
		p75	675	325	175
18.
19. *N indicates the No. of non.missing values.
20.

## Sheet: CFU_by_smonth_ssite
22. * CFU/ml by sampling month and sampling site (1. all, 2. E. coli, 3. KESC)
23.
24. bysort month_sampling: tabstat cfu_all_10 cfu_ecol_10 cfu_kesc_10, by(samplingsite_m
> ixed) stat(count p50) labelwidth(32) varwidth(32)
-> month_sampling = 1
samplingsite_mixed	stats	cfu_a~10	cfu_e~10	cfu_k~10
4051/3 (m)	N	1	1	1
	p50	220	95	125
4056/1 (m)	N	1	1	1
	p50	850	625	225
4056/2 (m)	N	1	1	1
	p50	30	15	15
4058/2 (m)	N	1	1	1
	p50	195	25	170
4001/1 (u)	N	1	1	1
	p50	0	0	0
4001/2 (u)	N	1	1	1
	p50	205	205	0
4051/1 (u)	N	1	1	1
	p50	0	0	0
4051/2 (u)	N	1	1	1
	p50	15	10	5
4052/1 (u)	N	1	1	1
	p50	35	10	25
4052/2 (u)	N	1	1	1
	p50	60	0	60
4053/1 (u)	N	1	1	1
	p50	0	0	0
4053/2 (u)	N	1	1	1
	p50	280	250	30
4054/1 (u)	N	1	1	1
	p50	1055	920	135
4054/2 (u)	N	1	1	1
	p50	50	0	50
4055/1 (u)	N	1	1	1
	p50	5	0	5
4055/2 (u)	N	1	1	1
	p50	0	0	0
4057/1 (u)	N	1	1	1
	p50	0	0	0
4057/2 (u)	N	1	1	1
	p50	875	780	95
4058/1 (u)	N	1	1	1
	p50	520	195	325
4059/1 (u)	N	1	1	1
	p50	25	20	5
4059/2 (u)	N	1	1	1
	p50	5	5	0
Total	N	21	21	21
	p50	35	10	15
-> month_sampling = 2
samplingsite_mixed	stats	cfu_a~10	cfu_e~10	cfu_k~10
4051/3 (m)	N	1	1	1
	p50	210	25	185
4056/1 (m)	N	1	1	1
	p50	195	75	120
4056/2 (m)	N	1	1	1
	p50	20	20	0
4058/2 (m)	N	1	1	1
	p50	1180	30	1150
4001/1 (u)	N	1	1	1
	p50	155	65	90
4001/2 (u)	N	1	1	1
	p50	1325	55	1270
4051/1 (u)	N	1	1	1
	p50	75	70	5
4051/2 (u)	N	1	1	1
	p50	5	0	5
4052/1 (u)	N	1	1	1
	p50	55	35	20
4052/2 (u)	N	1	1	1
	p50	200	100	100
4053/1 (u)	N	1	1	1
	p50	45	30	15
4053/2 (u)	N	1	1	1
	p50	105	95	10
4054/1 (u)	N	1	1	1
	p50	730	545	185
4054/2 (u)	N	1	1	1
	p50	130	0	130
4055/1 (u)	N	1	1	1
	p50	150	120	30
4055/2 (u)	N	1	1	1
	p50	285	250	35
4057/1 (u)	N	1	1	1
	p50	0	0	0
4057/2 (u)	N	1	1	1
	p50	11105	10985	120
4058/1 (u)	N	1	1	1
	p50	165	30	135
4059/1 (u)	N	1	1	1
	p50	0	0	0
4059/2 (u)	N	1	1	1
	p50	40	25	15
Total	N	21	21	21
	p50	150	35	35
-> month_sampling = 3
samplingsite_mixed	stats	cfu_a~10	cfu_e~10	cfu_k~10
4051/3 (m)	N	1	1	1
	p50	150	140	10
4056/1 (m)	N	1	1	1
	p50	3405	3240	165
4056/2 (m)	N	1	1	1
	p50	115	105	10
4058/2 (m)	N	1	1	1
	p50	675	595	80
4001/1 (u)	N	1	1	1
	p50	910	835	75
4001/2 (u)	N	1	1	1
	p50	1240	1075	165
4051/1 (u)	N	1	1	1
	p50	65	65	0
4051/2 (u)	N	1	1	1
	p50	330	70	260
4052/1 (u)	N	1	1	1
	p50	0	0	0
4052/2 (u)	N	1	1	1
	p50	20	20	0
4053/1 (u)	N	1	1	1
	p50	25	20	5
4053/2 (u)	N	1	1	1
	p50	365	260	105
4054/1 (u)	N	1	1	1
	p50	685	665	20
4054/2 (u)	N	1	1	1
	p50	50	50	0
4055/1 (u)	N	1	1	1
	p50	45	45	0
4055/2 (u)	N	1	1	1
	p50	75	75	0
4057/1 (u)	N	1	1	1
	p50	10	0	10
4057/2 (u)	N	1	1	1
	p50	3710	3390	320
4058/1 (u)	N	1	1	1
	p50	130	125	5
4059/1 (u)	N	1	1	1
	p50	85	85	0
4059/2 (u)	N	1	1	1
	p50	95	95	0
Total	N	21	21	21
	p50	115	95	10
-> month_sampling = 4
samplingsite_mixed	stats	cfu_a~10	cfu_e~10	cfu_k~10
4051/3 (m)	N	1	1	1
	p50	30	15	15
4056/1 (m)	N	1	1	1
	p50	575	455	120
4056/2 (m)	N	1	1	1
	p50	280	195	85
4058/2 (m)	N	1	1	1
	p50	135	120	15
4001/1 (u)	N	1	1	1
	p50	115	0	115
4001/2 (u)	N	1	1	1
	p50	20	20	0
4051/1 (u)	N	1	1	1
	p50	860	750	110
4051/2 (u)	N	1	1	1
	p50	50	50	0
4052/1 (u)	N	1	1	1
	p50	90	90	0
4052/2 (u)	N	1	1	1
	p50	385	380	5
4053/1 (u)	N	1	1	1
	p50	125	55	70
4053/2 (u)	N	1	1	1
	p50	375	375	0
4054/1 (u)	N	1	1	1
	p50	650	140	510
4054/2 (u)	N	1	1	1
	p50	5	0	5
4055/1 (u)	N	1	1	1
	p50	9805	105	9700
4055/2 (u)	N	1	1	1
	p50	0	0	0
4057/1 (u)	N	1	1	1
	p50	110	0	110
4057/2 (u)	N	1	1	1
	p50	2595	2595	0
4058/1 (u)	N	1	1	1
	p50	2570	1905	665
4059/1 (u)	N	1	1	1
	p50	260	100	160
4059/2 (u)	N	1	1	1
	p50	645	280	365
Total	N	21	21	21
	p50	260	105	70
-> month_sampling = 5
samplingsite_mixed	stats	cfu_a~10	cfu_e~10	cfu_k~10
4051/3 (m)	N	1	1	1
	p50	260	25	235
4056/1 (m)	N	1	1	1
	p50	220	205	15
4056/2 (m)	N	1	1	1
	p50	885	45	840
4058/2 (m)	N	1	1	1
	p50	60	60	0
4001/1 (u)	N	1	1	1
	p50	135	10	125
4001/2 (u)	N	1	1	1
	p50	135	135	0
4051/1 (u)	N	1	1	1
	p50	25	25	0
4051/2 (u)	N	1	1	1
	p50	155	0	155
4052/1 (u)	N	1	1	1
	p50	10	5	5
4052/2 (u)	N	1	1	1
	p50	5	5	0
4053/1 (u)	N	1	1	1
	p50	155	75	80
4053/2 (u)	N	1	1	1
	p50	220	165	55
4054/1 (u)	N	1	1	1
	p50	120	50	70
4054/2 (u)	N	1	1	1
	p50	15	15	0
4055/1 (u)	N	1	1	1
	p50	130	65	65
4055/2 (u)	N	1	1	1
	p50	0	0	0
4057/1 (u)	N	1	1	1
	p50	0	0	0
4057/2 (u)	N	1	1	1
	p50	1680	1655	25
4058/1 (u)	N	1	1	1
	p50	1385	1385	0
4059/1 (u)	N	1	1	1
	p50	330	185	145
4059/2 (u)	N	1	1	1
	p50	80	10	70
Total	N	21	21	21
	p50	135	45	25
-> month_sampling = 6
samplingsite_mixed	stats	cfu_a~10	cfu_e~10	cfu_k~10
4051/3 (m)	N	1	1	1
	p50	430	425	5
4056/1 (m)	N	1	1	1
	p50	255	225	30
4056/2 (m)	N	1	1	1
	p50	5	5	0
4058/2 (m)	N	1	1	1
	p50	85	40	45
4001/1 (u)	N	1	1	1
	p50	105	5	100
4001/2 (u)	N	1	1	1
	p50	85	85	0
4051/1 (u)	N	1	1	1
	p50	95	95	0
4051/2 (u)	N	1	1	1
	p50	15480	15480	0
4052/1 (u)	N	1	1	1
	p50	70	10	60
4052/2 (u)	N	1	1	1
	p50	5	5	0
4053/1 (u)	N	1	1	1
	p50	55	55	0
4053/2 (u)	N	1	1	1
	p50	120	120	0
4054/1 (u)	N	1	1	1
	p50	65	65	0
4054/2 (u)	N	1	1	1
	p50	0	0	0
4055/1 (u)	N	1	1	1
	p50	175	165	10
4055/2 (u)	N	1	1	1
	p50	0	0	0
4057/1 (u)	N	1	1	1
	p50	15	5	10
4057/2 (u)	N	1	1	1
	p50	285	230	55
4058/1 (u)	N	1	1	1
	p50	185	175	10
4059/1 (u)	N	1	1	1
	p50	5	5	0
4059/2 (u)	N	1	1	1
	p50	10	10	0
Total	N	21	21	21
	p50	85	55	0
-> month_sampling = 7
samplingsite_mixed	stats	cfu_a~10	cfu_e~10	cfu_k~10
4051/3 (m)	N	1	1	1
	p50	480	450	30
4056/1 (m)	N	1	1	1
	p50	355	355	0
4056/2 (m)	N	1	1	1
	p50	245	240	5
4058/2 (m)	N	1	1	1
	p50	220	185	35
4001/1 (u)	N	1	1	1
	p50	295	185	110
4001/2 (u)	N	1	1	1
	p50	155	125	30
4051/1 (u)	N	1	1	1
	p50	10	0	10
4051/2 (u)	N	1	1	1
	p50	5	5	0
4052/1 (u)	N	1	1	1
	p50	70	60	10
4052/2 (u)	N	1	1	1
	p50	70	70	0
4053/1 (u)	N	1	1	1
	p50	95	85	10
4053/2 (u)	N	1	1	1
	p50	6550	6470	80
4054/1 (u)	N	1	1	1
	p50	60	60	0
4054/2 (u)	N	1	1	1
	p50	220	5	215
4055/1 (u)	N	1	1	1
	p50	9570	9570	0
4055/2 (u)	N	1	1	1
	p50	0	0	0
4057/1 (u)	N	1	1	1
	p50	30	20	10
4057/2 (u)	N	1	1	1
	p50	1220	1200	20
4058/1 (u)	N	1	1	1
	p50	100	85	15
4059/1 (u)	N	1	1	1
	p50	380	285	95
4059/2 (u)	N	1	1	1
	p50	720	580	140
Total	N	21	21	21
	p50	220	125	10
-> month_sampling = 8
samplingsite_mixed	stats	cfu_a~10	cfu_e~10	cfu_k~10
4051/3 (m)	N	2	2	2
	p50	957.5	422.5	535
4056/1 (m)	N	2	2	2
	p50	4180	3095	1085
4056/2 (m)	N	2	2	2
	p50	4575	4252.5	322.5
4058/2 (m)	N	2	2	2
	p50	1005	660	345
4001/1 (u)	N	2	2	2
	p50	225	197.5	27.5
4001/2 (u)	N	2	2	2
	p50	455	407.5	47.5
4051/1 (u)	N	2	2	2
	p50	7057.5	6317.5	740
4051/2 (u)	N	2	2	2
	p50	55	17.5	37.5
4052/1 (u)	N	2	2	2
	p50	137.5	10	127.5
4052/2 (u)	N	2	2	2
	p50	195	180	15
4053/1 (u)	N	2	2	2
	p50	2085	855	1230
4053/2 (u)	N	2	2	2
	p50	4130	407.5	3722.5
4054/1 (u)	N	2	2	2
	p50	582.5	177.5	405
4054/2 (u)	N	2	2	2
	p50	1155	122.5	1032.5
4055/1 (u)	N	2	2	2
	p50	4900	1282.5	3617.5
4055/2 (u)	N	2	2	2
	p50	555	17.5	537.5
4057/1 (u)	N	2	2	2
	p50	357.5	32.5	325
4057/2 (u)	N	2	2	2
	p50	5615	5357.5	257.5
4058/1 (u)	N	2	2	2
	p50	295	142.5	152.5
4059/1 (u)	N	2	2	2
	p50	4900	1147.5	3752.5
4059/2 (u)	N	2	2	2
	p50	205	70	135
Total	N	42	42	42
	p50	570	217.5	152.5
-> month_sampling = 9
samplingsite_mixed	stats	cfu_a~10	cfu_e~10	cfu_k~10
4051/3 (m)	N	2	2	2
	p50	230	82.5	147.5
4056/1 (m)	N	2	2	2
	p50	3592.5	497.5	3095
4056/2 (m)	N	2	2	2
	p50	547.5	320	227.5
4058/2 (m)	N	2	2	2
	p50	1432.5	640	792.5
4001/1 (u)	N	2	2	2
	p50	487.5	320	167.5
4001/2 (u)	N	2	2	2
	p50	280	155	125
4051/1 (u)	N	2	2	2
	p50	97.5	47.5	50
4051/2 (u)	N	2	2	2
	p50	2015	10	2005
4052/1 (u)	N	2	2	2
	p50	1272.5	1007.5	265
4052/2 (u)	N	2	2	2
	p50	475	257.5	217.5
4053/1 (u)	N	2	2	2
	p50	240	52.5	187.5
4053/2 (u)	N	2	2	2
	p50	3405	2845	560
4054/1 (u)	N	2	2	2
	p50	1235	1057.5	177.5
4054/2 (u)	N	2	2	2
	p50	207.5	192.5	15
4055/1 (u)	N	2	2	2
	p50	1382.5	482.5	900
4055/2 (u)	N	2	2	2
	p50	1280	1280	0
4057/1 (u)	N	2	2	2
	p50	200	12.5	187.5
4057/2 (u)	N	2	2	2
	p50	505	375	130
4058/1 (u)	N	2	2	2
	p50	87.5	30	57.5
4059/1 (u)	N	2	2	2
	p50	2267.5	145	2122.5
4059/2 (u)	N	2	2	2
	p50	735	472.5	262.5
Total	N	42	42	42
	p50	332.5	172.5	152.5
-> month_sampling = 10
samplingsite_mixed	stats	cfu_a~10	cfu_e~10	cfu_k~10
4051/3 (m)	N	1	1	1
	p50	10	5	5
4056/1 (m)	N	1	1	1
	p50	505	225	280
4056/2 (m)	N	1	1	1
	p50	505	385	120
4058/2 (m)	N	1	1	1
	p50	1005	5	1000
4001/1 (u)	N	1	1	1
	p50	160	155	5
4001/2 (u)	N	1	1	1
	p50	100	95	5
4051/1 (u)	N	1	1	1
	p50	200	0	200
4051/2 (u)	N	1	1	1
	p50	10	10	0
4052/1 (u)	N	1	1	1
	p50	110	10	100
4052/2 (u)	N	1	1	1
	p50	20	15	5
4053/1 (u)	N	1	1	1
	p50	210	135	75
4053/2 (u)	N	1	1	1
	p50	55	30	25
4054/1 (u)	N	1	1	1
	p50	295	105	190
4054/2 (u)	N	1	1	1
	p50	1345	1150	195
4055/1 (u)	N	1	1	1
	p50	190	190	0
4055/2 (u)	N	1	1	1
	p50	0	0	0
4057/1 (u)	N	1	1	1
	p50	0	0	0
4057/2 (u)	N	1	1	1
	p50	370	355	15
4058/1 (u)	N	1	1	1
	p50	565	125	440
4059/1 (u)	N	1	1	1
	p50	1335	1140	195
4059/2 (u)	N	1	1	1
	p50	55	0	55
Total	N	21	21	21
	p50	190	95	55
-> month_sampling = 11
samplingsite_mixed	stats	cfu_a~10	cfu_e~10	cfu_k~10
4051/3 (m)	N	1	1	1
	p50	1175	845	330
4056/1 (m)	N	1	1	1
	p50	525	340	185
4056/2 (m)	N	1	1	1
	p50	325	80	245
4058/2 (m)	N	1	1	1
	p50	2640	325	2315
4001/1 (u)	N	1	1	1
	p50	245	215	30
4001/2 (u)	N	1	1	1
	p50	230	45	185
4051/1 (u)	N	1	1	1
	p50	115	115	0
4051/2 (u)	N	1	1	1
	p50	15	5	10
4052/1 (u)	N	1	1	1
	p50	885	745	140
4052/2 (u)	N	1	1	1
	p50	85	80	5
4053/1 (u)	N	1	1	1
	p50	20	5	15
4053/2 (u)	N	1	1	1
	p50	115	95	20
4054/1 (u)	N	1	1	1
	p50	405	180	225
4054/2 (u)	N	1	1	1
	p50	110	0	110
4055/1 (u)	N	1	1	1
	p50	60	55	5
4055/2 (u)	N	1	1	1
	p50	0	0	0
4057/1 (u)	N	1	1	1
	p50	0	0	0
4057/2 (u)	N	1	1	1
	p50	2315	2270	45
4058/1 (u)	N	1	1	1
	p50	235	175	60
4059/1 (u)	N	1	1	1
	p50	1565	1475	90
4059/2 (u)	N	1	1	1
	p50	2920	355	2565
Total	N	21	21	21
	p50	235	115	60
-> month_sampling = 12
samplingsite_mixed	stats	cfu_a~10	cfu_e~10	cfu_k~10
4051/3 (m)	N	1	1	1
	p50	250	235	15
4056/1 (m)	N	1	1	1
	p50	2175	1925	250
4056/2 (m)	N	1	1	1
	p50	15	10	5
4058/2 (m)	N	1	1	1
	p50	325	30	295
4001/1 (u)	N	1	1	1
	p50	345	325	20
4001/2 (u)	N	1	1	1
	p50	180	145	35
4051/1 (u)	N	1	1	1
	p50	15505	5	15500
4051/2 (u)	N	1	1	1
	p50	105	0	105
4052/1 (u)	N	1	1	1
	p50	145	105	40
4052/2 (u)	N	1	1	1
	p50	350	50	300
4053/1 (u)	N	1	1	1
	p50	265	150	115
4053/2 (u)	N	1	1	1
	p50	20	15	5
4054/1 (u)	N	1	1	1
	p50	1815	215	1600
4054/2 (u)	N	1	1	1
	p50	0	0	0
4055/1 (u)	N	1	1	1
	p50	110	0	110
4055/2 (u)	N	1	1	1
	p50	55	5	50
4057/1 (u)	N	1	1	1
	p50	1375	220	1155
4057/2 (u)	N	1	1	1
	p50	575	375	200
4058/1 (u)	N	1	1	1
	p50	80	60	20
4059/1 (u)	N	1	1	1
	p50	75	0	75
4059/2 (u)	N	1	1	1
	p50	160	95	65
Total	N	21	21	21
	p50	180	60	75
25.
26. *N indicates the No. of non.missing values.

## Sheet: CFU_urban_vs_mixed_sites
2 . * CFU/ml for urban and mixed sites (1. all, 2. E. coli, 3. KESC)
3 .
4 . tabstat cfu_all_10 cfu_ecol_10 cfu_kesc_10, by(all_hosp) stat(count p25 p50 p75) lab
> elwidth(32) varwidth(32)
all_hosp	stats	cfu_a~10	cfu_e~10	cfu_k~10
Urban sites	N	238	238	238
	p25	50	10	0
	p50	160	85	32.5
	p75	565	250	150
Mixed sites	N	56	56	56
	p25	170	30	15
	p50	325	200	120
	p75	1090	525	312.5
Total	N	294	294	294
	p25	60	15	5
	p50	200	95	55
	p75	675	325	175

## Sheet: CFU_by_district_all
1 .
2 . ** Summary stats across strata
3 .
4 .
5 . bysort quartier_mixed: su cfu_all_10, detail
-> quartier_mixed = 4051 (m/u)
cfu_all_10
	Percentiles	Smallest
0.01	0	0
0.05	5	0
0.1	10	5	Obs	42
0.25	20	5	Sum of Wgt.	42
0.5	132.5		Mean	1360.95
		Largest	Std. Dev.	3753.87
0.75	330	4010
0.9	1915	12205	Variance	14100000
0.95	12205	15480	Skewness	3.20666
0.99	15505	15505	Kurtosis	11.7927
-> quartier_mixed = 4058 (m/u)
cfu_all_10
	Percentiles	Smallest
0.01	35	35
0.05	60	60
0.1	80	80	Obs	28
0.25	135	85	Sum of Wgt.	28
0.5	260		Mean	646.25
		Largest	Std. Dev.	813.93
0.75	840	1545
0.9	2570	2570	Variance	662483
0.95	2640	2640	Skewness	1.63376
0.99	2730	2730	Kurtosis	4.41642
-> quartier_mixed = 4056 (m)
cfu_all_10
	Percentiles	Smallest
0.01	5	5
0.05	15	15
0.1	20	20	Obs	28
0.25	207.5	30	Sum of Wgt.	28
0.5	505		Mean	1331.25
		Largest	Std. Dev.	1788.66
0.75	2112.5	3750
0.9	3965	3965	Variance	3199301
0.95	4395	4395	Skewness	1.6398
0.99	7100	7100	Kurtosis	5.04363
-> quartier_mixed = 4001 (u)
cfu_all_10
	Percentiles	Smallest
0.01	0	0
0.05	20	20
0.1	85	85	Obs	28
0.25	112.5	95	Sum of Wgt.	28
0.5	190		Mean	322.679
		Largest	Std. Dev.	352.739
0.75	342.5	815
0.9	910	910	Variance	124425
0.95	1240	1240	Skewness	1.74522
0.99	1325	1325	Kurtosis	4.90379
-> quartier_mixed = 4052 (u)
cfu_all_10
	Percentiles	Smallest
0.01	0	0
0.05	5	5
0.1	5	5	Obs	28
0.25	27.5	5	Sum of Wgt.	28
0.5	87.5		Mean	243.929
		Largest	Std. Dev.	456.607
0.75	232.5	385
0.9	715	715	Variance	208490
0.95	885	885	Skewness	3.61144
0.99	2315	2315	Kurtosis	16.4768
-> quartier_mixed = 4053 (u)
cfu_all_10
	Percentiles	Smallest
0.01	0	0
0.05	20	20
0.1	20	20	Obs	28
0.25	55	20	Sum of Wgt.	28
0.5	182.5		Mean	1032.86
		Largest	Std. Dev.	1883.72
0.75	917.5	2955
0.9	3855	3855	Variance	3548416
0.95	6550	6550	Skewness	2.17844
0.99	6885	6885	Kurtosis	6.6983
-> quartier_mixed = 4054 (u)
cfu_all_10
	Percentiles	Smallest
0.01	0	0
0.05	0	0
0.1	5	5	Obs	28
0.25	62.5	15	Sum of Wgt.	28
0.5	227.5		Mean	505.893
		Largest	Std. Dev.	616.022
0.75	707.5	1345
0.9	1815	1815	Variance	379483
0.95	1990	1990	Skewness	1.45681
0.99	2075	2075	Kurtosis	3.99052
-> quartier_mixed = 4055 (u)
cfu_all_10
	Percentiles	Smallest
0.01	0	0
0.05	0	0
0.1	0	0	Obs	28
0.25	0	0	Sum of Wgt.	28
0.5	92.5		Mean	1317.5
		Largest	Std. Dev.	2973.24
0.75	535	2560
0.9	9280	9280	Variance	8840166
0.95	9570	9570	Skewness	2.35357
0.99	9805	9805	Kurtosis	6.83237
-> quartier_mixed = 4057 (u)
cfu_all_10
	Percentiles	Smallest
0.01	0	0
0.05	0	0
0.1	0	0	Obs	28
0.25	22.5	0	Sum of Wgt.	28
0.5	342.5		Mean	1415.18
		Largest	Std. Dev.	2472.12
0.75	1527.5	3710
0.9	5255	5255	Variance	6111384
0.95	5975	5975	Skewness	2.59549
0.99	11105	11105	Kurtosis	9.81401
-> quartier_mixed = 4059 (u)
cfu_all_10
	Percentiles	Smallest
0.01	0	0
0.05	5	5
0.1	5	5	Obs	28
0.25	65	10	Sum of Wgt.	28
0.5	270		Mean	893.036
		Largest	Std. Dev.	1917.08
0.75	682.5	1565
0.9	2920	2920	Variance	3675197
0.95	4255	4255	Skewness	3.46353
0.99	9370	9370	Kurtosis	15.1158
6 .
7 . kwallis cfu_all_10, by(quartier_mixed)
Kruskal-Wallis equality-of-populations rank test
quartier~d	Obs	Rank Sum
4051 (m/u)	42	5382
4058 (m/u)	28	4821.5
4056 (m)	28	5308
4001 (u)	28	4147
4052 (u)	28	3132
4053 (u)	28	4221.5
4054 (u)	28	4271.5
4055 (u)	28	3315.5
4057 (u)	28	4544
4059 (u)	28	4222
chi-squared =	20.628 with 9 d.f.
probability =	0.0144
chi-squared with ties =	20.638 with 9 d.f. probability =	0.0144
8 .
9 . log close

## Sheet: CFU_by_district_Ecoli
1 .
2 . ** Summary stats across strata
3 .
4 .
5 . bysort quartier_mixed: su cfu_ecol_10, detail
-> quartier_mixed = 4051 (m/u)
cfu_ecol_10
	Percentiles	Smallest
0.01	0	0
0.05	0	0
0.1	0	0	Obs	42
0.25	5	0	Sum of Wgt.	42
0.5	25		Mean	781.191
		Largest	Std. Dev.	2986.42
0.75	115	845
0.9	750	845	Variance	8918718
0.95	845	12205	Skewness	4.312
0.99	15480	15480	Kurtosis	20.0153
-> quartier_mixed = 4058 (m/u)
cfu_ecol_10
	Percentiles	Smallest
0.01	5	5
0.05	5	5
0.1	20	20	Obs	28
0.25	35	25	Sum of Wgt.	28
0.5	122.5		Mean	307.857
		Largest	Std. Dev.	477.155
0.75	260	870
0.9	1260	1260	Variance	227677
0.95	1385	1385	Skewness	2.1212
0.99	1905	1905	Kurtosis	6.5619
-> quartier_mixed = 4056 (m)
cfu_ecol_10
	Percentiles	Smallest
0.01	5	5
0.05	10	10
0.1	15	15	Obs	28
0.25	77.5	20	Sum of Wgt.	28
0.5	282.5		Mean	896.429
		Largest	Std. Dev.	1539.49
0.75	647.5	2765
0.9	3240	3240	Variance	2370029
0.95	3425	3425	Skewness	2.59229
0.99	6950	6950	Kurtosis	9.80401
-> quartier_mixed = 4001 (u)
cfu_ecol_10
	Percentiles	Smallest
0.01	0	0
0.05	0	0
0.1	5	5	Obs	28
0.25	60	10	Sum of Wgt.	28
0.5	127.5		Mean	212.143
		Largest	Std. Dev.	266.38
0.75	210	510
0.9	745	745	Variance	70958.2
0.95	835	835	Skewness	1.99066
0.99	1075	1075	Kurtosis	6.14605
-> quartier_mixed = 4052 (u)
cfu_ecol_10
	Percentiles	Smallest
0.01	0	0
0.05	0	0
0.1	5	5	Obs	28
0.25	10	5	Sum of Wgt.	28
0.5	55		Mean	168.036
		Largest	Std. Dev.	385.057
0.75	102.5	380
0.9	455	455	Variance	148269
0.95	745	745	Skewness	3.78533
0.99	1940	1940	Kurtosis	17.4492
-> quartier_mixed = 4053 (u)
cfu_ecol_10
	Percentiles	Smallest
0.01	0	0
0.05	5	5
0.1	5	5	Obs	28
0.25	42.5	15	Sum of Wgt.	28
0.5	107.5		Mean	600.179
		Largest	Std. Dev.	1396.68
0.75	255	1595
0.9	2030	2030	Variance	1950718
0.95	3660	3660	Skewness	3.20818
0.99	6470	6470	Kurtosis	12.9356
-> quartier_mixed = 4054 (u)
cfu_ecol_10
	Percentiles	Smallest
0.01	0	0
0.05	0	0
0.1	0	0	Obs	28
0.25	7.5	0	Sum of Wgt.	28
0.5	102.5		Mean	259.464
		Largest	Std. Dev.	410.319
0.75	245	665
0.9	920	920	Variance	168362
0.95	1150	1150	Skewness	2.29381
0.99	1750	1750	Kurtosis	7.9082
-> quartier_mixed = 4055 (u)
cfu_ecol_10
	Percentiles	Smallest
0.01	0	0
0.05	0	0
0.1	0	0	Obs	28
0.25	0	0	Sum of Wgt.	28
0.5	50		Mean	598.929
		Largest	Std. Dev.	1862.89
0.75	220	490
0.9	2200	2200	Variance	3470378
0.95	2560	2560	Skewness	4.2578
0.99	9570	9570	Kurtosis	20.7314
-> quartier_mixed = 4057 (u)
cfu_ecol_10
	Percentiles	Smallest
0.01	0	0
0.05	0	0
0.1	0	0	Obs	28
0.25	0	0	Sum of Wgt.	28
0.5	225		Mean	1272.68
		Largest	Std. Dev.	2447.25
0.75	1427.5	3390
0.9	5100	5100	Variance	5989034
0.95	5615	5615	Skewness	2.66407
0.99	10985	10985	Kurtosis	10.2057
-> quartier_mixed = 4059 (u)
cfu_ecol_10
	Percentiles	Smallest
0.01	0	0
0.05	0	0
0.1	0	0	Obs	28
0.25	12.5	5	Sum of Wgt.	28
0.5	112.5		Mean	300.714
		Largest	Std. Dev.	468.861
0.75	340	620
0.9	1140	1140	Variance	219831
0.95	1475	1475	Skewness	2.20258
0.99	1895	1895	Kurtosis	7.11913
6 .
7 . kwallis cfu_ecol_10, by(quartier_mixed)
Kruskal-Wallis equality-of-populations rank test
quartier~d	Obs	Rank Sum
4051 (m/u)	42	4997.5
4058 (m/u)	28	4551
4056 (m)	28	5491
4001 (u)	28	4428
4052 (u)	28	3369
4053 (u)	28	4527.5
4054 (u)	28	3991
4055 (u)	28	3371.5
4057 (u)	28	4369
4059 (u)	28	4269.5
chi-squared =	22.151 with 9 d.f.
probability =	0.0084
chi-squared with ties =		22.222 with 9 d.f. probability =	0.0082
8 .
9 . log close

## Sheet: CFU_by_district_KESC
1 .
2 . ** Summary stats across strata
3 .
4 .
5 . bysort quartier_mixed: su cfu_kesc_10, detail
-> quartier_mixed = 4051 (m/u)
cfu_kesc_10
	Percentiles	Smallest
0.01	0	0
0.05	0	0
0.1	0	0	Obs	42
0.25	0	0	Sum of Wgt.	42
0.5	12.5		Mean	579.762
		Largest	Std. Dev.	2448.59
0.75	155	1070
0.9	330	1480	Variance	5995572
0.95	1480	3990	Skewness	5.64358
0.99	15500	15500	Kurtosis	34.5415
-> quartier_mixed = 4058 (m/u)
cfu_kesc_10
	Percentiles	Smallest
0.01	0	0
0.05	0	0
0.1	5	5	Obs	28
0.25	17.5	10	Sum of Wgt.	28
0.5	90		Mean	338.393
		Largest	Std. Dev.	546.25
0.75	382.5	1000
0.9	1150	1150	Variance	298389
0.95	1470	1470	Skewness	2.22317
0.99	2315	2315	Kurtosis	7.63364
-> quartier_mixed = 4056 (m)
cfu_kesc_10
	Percentiles	Smallest
0.01	0	0
0.05	0	0
0.1	0	0	Obs	28
0.25	15	5	Sum of Wgt.	28
0.5	135		Mean	434.821
		Largest	Std. Dev.	810.43
0.75	330	970
0.9	1200	1200	Variance	656797
0.95	3080	3080	Skewness	2.64705
0.99	3110	3110	Kurtosis	8.99314
-> quartier_mixed = 4001 (u)
cfu_kesc_10
	Percentiles	Smallest
0.01	0	0
0.05	0	0
0.1	0	0	Obs	28
0.25	12.5	0	Sum of Wgt.	28
0.9	225	225	Variance	56808
0.95	265	265	Skewness	4.31932
0.99	1270	1270	Kurtosis	21.5358
-> quartier_mixed = 4052 (u)
cfu_kesc_10
	Percentiles	Smallest
0.01	0	0
0.05	0	0
0.1	0	0	Obs	28
0.25	2.5	0	Sum of Wgt.	28
0.5	22.5		Mean	75.8929
		Largest	Std. Dev.	106.615
0.75	120	255
0.9	260	260	Variance	11366.8
0.95	300	300	Skewness	1.43604
0.99	375	375	Kurtosis	3.94184
-> quartier_mixed = 4053 (u)
cfu_kesc_10
	Percentiles	Smallest
0.01	0	0
0.05	0	0
0.1	0	0	Obs	28
0.25	10	0	Sum of Wgt.	28
0.5	42.5		Mean	432.679
		Largest	Std. Dev.	1317.48
0.75	110	760
0.9	925	925	Variance	1735749
0.95	2400	2400	Skewness	4.13582
0.99	6685	6685	Kurtosis	19.6807
-> quartier_mixed = 4054 (u)
cfu_kesc_10
	Percentiles	Smallest
0.01	0	0
0.05	0	0
0.1	0	0	Obs	28
0.25	0	0	Sum of Wgt.	28
0.5	107.5		Mean	246.429
		Largest	Std. Dev.	480.123
0.75	205	510
0.9	705	705	Variance	230518
0.95	1600	1600	Skewness	2.87254
0.99	2065	2065	Kurtosis	10.3975
-> quartier_mixed = 4055 (u)
cfu_kesc_10
	Percentiles	Smallest
0.01	0	0
0.05	0	0
0.1	0	0	Obs	28
0.25	0	0	Sum of Wgt.	28
0.9	1740	1740	Variance	4962618
0.95	7080	7080	Skewness	3.32586
0.99	9700	9700	Kurtosis	12.713
-> quartier_mixed = 4057 (u)
cfu_kesc_10
	Percentiles	Smallest
0.01	0	0
0.05	0	0
0.1	0	0	Obs	28
0.25	10	0	Sum of Wgt.	28
0.5	50		Mean	142.5
		Largest	Std. Dev.	243.97
0.75	177.5	320
0.9	360	360	Variance	59521.3
0.95	620	620	Skewness	2.93498
0.99	1155	1155	Kurtosis	12.0414
-> quartier_mixed = 4059 (u)
cfu_kesc_10
	Percentiles	Smallest
0.01	0	0
0.05	0	0
0.1	0	0	Obs	28
0.25	10	0	Sum of Wgt.	28
0.5	92.5		Mean	592.321
		Largest	Std. Dev.	1609.02
0.75	167.5	380
0.9	2565	2565	Variance	2588938
0.95	4095	4095	Skewness	3.38013
0.99	7475	7475	Kurtosis	13.819
6 .
7 . kwallis cfu_kesc_10, by(quartier_mixed)
Kruskal-Wallis equality-of-populations rank test
quartier~d	Obs	Rank Sum
4051 (m/u)	42	5512
4058 (m/u)	28	5012
4056 (m)	28	5158
4001 (u)	28	3980
4052 (u)	28	3533.5
4053 (u)	28	4114.5
4054 (u)	28	4360.5
4055 (u)	28	2995
4057 (u)	28	4141.5
4059 (u)	28	4558
chi-squared =	20.008 with 9 d.f.
probability =	0.0179
chi-squared with ties =		20.260 with 9 d.f. probability =	0.0164
8 .
9 . log close

[truncated: 4 more sheets: CFU_all_vs_4056, CFU_by_season_all, CFU_by_season_Ecoli, CFU_by_season_KESC]
