# Supplementary material for: Spatiotemporal dissemination of ESBL-producing Enterobacterales in municipal sewer systems: a prospective, longitudinal study in the city of Basel, Switzerland
Source: Front Microbiol. 2023 May 12;14:1174336. doi: 10.3389/fmicb.2023.1174336 (PMC10213686; doi:10.3389/fmicb.2023.1174336)
Supplement: Supplementary file 8 [file Table_7.xlsx]

## Sheet: description
Table S6.
Table S7. Correlation analyses to assess relationships between the quantification of both species groups and different socio-economic and meteorological variables (correlation matrix and significance matrix)

## Sheet: correlations
Correlation matrix, revised with new population calculation method (pop_2)
	cfu_all	cfu_ecol	cfu_kesc	pop_2	quartier	mixed_sites	round	month_sampling	t_wat	t_mean	prec_tot	wind_mean	soc	frgn	siho	gym	ageq	sedn	youq	sihous	green	arpe	itax	jobq	jobi	unemq
cfu_all	1	0.833166	0.735175	0.357103	0.139346	0.177173	-0.0818678	0.200332	0.0318392	0.156605	0.066983	0.0296942	0.0340824	0.0191029	-0.00815902	0.0199426	-0.0461343	0.00704907	-0.00367286	0.0361198	0.00210777	0.00891318	-0.0613765	-0.00968222	0.0173618	0.000711956
cfu_ecol	0.833166	1	0.382409	0.438596	0.116336	0.164175	0.00206628	0.115822	0.0672284	0.147268	0.0488973	0.029361	0.008341	-0.0358775	-0.0754353	-0.0669534	-0.112044	-0.0698515	-0.0715952	-0.029326	-0.0590418	-0.0650366	-0.107719	-0.0751197	-0.00977083	-0.0523754
cfu_kesc	0.735175	0.382409	1	0.208442	0.143492	0.192263	-0.161429	0.255606	-0.0509301	0.0989801	0.0485029	-0.0279077	0.00643363	0.0197659	0.000341994	0.076762	0.0166711	0.0363078	0.0253682	0.115732	0.0660477	0.0310424	0.00907914	0.00719022	0.0306302	0.00996519
pop_2	0.357103	0.438596	0.208442	1	0.212658	0.400242	0.00313297	-0.00286077	-0.155399	-6.96215e-05	0.00115652	-0.000348107	0.0764697	-0.200005	-0.334682	-0.422388	-0.456954	-0.275018	-0.274957	-0.26828	-0.24395	-0.395925	-0.4348	-0.357883	-0.287726	-0.22328
quartier	0.139346	0.116336	0.143492	0.212658	1	0.150838	0	0	-0.186795	0	0	0	0.407845	0.0645931	-0.138973	0.0381487	0.03719	0.390075	0.40126	0.406601	0.540886	0.0152195	-0.0385748	-0.0450733	-0.395202	0.105171
mixed_sites	0.177173	0.164175	0.192263	0.400242	0.150838	1	0	0	-0.178253	0	0	0	0.155392	0.23043	-0.0100187	0.0701308	-0.0500934	-0.0386435	-0.0100187	0.150325	-0.0500934	-0.0717665	0.030056	-0.090276	0.256192	0.190583
round	-0.0818678	0.00206628	-0.161429	0.00313297	0	0	1	-0.275331	0.315749	0.169231	0.243393	-0.173626	-0.0454853	0.0454853	-0.0329377	-0.0831284	-0.0078423	0.00470538	0.0454853	-0.0392232	0.02039	-0.0078423	0.0831284	0.0204144	-0.0392115	0.0204144
month_sampling	0.200332	0.115822	0.255606	-0.00286077	0	0	-0.275331	1	0.39872	0.178415	-0.262224	-0.0418503	0.0415336	-0.0415336	0.030076	0.0759062	0.00716096	-0.00429658	-0.0415336	0.0358155	-0.0186185	0.00716096	-0.0759062	-0.0186408	0.0358048	-0.0186408
t_wat	0.0318392	0.0672284	-0.0509301	-0.155399	-0.186795	-0.178253	0.315749	0.39872	1	0.53194	0.0512045	-0.39684	0.240983	0.209613	0.216008	-0.0697889	-0.0710744	0.0113017	0.00256974	-0.259371	-0.198522	0.0823929	-0.0922276	0.127413	0.164383	0.190768
t_mean	0.156605	0.147268	0.0989801	-6.96215e-05	0	0	0.169231	0.178415	0.53194	1	0.0559803	-0.556044	0.00101079	-0.00101079	0.000731948	0.0018473	0.000174273	-0.000104564	-0.00101079	0.000871627	-0.000453111	0.000174273	-0.0018473	-0.000453653	0.000871367	-0.000453653
prec_tot	0.066983	0.0488973	0.0485029	0.00115652	0	0	0.243393	-0.262224	0.0512045	0.0559803	1	0.0462446	-0.0167907	0.0167907	-0.0121588	-0.0306865	-0.00289495	0.00173697	0.0167907	-0.0144791	0.00752687	-0.00289495	0.0306865	0.00753587	-0.0144747	0.00753587
wind_mean	0.0296942	0.029361	-0.0279077	-0.000348107	0	0	-0.173626	-0.0418503	-0.39684	-0.556044	0.0462446	1	0.00505393	-0.00505393	0.00365974	0.00923649	0.000871367	-0.00052282	-0.00505393	0.00435813	-0.00226555	0.000871367	-0.00923649	-0.00226826	0.00435683	-0.00226826
soc	0.0340824	0.008341	0.00643363	0.0764697	0.407845	0.155392	-0.0454853	0.0415336	0.240983	0.00101079	-0.0167907	0.00505393	1	0.633266	0.466324	0.0907563	0.203236	0.523875	0.524398	0.0429248	0.230955	0.274113	-0.0132422	0.299396	0.188564	0.718204
frgn	0.0191029	-0.0358775	0.0197659	-0.200005	0.0645931	0.23043	0.0454853	-0.0415336	0.209613	-0.00101079	0.0167907	-0.00505393	0.633266	1	0.895201	0.692092	0.654686	0.786074	0.795012	0.395491	0.466303	0.798358	0.599491	0.831	0.648636	0.967672
siho	-0.00815902	-0.0754353	0.000341994	-0.334682	-0.138973	-0.0100187	-0.0329377	0.030076	0.216008	0.000731948	-0.0121588	0.00365974	0.466324	0.895201	1	0.739434	0.725895	0.743619	0.72619	0.30947	0.404645	0.92566	0.661106	0.950728	0.757017	0.866334
gym	0.0199426	-0.0669534	0.076762	-0.422388	0.0381487	0.0701308	-0.0831284	0.0759062	-0.0697889	0.0018473	-0.0306865	0.00923649	0.0907563	0.692092	0.739434	1	0.927893	0.80932	0.808967	0.81315	0.760049	0.849149	0.845006	0.807466	0.531592	0.682186
ageq	-0.0461343	-0.112044	0.0166711	-0.456954	0.03719	-0.0500934	-0.0078423	0.00716096	-0.0710744	0.000174273	-0.00289495	0.000871367	0.203236	0.654686	0.725895	0.927893	1	0.840382	0.834097	0.811346	0.808971	0.809953	0.857605	0.760795	0.485513	0.710244
sedn	0.00704907	-0.0698515	0.0363078	-0.275018	0.390075	-0.0386435	0.00470538	-0.00429658	0.0113017	-0.000104564	0.00173697	-0.00052282	0.523875	0.786074	0.743619	0.80932	0.840382	1	0.988674	0.719755	0.867554	0.816423	0.653492	0.781063	0.267523	0.821255
youq	-0.00367286	-0.0715952	0.0253682	-0.274957	0.40126	-0.0100187	0.0454853	-0.0415336	0.00256974	-0.00101079	0.0167907	-0.00505393	0.524398	0.795012	0.72619	0.808967	0.834097	0.988674	1	0.727004	0.871716	0.796607	0.655854	0.773941	0.268402	0.837509
sihous	0.0361198	-0.029326	0.115732	-0.26828	0.406601	0.150325	-0.0392232	0.0358155	-0.259371	0.000871627	-0.0144791	0.00435813	0.0429248	0.395491	0.30947	0.81315	0.811346	0.719755	0.727004	1	0.91536	0.502793	0.724854	0.417394	0.129024	0.436924
green	0.00210777	-0.0590418	0.0660477	-0.24395	0.540886	-0.0500934	0.02039	-0.0186185	-0.198522	-0.000453111	0.00752687	-0.00226555	0.230955	0.466303	0.404645	0.760049	0.808971	0.867554	0.871716	0.91536	1	0.589212	0.669779	0.53173	0.00766949	0.522831
arpe	0.00891318	-0.0650366	0.0310424	-0.395925	0.0152195	-0.0717665	-0.0078423	0.00716096	0.0823929	0.000174273	-0.00289495	0.000871367	0.274113	0.798358	0.92566	0.849149	0.809953	0.816423	0.796607	0.502793	0.589212	1	0.793662	0.975649	0.649778	0.75256
itax	-0.0613765	-0.107719	0.00907914	-0.4348	-0.0385748	0.030056	0.0831284	-0.0759062	-0.0922276	-0.0018473	0.0306865	-0.00923649	-0.0132422	0.599491	0.661106	0.845006	0.857605	0.653492	0.655854	0.724854	0.669779	0.793662	1	0.75909	0.585145	0.557552
jobq	-0.00968222	-0.0751197	0.00719022	-0.357883	-0.0450733	-0.090276	0.0204144	-0.0186408	0.127413	-0.000453653	0.00753587	-0.00226826	0.299396	0.831	0.950728	0.807466	0.760795	0.781063	0.773941	0.417394	0.53173	0.975649	0.75909	1	0.664354	0.77476
jobi	0.0173618	-0.00977083	0.0306302	-0.287726	-0.395202	0.256192	-0.0392115	0.0358048	0.164383	0.000871367	-0.0144747	0.00435683	0.188564	0.648636	0.757017	0.531592	0.485513	0.267523	0.268402	0.129024	0.00766949	0.649778	0.585145	0.664354	1	0.597227
unemq	0.000711956	-0.0523754	0.00996519	-0.22328	0.105171	0.190583	0.0204144	-0.0186408	0.190768	-0.000453653	0.00753587	-0.00226826	0.718204	0.967672	0.866334	0.682186	0.710244	0.821255	0.837509	0.436924	0.522831	0.75256	0.557552	0.77476	0.597227	1

## Sheet: p_values
Significance matrix, revised with new population calculation method (pop_2)
	cfu_all	cfu_ecol	cfu_kesc	pop_2	quartier	mixed_sites	round	month_sampling	t_wat	t_mean	prec_tot	wind_mean	soc	frgn	siho	gym	ageq	sedn	youq	sihous	green	arpe	itax	jobq	jobi	unemq
cfu_all	0	1.38132e-74	1.02147e-48	9.30006e-08	1	0.745967	1	0.178555	1	1	1	1	1	1	1	1	1	1	1	1	1	1	1	1	1	1
cfu_ecol	1.38132e-74	0	3.67521e-09	9.68273e-13	1	1	1	1	1	1	1	1	1	1	1	1	1	1	1	1	1	1	1	1	1	1
cfu_kesc	1.02147e-48	3.67521e-09	0	0.104056	1	0.299396	1	0.00295092	1	1	1	1	1	1	1	1	1	1	1	1	1	1	1	1	1	1
pop_2	9.30006e-08	9.68273e-13	0.104056	0	0.0779401	3.17074e-10	1	1	1	1	1	1	1	0.182406	1.29583e-06	1.2246e-11	4.62042e-14	0.000547082	0.000550127	0.000996855	0.0076248	5.81688e-10	1.77577e-12	8.45423e-08	0.000168819	0.0367003
quartier	1	1	1	0.0779401	0	1	1	1	0.94669	1	1	1	1.066e-10	1	1	1	1	1.30518e-09	2.74453e-10	1.27647e-10	3.15568e-21	1	1	1	6.43352e-10	1
mixed_sites	0.745967	1	0.299396	3.17074e-10	1	0	1	1	1	1	1	1	1	0.0216545	1	1	1	1	1	1	1	1	1	1	0.00280998	0.332572
round	1	1	1	1	1	1	0	0.000531853	9.98303e-05	1	0.00796967	0.915293	1	1	1	1	1	1	1	1	1	1	1	1	1	1
month_sampling	0.178555	1	0.00295092	1	1	1	0.000531853	0	1.60693e-08	0.693795	0.00168607	1	1	1	1	1	1	1	1	1	1	1	1	1	1	1
t_wat	1	1	1	1	0.94669	1	9.98303e-05	1.60693e-08	0	2.67404e-17	1	2.0158e-08	0.0363182	0.264324	0.180291	1	1	1	1	0.00996563	0.499962	1	1	1	1	0.765652
t_mean	1	1	1	1	1	1	1	0.693795	2.67404e-17	0	1	9.53319e-23	1	1	1	1	1	1	1	1	1	1	1	1	1	1
prec_tot	1	1	1	1	1	1	0.00796967	0.00168607	1	1	0	1	1	1	1	1	1	1	1	1	1	1	1	1	1	1
wind_mean	1	1	1	1	1	1	0.915293	1	2.0158e-08	9.53319e-23	1	0	1	1	1	1	1	1	1	1	1	1	1	1	1	1
soc	1	1	1	1	1.066e-10	1	1	1	0.0363182	1	1	1	0	7.56077e-32	9.09878e-15	1	0.147511	1.30493e-19	1.16731e-19	1	0.0208171	0.000593554	1	5.44377e-05	0.376901	2.16044e-45
frgn	1	1	1	0.182406	1	0.0216545	1	1	0.264324	1	1	1	7.56077e-32	0	5.47516e-102	9.96086e-41	7.49158e-35	1.90682e-60	7.68823e-63	6.17977e-10	9.133e-15	9.08812e-64	1.45568e-27	7.66134e-74	5.59088e-34	3.23552e-174
siho	1	1	1	1.29583e-06	1	1	1	1	0.180291	1	1	1	9.09878e-15	5.47516e-102	0	1.36203e-49	7.22008e-47	1.80958e-50	6.32258e-47	1.96675e-05	1.69211e-10	9.13902e-123	8.43086e-36	4.91094e-148	2.14708e-53	1.60743e-87
gym	1	1	1	1.2246e-11	1	1	1	1	1	1	1	1	1	9.96086e-41	1.36203e-49	0	1.25884e-124	6.21783e-67	7.91993e-67	4.35552e-68	4.39863e-54	1.98248e-80	7.50135e-79	2.20359e-66	2.4751e-20	4.36485e-39
ageq	1	1	1	4.62042e-14	1	1	1	1	1	1	1	1	0.147511	7.49158e-35	7.22008e-47	1.25884e-124	0	3.82174e-77	6.56579e-75	1.53583e-67	7.8994e-67	4.02387e-67	8.40516e-84	2.96721e-54	2.78328e-16	6.47401e-44
sedn	1	1	1	0.000547082	1.30518e-09	1	1	1	1	1	1	1	1.30493e-19	1.90682e-60	1.80958e-50	6.21783e-67	3.82174e-77	0	4.68763e-240	1.09847e-45	4.62868e-88	4.2777e-69	1.118e-34	3.7394e-59	0.00106524	1.27622e-70
youq	1	1	1	0.000550127	2.74453e-10	1	1	1	1	1	1	1	1.16731e-19	7.68823e-63	6.32258e-47	7.91993e-67	6.56579e-75	4.68763e-240	0	4.3805e-47	6.02479e-90	2.79201e-63	5.05517e-35	2.25209e-57	0.000986189	4.12913e-76
sihous	1	1	1	0.000996855	1.27647e-10	1	1	1	0.00996563	1	1	1	1	6.17977e-10	1.96675e-05	4.35552e-68	1.53583e-67	1.09847e-45	4.3805e-47	0	7.13636e-115	9.92706e-18	1.15125e-46	2.60527e-11	1	1.26592e-12
green	1	1	1	0.0076248	3.15568e-21	1	1	1	0.499962	1	1	1	0.0208171	9.133e-15	1.69211e-10	4.39863e-54	7.8994e-67	4.62868e-88	6.02479e-90	7.13636e-115	0	2.33636e-26	4.0429e-37	2.40129e-20	1	1.62863e-19
arpe	1	1	1	5.81688e-10	1	1	1	1	1	1	1	1	0.000593554	9.08812e-64	9.13902e-123	1.98248e-80	4.02387e-67	4.2777e-69	2.79201e-63	9.92706e-18	2.33636e-26	0	1.79895e-62	6.27238e-192	3.83977e-34	2.11784e-52
itax	1	1	1	1.77577e-12	1	1	1	1	1	1	1	1	1	1.45568e-27	8.43086e-36	7.50135e-79	8.40516e-84	1.118e-34	5.05517e-35	1.15125e-46	4.0429e-37	1.79895e-62	0	7.28289e-54	6.81851e-26	6.66379e-23
jobq	1	1	1	8.45423e-08	1	1	1	1	1	1	1	1	5.44377e-05	7.66134e-74	4.91094e-148	2.20359e-66	2.96721e-54	3.7394e-59	2.25209e-57	2.60527e-11	2.40129e-20	6.27238e-192	7.28289e-54	0	2.73537e-36	1.41639e-57
jobi	1	1	1	0.000168819	6.43352e-10	0.00280998	1	1	1	1	1	1	0.376901	5.59088e-34	2.14708e-53	2.4751e-20	2.78328e-16	0.00106524	0.000986189	1	1	3.83977e-34	6.81851e-26	2.73537e-36	0	2.70595e-27
unemq	1	1	1	0.0367003	1	0.332572	1	1	0.765652	1	1	1	2.16044e-45	3.23552e-174	1.60743e-87	4.36485e-39	6.47401e-44	1.27622e-70	4.12913e-76	1.26592e-12	1.62863e-19	2.11784e-52	6.66379e-23	1.41639e-57	2.70595e-27	0
